# Supplementary material for: Transcriptome profile analysis of young floral buds of fertile and sterile plants from the self-pollinated offspring of the hybrid between novel restorer line NR1 and Nsa CMS line in Brassica napus
Source: BMC Genomics. 2013 Jan 16;14:26. doi: 10.1186/1471-2164-14-26 (PMC3556089; doi:10.1186/1471-2164-14-26)
Supplement: Additional file 2 — DGEs of B. rapa. [file 1471-2164-14-26-S2.xls]

Gene	RawIntensity-Ste	RawIntensity-Fer	TPM-Ste	TPM-Fer	log2 Ratio(Fer/Ste)	P-Value	FDR	GO Component	GO Function	GO Process	blast nr
Bra000559	0	6592	0.01	2428.49	17.8897000201025	4.4409e-16	1.64021469428571e-14	-	GO:0016747//transferase activity, transferring acyl groups other than amino-acyl groups	GO:0010208//pollen wall assembly;GO:0009698//phenylpropanoid metabolic process	gi|294845743|gb|ADF43043.1|/0/chalcone synthase 2 protein [Brassica rapa subsp. rapa]
Bra038907	0	5748	0.01	2117.56	17.6920433226135	4.4409e-16	2.36244914814815e-14	GO:0005576//extracellular region;GO:0005618//cell wall	GO:0005488//binding	GO:0009725//response to hormone stimulus;GO:0006970//response to osmotic stress;GO:0051234//establishment of localization;GO:0010876	gi|1209260|gb|AAA91050.1|/8.59224e-64/similar to lipid transfer protein [Brassica rapa]
Bra023405	0	5592	0.01	2060.09	17.6523478408343	4.4409e-16	2.13410833828996e-14	GO:0043231//intracellular membrane-bounded organelle	GO:0016881//acid-amino acid ligase activity	GO:0009725//response to hormone stimulus;GO:0048878//chemical homeostasis	gi|297807363|ref|XP_002871565.1|/0/hypothetical protein ARALYDRAFT_909291 [Arabidopsis lyrata subsp. lyrata]
Bra038691	0	4795	0.01	1766.48	17.4305178896353	4.4409e-16	1.95596300851789e-14	GO:0009526//plastid envelope;GO:0005576//extracellular region;GO:0016020//membrane	GO:0016627//oxidoreductase activity, acting on the CH-CH group of donors;GO:0008172//S-methyltransferase activity;GO:0016620//oxidoreductase activity, acting on the aldehyde or oxo group of donors, NAD or NADP as acceptor	GO:0010208//pollen wall assembly;GO:0000097//sulfur amino acid biosynthetic process;GO:0010038//response to metal ion;GO:0006970//response to osmotic stress	gi|126507145|gb|ABO14927.1|/0/male sterility 2 [Brassica rapa subsp. chinensis]
Bra008230	0	4334	0.01	1596.65	17.2846885701513	4.4409e-16	2.55144508e-14	GO:0009536//plastid;GO:0042579//microbody;GO:0044432//endoplasmic reticulum part	GO:0046914//transition metal ion binding;GO:0008422//beta-glucosidase activity;GO:0016788//hydrolase activity, acting on ester bonds;GO:0019899//enzyme binding	GO:0006714;GO:0010118//stomatal movement;GO:0048878//chemical homeostasis;GO:0006996//organelle organization;GO:0006970//response to osmotic stress;GO:0043623//cellular protein complex assembly;GO:0009409//response to cold;GO:0009738//abscisic acid mediated signaling pathway;GO:0006952//defense response;GO:0009608//response to symbiont	gi|297839479|ref|XP_002887621.1|/0/T4O12.15 [Arabidopsis lyrata subsp. lyrata]
Bra003380	0	3652	0.01	1345.40	17.0376756377187	4.4409e-16	1.81957256101426e-14	-	-	-	gi|297820784|ref|XP_002878275.1|/0/leucine-rich repeat family protein [Arabidopsis lyrata subsp. lyrata]
Bra003795	0	3363	0.01	1238.93	16.9187351514183	4.4409e-16	2.18695292571429e-14	-	GO:0005506//iron ion binding	GO:0006595//polyamine metabolic process	gi|297839327|ref|XP_002887545.1|/0/CYP98A8 [Arabidopsis lyrata subsp. lyrata]
Bra025130	0	3143	0.01	1157.88	16.8211262179404	4.4409e-16	2.32890524543611e-14	-	-	GO:0003006//developmental process involved in reproduction	gi|297814700|ref|XP_002875233.1|/2.07797e-60/hypothetical protein ARALYDRAFT_484297 [Arabidopsis lyrata subsp. lyrata]
Bra028324	0	2873	0.01	1058.41	16.6915390720072	4.4409e-16	1.99678310608696e-14	-	GO:0003824//catalytic activity	GO:0008152//metabolic process;GO:0009791//post-embryonic development	gi|297815418|ref|XP_002875592.1|/2.07242e-86/alcohol dehydrogenase [Arabidopsis lyrata subsp. lyrata]
Bra040627	0	2732	0.01	1006.47	16.6189446447127	4.4409e-16	2.4019880460251e-14	GO:0031410//cytoplasmic vesicle	GO:0005488//binding	GO:0010876	gi|3062791|dbj|BAA25680.1|/9.32501e-47/Lipid transfer protein [Brassica rapa]
Bra026541	0	2709	0.01	998.00	16.606752195112	4.4409e-16	2.40702366037736e-14	GO:0044435	-	GO:0009987//cellular process;GO:0050789//regulation of biological process;GO:0009409//response to cold;GO:0043170;GO:0003006//developmental process involved in reproduction	gi|297818022|ref|XP_002876894.1|/2.64028e-62/late embryogenesis abundant domain-containing protein [Arabidopsis lyrata subsp. lyrata]
Bra020712	0	2595	0.01	956.00	16.5447229977555	4.4409e-16	1.89463743564356e-14	-	-	-	gi|18422886|ref|NP_568693.1|/3.50404e-25/unknown protein [Arabidopsis thaliana]
Bra004386	0	2385	0.01	878.63	16.4229681392946	4.4409e-16	2.29171713772455e-14	-	GO:0016712//oxidoreductase activity, acting on paired donors, with incorporation or reduction of molecular oxygen, reduced flavin or flavoprotein as one donor, and incorporation of one atom of oxygen;GO:0005506//iron ion binding	GO:0008152//metabolic process	gi|297838715|ref|XP_002887239.1|/0/oxygen binding protein [Arabidopsis lyrata subsp. lyrata]
Bra033967	0	2378	0.01	876.06	16.4187420607208	4.4409e-16	1.91998375585284e-14	GO:0044444//cytoplasmic part	GO:0008171//O-methyltransferase activity	GO:0006596//polyamine biosynthetic process;GO:0009791//post-embryonic development	gi|297841531|ref|XP_002888647.1|/2.84428e-97/hypothetical protein ARALYDRAFT_475925 [Arabidopsis lyrata subsp. lyrata]
Bra028343	0	2254	0.01	830.37	16.3414667018182	4.4409e-16	2.22079358994197e-14	GO:0044464//cell part	GO:0043167//ion binding;GO:0008422//beta-glucosidase activity	GO:0010208//pollen wall assembly;GO:0003006//developmental process involved in reproduction;GO:0044238//primary metabolic process	gi|21592541|gb|AAM64490.1|/0/beta-1,3-glucanase, putative [Arabidopsis thaliana]
Bra038343	0	2214	0.01	815.64	16.315644908198	4.4409e-16	2.16224159322034e-14	-	-	-	gi|18409147|ref|NP_564949.1|/1.36644e-36/unknown protein [Arabidopsis thaliana]
Bra018697	0	2123	0.01	782.11	16.255083909453	4.4409e-16	2.53454809271523e-14	GO:0031410//cytoplasmic vesicle	-	-	gi|21593191|gb|AAM65140.1|/3.82245e-144/dessication-related protein, putative [Arabidopsis thaliana]
Bra012848	0	1936	0.01	713.22	16.1220595389008	4.4409e-16	2.28260494234592e-14	GO:0005576//extracellular region;GO:0005618//cell wall	GO:0005488//binding	GO:0009725//response to hormone stimulus;GO:0006970//response to osmotic stress;GO:0051234//establishment of localization;GO:0010876	gi|297819858|ref|XP_002877812.1|/1.28692e-51/hypothetical protein ARALYDRAFT_485511 [Arabidopsis lyrata subsp. lyrata]
Bra035976	0	1798	0.01	662.38	16.0153714920962	4.4409e-16	2.4959788826087e-14	GO:0031224//intrinsic to membrane	GO:0015291//secondary active transmembrane transporter activity;GO:0015103//inorganic anion transmembrane transporter activity	GO:0015698//inorganic anion transport	gi|15239845|ref|NP_199148.1|/0/PHT6; carbohydrate transmembrane transporter/ inorganic phosphate transmembrane transporter/ phosphate transmembrane transporter/ sugar:hydrogen symporter [Arabidopsis thaliana]
Bra001918	0	1667	0.01	614.12	15.9062329675382	4.4409e-16	1.79679230985915e-14	GO:0044464//cell part	GO:0004553//hydrolase activity, hydrolyzing O-glycosyl compounds;GO:0043167//ion binding	GO:0010208//pollen wall assembly;GO:0003006//developmental process involved in reproduction;GO:0044238//primary metabolic process	gi|297831154|ref|XP_002883459.1|/0/hypothetical protein ARALYDRAFT_479892 [Arabidopsis lyrata subsp. lyrata]
Bra024207	0	1638	0.01	603.44	15.8809227105865	4.4409e-16	2.46384181545064e-14	-	-	GO:0051234//establishment of localization	gi|297803246|ref|XP_002869507.1|/2.16745e-43/hypothetical protein ARALYDRAFT_328856 [Arabidopsis lyrata subsp. lyrata]
Bra039378	0	1606	0.01	591.65	15.8524563584637	4.4409e-16	2.07247344043321e-14	GO:0044464//cell part	GO:0017111//nucleoside-triphosphatase activity;GO:0015098//molybdate ion transmembrane transporter activity;GO:0032559	GO:0009207	gi|297834142|ref|XP_002884953.1|/0/abc transporter family protein [Arabidopsis lyrata subsp. lyrata]
Bra019004	0	1604	0.01	590.91	15.8506507934697	4.4409e-16	2.22509745348837e-14	-	-	-	-
Bra021109	0	1593	0.01	586.86	15.84072875785	4.4409e-16	2.19952162068966e-14	-	GO:0017016//Ras GTPase binding	-	gi|297830122|ref|XP_002882943.1|/0/regulator of chromosome condensation family protein [Arabidopsis lyrata subsp. lyrata]
Bra012875	0	1593	0.01	586.86	15.84072875785	4.4409e-16	1.73962164545455e-14	-	GO:0004713//protein tyrosine kinase activity;GO:0016803	-	gi|297819800|ref|XP_002877783.1|/8.15307e-161/hypothetical protein ARALYDRAFT_485452 [Arabidopsis lyrata subsp. lyrata]
Bra012212	0	1445	0.01	532.34	15.7000603539164	4.4409e-16	2.02853407420495e-14	-	GO:0016788//hydrolase activity, acting on ester bonds	-	gi|8778985|gb|AAF79900.1|AC022472_9/0/Contains a strong similarity to Anther-specific proline-rich protein APG precursor from Arabidopsis thaliana gi|728867 and contains a Lipase/Acylhydrolase domain with GDSL-like motif PF|00657. ESTs gb|AV531882, gb|AV533240, gb|AV534374, gb|AV533394, gb|AV532582, gb|AV533541 come from this gene
Bra036789	0	1320	0.01	486.29	15.5695293040507	4.4409e-16	1.8282647866242e-14	GO:0005576//extracellular region;GO:0005618//cell wall	GO:0005488//binding	GO:0009725//response to hormone stimulus;GO:0006970//response to osmotic stress;GO:0051234//establishment of localization;GO:0010876	gi|157168632|gb|ABV25704.1|/1.55473e-65/E2B-like protein [Brassica juncea]
Bra023589	0	1314	0.01	484.08	15.5629578693341	4.4409e-16	2.43768638216561e-14	-	-	-	gi|109946429|gb|ABG48393.1|/5.48834e-93/At5g16920 [Arabidopsis thaliana]
Bra034793	0	1305	0.01	480.76	15.5530292460597	4.4409e-16	2.52340722197802e-14	GO:0009526//plastid envelope;GO:0005576//extracellular region;GO:0016020//membrane	GO:0016627//oxidoreductase activity, acting on the CH-CH group of donors;GO:0008172//S-methyltransferase activity;GO:0016620//oxidoreductase activity, acting on the aldehyde or oxo group of donors, NAD or NADP as acceptor	GO:0010208//pollen wall assembly;GO:0000097//sulfur amino acid biosynthetic process;GO:0010038//response to metal ion;GO:0006970//response to osmotic stress	gi|15229920|ref|NP_187805.1|/0/MS2 (MALE STERILITY 2); fatty acyl-CoA reductase (alcohol-forming)/ oxidoreductase, acting on the CH-CH group of donors, NAD or NADP as acceptor [Arabidopsis thaliana]
Bra034658	0	1215	0.01	447.61	15.4499546472964	4.4409e-16	2.31949552727273e-14	-	GO:0016747//transferase activity, transferring acyl groups other than amino-acyl groups	GO:0010208//pollen wall assembly;GO:0009698//phenylpropanoid metabolic process	gi|294845751|gb|ADF43047.1|/0/chalcone synthase 6 protein [Brassica rapa subsp. rapa]
Bra017861	0	1195	0.01	440.24	15.4260026133294	4.4409e-16	2.26907171146245e-14	GO:0016020//membrane	-	-	gi|15235738|ref|NP_195503.1|/0/glycine-rich protein [Arabidopsis thaliana]
Bra024450	0	1193	0.01	439.50	15.4235755449181	4.4409e-16	2.09134842622951e-14	-	GO:0016747//transferase activity, transferring acyl groups other than amino-acyl groups	-	gi|297832592|ref|XP_002884178.1|/0/transferase family protein [Arabidopsis lyrata subsp. lyrata]
Bra023854	0	1149	0.01	423.29	15.3693587857092	4.4409e-16	2.14607530093458e-14	-	-	-	gi|15233201|ref|NP_188829.1|/7.9249e-60/receptor-like protein kinase-related [Arabidopsis thaliana]
Bra023591	0	1136	0.01	418.50	15.3529400023251	4.4409e-16	1.66157783791606e-14	GO:0016020//membrane;GO:0044444//cytoplasmic part	GO:0016628//oxidoreductase activity, acting on the CH-CH group of donors, NAD or NADP as acceptor;GO:0046914//transition metal ion binding	GO:0008152//metabolic process;GO:0006950//response to stress;GO:0010038//response to metal ion	gi|297811833|ref|XP_002873800.1|/1.37601e-172/predicted protein [Arabidopsis lyrata subsp. lyrata]
Bra020920	0	1124	0.01	414.08	15.3376219019925	4.4409e-16	1.793984821875e-14	-	-	-	gi|145203169|gb|ABP35954.1|/1.66309e-27/A3 protein [Brassica rapa]
Bra011353	0	1001	0.01	368.77	15.170433674656	4.4409e-16	1.82246077142857e-14	-	GO:0016746//transferase activity, transferring acyl groups	-	gi|297803120|ref|XP_002869444.1|/0/hypothetical protein ARALYDRAFT_491831 [Arabidopsis lyrata subsp. lyrata]
Bra011731	0	994	0.01	366.19	15.1603047737776	4.4409e-16	1.63787487303852e-14	-	GO:0016298//lipase activity	GO:0044238//primary metabolic process;GO:0010102//lateral root morphogenesis	gi|2632059|emb|CAA05628.1|/4.57697e-170/patatin-like protein [Arabidopsis thaliana]
Bra024129	0	944	0.01	347.77	15.0858458650463	4.4409e-16	1.92642665436242e-14	-	GO:0016746//transferase activity, transferring acyl groups	-	gi|297825545|ref|XP_002880655.1|/0/transferase family protein [Arabidopsis lyrata subsp. lyrata]
Bra008223	0	939	0.01	345.93	15.0781925131633	4.4409e-16	2.24248102734375e-14	GO:0031410//cytoplasmic vesicle	GO:0046914//transition metal ion binding;GO:0004091//carboxylesterase activity	GO:0008152//metabolic process	gi|297842327|ref|XP_002889045.1|/0/hypothetical protein ARALYDRAFT_476726 [Arabidopsis lyrata subsp. lyrata]
Bra033867	0	890	0.01	327.88	15.0008802825588	4.4409e-16	1.93291293939394e-14	GO:0031224//intrinsic to membrane	GO:0005372//water transmembrane transporter activity;GO:0015103//inorganic anion transmembrane transporter activity	GO:0015698//inorganic anion transport;GO:0010035//response to inorganic substance;GO:0055085//transmembrane transport	gi|186479110|ref|NP_174472.2|/9.072e-142/transporter [Arabidopsis thaliana]
Bra033272	0	873	0.01	321.61	14.9730246452893	4.4409e-16	1.7800779627907e-14	GO:0044464//cell part	GO:0016709//oxidoreductase activity, acting on paired donors, with incorporation or reduction of molecular oxygen, NADH or NADPH as one donor, and incorporation of one atom of oxygen;GO:0005506//iron ion binding	GO:0006633//fatty acid biosynthetic process;GO:0010584//pollen exine formation	gi|15223365|ref|NP_171635.1|/0/CYP703A2 (CYTOCHROME P450, FAMILY 703, SUBFAMILY A, POLYPEPTIDE 2); oxidoreductase, acting on paired donors, with incorporation or reduction of molecular oxygen, NADH or NADPH as one donor, and incorporation of one atom of oxygen / oxygen binding [Arabidopsis thaliana]
Bra037505	0	853	0.01	314.25	14.9396251241952	4.4409e-16	2.01429874736842e-14	-	-	-	gi|18422886|ref|NP_568693.1|/4.92242e-27/unknown protein [Arabidopsis thaliana]
Bra036436	0	845	0.01	311.30	14.9260179563565	4.4409e-16	2.28715196414343e-14	-	-	GO:0010087//phloem or xylem histogenesis;GO:0010160//formation of organ boundary	gi|15228616|ref|NP_187026.1|/3.94491e-78/LBD20 (LOB DOMAIN-CONTAINING PROTEIN 20) [Arabidopsis thaliana]
Bra012217	0	839	0.01	309.09	14.9157393589355	4.4409e-16	1.77457540340031e-14	GO:0005576//extracellular region	GO:0005515//protein binding;GO:0004175//endopeptidase activity	GO:0019538//protein metabolic process;GO:0044092//negative regulation of molecular function	gi|18394830|ref|NP_564106.1|/0/subtilase family protein [Arabidopsis thaliana]
Bra006000	0	834	0.01	307.25	14.9071253901474	4.4409e-16	2.42225798734177e-14	GO:0009526//plastid envelope;GO:0009534//chloroplast thylakoid	-	-	gi|297806925|ref|XP_002871346.1|/2.66056e-115/hypothetical protein ARALYDRAFT_487695 [Arabidopsis lyrata subsp. lyrata]
Bra020859	0	826	0.01	304.30	14.893206713402	4.4409e-16	2.01077107880911e-14	GO:0044464//cell part	GO:0016837//carbon-oxygen lyase activity, acting on polysaccharides	-	gi|297799822|ref|XP_002867795.1|/0/pectate lyase family protein [Arabidopsis lyrata subsp. lyrata]
Bra033750	0	817	0.01	300.98	14.877380003214	4.4409e-16	1.72136474662669e-14	-	-	-	gi|3218046|emb|CAA07086.1|/4.17876e-39/A3 [Brassica napus]
Bra037057	0	795	0.01	292.88	14.8380220583045	4.4409e-16	2.00725574475524e-14	GO:0044464//cell part	GO:0004553//hydrolase activity, hydrolyzing O-glycosyl compounds;GO:0043167//ion binding	GO:0010208//pollen wall assembly;GO:0003006//developmental process involved in reproduction;GO:0044238//primary metabolic process	gi|17738|emb|CAA49513.1|/0/beta-1,3-glucanase homologue [Brassica napus]
Bra020777	0	786	0.01	289.56	14.8215747009369	4.4409e-16	1.68103995021962e-14	GO:0031224//intrinsic to membrane	GO:0005372//water transmembrane transporter activity	GO:0051234//establishment of localization	gi|116831180|gb|ABK28544.1|/2.47893e-117/unknown [Arabidopsis thaliana]
Bra025794	0	764	0.01	281.46	14.7806422862171	4.4409e-16	2.25127507058824e-14	-	GO:0016788//hydrolase activity, acting on ester bonds	GO:0044238//primary metabolic process	gi|297844982|ref|XP_002890372.1|/0/hypothetical protein ARALYDRAFT_312940 [Arabidopsis lyrata subsp. lyrata]
Bra014979	0	740	0.01	272.62	14.7346037848415	4.4409e-16	1.70348707121662e-14	GO:0044464//cell part	GO:0004553//hydrolase activity, hydrolyzing O-glycosyl compounds;GO:0043167//ion binding	GO:0010208//pollen wall assembly;GO:0003006//developmental process involved in reproduction;GO:0044238//primary metabolic process	gi|297831154|ref|XP_002883459.1|/0/hypothetical protein ARALYDRAFT_479892 [Arabidopsis lyrata subsp. lyrata]
Bra010554	0	733	0.01	270.04	14.7208855035937	4.4409e-16	1.93944305067568e-14	GO:0005618//cell wall	GO:0016791//phosphatase activity;GO:0043169//cation binding	-	gi|15223530|ref|NP_176033.1|/0/PAP6 (PURPLE ACID PHOSPHATASE 6); acid phosphatase/ protein serine/threonine phosphatase [Arabidopsis thaliana]
Bra013442	0	704	0.01	259.35	14.6626127492508	4.4409e-16	2.56283545982143e-14	GO:0043231//intracellular membrane-bounded organelle	GO:0004553//hydrolase activity, hydrolyzing O-glycosyl compounds	GO:0009555//pollen development	gi|297800020|ref|XP_002867894.1|/0/hypothetical protein ARALYDRAFT_492866 [Arabidopsis lyrata subsp. lyrata]
Bra022874	0	683	0.01	251.62	14.6189589788496	4.4409e-16	1.75826996324655e-14	GO:0044464//cell part	GO:0016740//transferase activity	-	gi|297826651|ref|XP_002881208.1|/0/exostosin family protein [Arabidopsis lyrata subsp. lyrata]
Bra019812	0	675	0.01	248.67	14.6019448482548	4.4409e-16	2.41208043277311e-14	GO:0044464//cell part	GO:0016491//oxidoreductase activity;GO:0005506//iron ion binding	GO:0008152//metabolic process	gi|240254071|ref|NP_172773.4|/0/CYP86C3; electron carrier/ heme binding / iron ion binding / monooxygenase/ oxygen binding [Arabidopsis thaliana]
Bra036905	0	655	0.01	241.30	14.5585402951031	4.4409e-16	2.2037433512476e-14	GO:0031224//intrinsic to membrane	GO:0005488//binding	GO:0051234//establishment of localization;GO:0010876	gi|297804792|ref|XP_002870280.1|/3.38453e-39/predicted protein [Arabidopsis lyrata subsp. lyrata]
Bra012819	0	651	0.01	239.83	14.5497245142988	4.4409e-16	2.45856592291221e-14	GO:0044464//cell part	GO:0016787//hydrolase activity;GO:0005488//binding	GO:0010876	gi|15231148|ref|NP_190781.1|/1.07144e-58/protease inhibitor/seed storage/lipid transfer protein (LTP) family protein [Arabidopsis thaliana]
Bra027101	0	647	0.01	238.35	14.540794004957	4.4409e-16	1.65917671387283e-14	-	GO:0003676//nucleic acid binding;GO:0001071//nucleic acid binding transcription factor activity	GO:0006351//transcription, DNA-dependent;GO:0032501//multicellular organismal process	gi|18407026|ref|NP_564771.1|/1.79824e-160/anac025 (Arabidopsis NAC domain containing protein 25); transcription factor [Arabidopsis thaliana]
Bra010619	0	643	0.01	236.88	14.5318687751776	4.4409e-16	1.70601825557207e-14	GO:0016020//membrane	-	-	gi|15235738|ref|NP_195503.1|/0/glycine-rich protein [Arabidopsis thaliana]
Bra025519	0	636	0.01	234.30	14.5160693337505	4.4409e-16	2.20798131923077e-14	GO:0009570//chloroplast stroma	GO:0016747//transferase activity, transferring acyl groups other than amino-acyl groups	-	gi|145358707|ref|NP_198929.2|/0/acyltransferase/ catalytic [Arabidopsis thaliana]
Bra009792	0	622	0.01	229.14	14.4839417053437	4.4409e-16	1.97276681443299e-14	GO:0044464//cell part	-	-	gi|297808485|ref|XP_002872126.1|/2.1381e-93/hypothetical protein ARALYDRAFT_351499 [Arabidopsis lyrata subsp. lyrata]
Bra033915	0	590	0.01	217.36	14.407798850222	4.4409e-16	1.68845630294118e-14	-	-	-	gi|15233201|ref|NP_188829.1|/2.30936e-69/receptor-like protein kinase-related [Arabidopsis thaliana]
Bra005916	0	565	0.01	208.15	14.3453359380276	4.4409e-16	1.70096338666667e-14	GO:0005618//cell wall	GO:0004857//enzyme inhibitor activity	GO:0023052//signaling	gi|160693726|gb|ABX46561.1|/6.73961e-172/polygalacturonase inhibitor protein 15 [Brassica napus]
Bra018660	0	560	0.01	206.30	14.3324562007738	4.4409e-16	2.14207142910448e-14	GO:0031410//cytoplasmic vesicle	GO:0046872//metal ion binding;GO:0016829//lyase activity	-	gi|145335260|ref|NP_172285.2|/9.22178e-120/ACA5 (ALPHA CARBONIC ANHYDRASE 5); carbonate dehydratase/ zinc ion binding [Arabidopsis thaliana]
Bra021337	0	551	0.01	202.99	14.3091210364882	4.4409e-16	2.16632129433962e-14	GO:0031410//cytoplasmic vesicle	GO:0016491//oxidoreductase activity	-	gi|297817088|ref|XP_002876427.1|/0/hypothetical protein ARALYDRAFT_907231 [Arabidopsis lyrata subsp. lyrata]
Bra011566	0	520	0.01	191.57	14.2255840312292	4.4409e-16	2.3527669795082e-14	-	GO:0016747//transferase activity, transferring acyl groups other than amino-acyl groups	GO:0010208//pollen wall assembly;GO:0009698//phenylpropanoid metabolic process	gi|294845751|gb|ADF43047.1|/0/chalcone synthase 6 protein [Brassica rapa subsp. rapa]
Bra012211	0	509	0.01	187.52	14.1947568544222	4.4409e-16	1.98298840414508e-14	-	GO:0016788//hydrolase activity, acting on ester bonds;GO:0046914//transition metal ion binding;GO:0016747//transferase activity, transferring acyl groups other than amino-acyl groups	GO:0044238//primary metabolic process	gi|229890093|sp|Q8LD23.2|GDL4_ARATH/2.31474e-156/RecName: Full=GDSL esterase/lipase At1g20120; AltName: Full=Extracellular lipase At1g20120; Flags: Precursor
Bra004500	0	479	0.01	176.46	14.1070535696082	4.4409e-16	1.86995160586319e-14	GO:0044464//cell part	GO:0016791//phosphatase activity	-	gi|42569990|ref|NP_182211.2|/1.83687e-176/PAP14 (PURPLE ACID PHOSPHATASE 14); acid phosphatase/ protein serine/threonine phosphatase [Arabidopsis thaliana]
Bra024134	0	472	0.01	173.88	14.0858043802781	4.4409e-16	1.83998443269231e-14	-	GO:0016747//transferase activity, transferring acyl groups other than amino-acyl groups	-	gi|297825545|ref|XP_002880655.1|/0/transferase family protein [Arabidopsis lyrata subsp. lyrata]
Bra002004	0	449	0.01	165.41	14.0137588360315	4.4409e-16	2.4691404e-14	GO:0043231//intracellular membrane-bounded organelle	-	-	gi|22325727|ref|NP_179283.2|/0/AMS (ABORTED MICROSPORES); DNA binding / transcription factor [Arabidopsis thaliana]
Bra010803	0	430	0.01	158.41	13.9513757913245	4.4409e-16	1.66398592173913e-14	-	-	-	gi|297851430|ref|XP_002893596.1|/5.43532e-42/hypothetical protein ARALYDRAFT_473221 [Arabidopsis lyrata subsp. lyrata]
Bra016531	0	422	0.01	155.46	13.9242558009012	4.4409e-16	1.86691103414634e-14	-	GO:0001071//nucleic acid binding transcription factor activity	GO:0006351//transcription, DNA-dependent	gi|15221900|ref|NP_173330.1|/4.22848e-73/myb family transcription factor [Arabidopsis thaliana]
Bra024787	0	415	0.01	152.89	13.9002064276987	4.4409e-16	1.87913303764321e-14	GO:0043231//intracellular membrane-bounded organelle	GO:0004175//endopeptidase activity	GO:0019538//protein metabolic process	gi|30678047|ref|NP_565298.2|/0/aspartyl protease family protein [Arabidopsis thaliana]
Bra032599	0	412	0.01	151.78	13.8896940793821	4.4409e-16	1.67613180437956e-14	GO:0009536//plastid	-	-	gi|18378971|ref|NP_563655.1|/2.99752e-75/unknown protein [Arabidopsis thaliana]
Bra031319	0	403	0.01	148.47	13.8578838275882	4.4409e-16	1.89776906776859e-14	-	-	-	gi|297830888|ref|XP_002883326.1|/5.52001e-36/hypothetical protein ARALYDRAFT_479711 [Arabidopsis lyrata subsp. lyrata]
Bra003075	0	393	0.01	144.78	13.8215747009369	4.4409e-16	2.07622113200723e-14	GO:0016021//integral to membrane	-	-	gi|297796145|ref|XP_002865957.1|/1.22362e-67/nodulin MtN3 family protein [Arabidopsis lyrata subsp. lyrata]
Bra036091	0	386	0.01	142.20	13.7956338445068	4.4409e-16	2.17452705681818e-14	-	-	-	gi|297819738|ref|XP_002877752.1|/5.60907e-34/hypothetical protein ARALYDRAFT_485404 [Arabidopsis lyrata subsp. lyrata]
Bra014734	0	379	0.01	139.62	13.7692179961265	4.4409e-16	2.36732017731959e-14	-	-	-	gi|15233304|ref|NP_191116.1|/3.72416e-35/unknown protein [Arabidopsis thaliana]
Bra032807	0	376	0.01	138.52	13.7578066721972	4.4409e-16	1.75558147706422e-14	GO:0031224//intrinsic to membrane	GO:0015171//amino acid transmembrane transporter activity	GO:0006865//amino acid transport	gi|297845658|ref|XP_002890710.1|/0/hypothetical protein ARALYDRAFT_890234 [Arabidopsis lyrata subsp. lyrata]
Bra013041	0	367	0.01	135.20	13.7228075311695	4.4409e-16	1.989861847487e-14	GO:0043231//intracellular membrane-bounded organelle	-	-	gi|27650307|emb|CAD54298.1|/0/bHLH transcription factor [Brassica napus]
Bra017681	0	358	0.01	131.89	13.6870475620515	4.4409e-16	2.34795559509202e-14	-	GO:0016747//transferase activity, transferring acyl groups other than amino-acyl groups	GO:0010208//pollen wall assembly;GO:0009698//phenylpropanoid metabolic process	gi|294845751|gb|ADF43047.1|/0/chalcone synthase 6 protein [Brassica rapa subsp. rapa]
Bra001252	0	356	0.01	131.15	13.6789301871523	4.4409e-16	2.32419086234818e-14	-	GO:0016787//hydrolase activity;GO:0005488//binding	GO:0010876	gi|297833534|ref|XP_002884649.1|/3.9399e-37/protease inhibitor/seed storage/lipid transfer protein family protein [Arabidopsis lyrata subsp. lyrata]
Bra019405	0	313	0.01	115.31	13.4932300124422	4.4409e-16	1.72914199698795e-14	-	-	-	gi|75264161|sp|Q9LQB0.1|FB80_ARATH/4.67116e-93/RecName: Full=F-box protein At1g69090
Bra028691	0	305	0.01	112.36	13.4558409091264	4.4409e-16	2.26459622485207e-14	-	-	-	gi|1448937|gb|AAB04616.1|/2.20201e-44/anther-specific protein [Brassica rapa subsp. pekinensis]
Bra004732	0	305	0.01	112.36	13.4558409091264	4.4409e-16	1.91039981031614e-14	GO:0009536//plastid	GO:0003676//nucleic acid binding	-	gi|297827997|ref|XP_002881881.1|/7.744e-113/DNA-binding family protein [Arabidopsis lyrata subsp. lyrata]
Bra013290	0	303	0.01	111.63	13.4464371758469	4.4409e-16	1.64256121030043e-14	GO:0016020//membrane	-	-	gi|297804360|ref|XP_002870064.1|/1.01708e-142/predicted protein [Arabidopsis lyrata subsp. lyrata]
Bra026259	0	288	0.01	106.10	13.3731370358021	4.4409e-16	1.99331646875e-14	-	GO:0004721//phosphoprotein phosphatase activity	-	gi|297803242|ref|XP_002869505.1|/4.34309e-53/hypothetical protein ARALYDRAFT_491931 [Arabidopsis lyrata subsp. lyrata]
Bra016475	0	284	0.01	104.63	13.3530089466772	4.4409e-16	1.71365714328358e-14	-	GO:0016788//hydrolase activity, acting on ester bonds;GO:0016747//transferase activity, transferring acyl groups other than amino-acyl groups	GO:0000003//reproduction	gi|186478687|ref|NP_001117317.1|/9.76827e-127/hydrolase, acting on ester bonds / lipase [Arabidopsis thaliana]
Bra009254	0	282	0.01	103.89	13.3427691729184	4.4409e-16	1.81096259621451e-14	GO:0005811//lipid particle;GO:0031224//intrinsic to membrane	-	-	gi|75275271|sp|Q42627.1|OLNB4_BRANA/1.66746e-35/RecName: Full=Oleosin-B4; Contains: RecName: Full=Pollen coat protein B4
Bra009256	0	270	0.01	99.47	13.2800457613004	4.4409e-16	2.07998240217391e-14	GO:0044464//cell part	-	-	gi|38196014|gb|AAR13694.1|/6.74388e-32/pollen coat oleosin-glycine rich protein [Brassica oleracea]
Bra031317	0	266	0.01	97.99	13.2584188125988	4.4409e-16	2.27807596428571e-14	-	GO:0030528//transcription regulator activity;GO:0005515//protein binding	GO:0009409//response to cold	gi|297794005|ref|XP_002864887.1|/2.03087e-09/calmodulin-binding protein [Arabidopsis lyrata subsp. lyrata]
Bra033117	0	260	0.01	95.78	13.225508720236	4.4409e-16	1.66882309011628e-14	GO:0043231//intracellular membrane-bounded organelle;GO:0031224//intrinsic to membrane	GO:0046914//transition metal ion binding;GO:0000254//C-4 methylsterol oxidase activity	GO:0006694//steroid biosynthetic process;GO:0006631//fatty acid metabolic process	gi|297809521|ref|XP_002872644.1|/1.22872e-168/hypothetical protein ARALYDRAFT_911602 [Arabidopsis lyrata subsp. lyrata]
Bra008175	0	256	0.01	94.31	13.2031950373813	4.4409e-16	1.9864191799308e-14	GO:0043231//intracellular membrane-bounded organelle;GO:0030312//external encapsulating structure;GO:0005576//extracellular region	GO:0005488//binding	GO:0009411//response to UV;GO:0010038//response to metal ion;GO:0009718//anthocyanin biosynthetic process;GO:0009814//defense response, incompatible interaction	gi|297839377|ref|XP_002887570.1|/4.12464e-129/hypothetical protein ARALYDRAFT_476641 [Arabidopsis lyrata subsp. lyrata]
Bra008718	0	254	0.01	93.57	13.1918303380953	4.4409e-16	2.56856887248322e-14	-	GO:0016853//isomerase activity;GO:0005488//binding	GO:0019318//hexose metabolic process	gi|297807535|ref|XP_002871651.1|/1.58487e-178/hypothetical protein ARALYDRAFT_488355 [Arabidopsis lyrata subsp. lyrata]
Bra008229	0	252	0.01	92.84	13.1805308073445	4.4409e-16	2.44808163326226e-14	GO:0044464//cell part	GO:0016788//hydrolase activity, acting on ester bonds;GO:0016747//transferase activity, transferring acyl groups other than amino-acyl groups	GO:0044238//primary metabolic process;GO:0000003//reproduction	gi|15222902|ref|NP_177719.1|/3.39299e-144/EXL4; acyltransferase/ carboxylesterase/ lipase [Arabidopsis thaliana]
Bra031320	0	248	0.01	91.36	13.1573469353628	4.4409e-16	1.85484698869144e-14	-	-	-	gi|15233201|ref|NP_188829.1|/2.37275e-66/receptor-like protein kinase-related [Arabidopsis thaliana]
Bra024927	0	247	0.01	90.99	13.1514922833453	4.4409e-16	2.3055226626506e-14	GO:0044464//cell part	-	-	gi|89111872|gb|ABD60708.1|/8.4561e-63/At5g47635 [Arabidopsis thaliana]
Bra039919	0	247	0.01	90.99	13.1514922833453	4.4409e-16	2.11835846125461e-14	GO:0030312//external encapsulating structure	GO:0016791//phosphatase activity;GO:0043169//cation binding	-	gi|297836534|ref|XP_002886149.1|/0/ATPAP11/PAP11 [Arabidopsis lyrata subsp. lyrata]
Bra009255	0	239	0.01	88.05	13.1041072887186	4.4409e-16	2.35759812320329e-14	GO:0044421//extracellular region part;GO:0005811//lipid particle;GO:0031224//intrinsic to membrane	GO:0005488//binding	GO:0010876;GO:0006833//water transport;GO:0000003//reproduction	gi|38196015|gb|AAR13695.1|/2.36941e-26/pollen coat oleosin-glycine rich protein [Brassica oleracea]
Bra028162	0	230	0.01	84.73	13.0486571537259	4.4409e-16	2.19531603441683e-14	-	GO:0005488//binding	GO:0010876	gi|32395583|gb|AAP37973.1|/9.42246e-55/seed specific protein Bn15D80B [Brassica napus]
Bra020315	0	225	0.01	82.89	13.0169823475336	4.4409e-16	2.47446182327586e-14	-	GO:0003824//catalytic activity	-	gi|15238429|ref|NP_200757.1|/5.64962e-116/haloacid dehalogenase-like hydrolase family protein [Arabidopsis thaliana]
Bra011933	0	224	0.01	82.52	13.0105281058865	4.4409e-16	2.21223561849711e-14	-	GO:0046914//transition metal ion binding	-	gi|297826243|ref|XP_002881004.1|/0/cupin family protein [Arabidopsis lyrata subsp. lyrata]
Bra004613	0	224	0.01	82.52	13.0105281058865	4.4409e-16	1.64491444985673e-14	GO:0005618//cell wall;GO:0043231//intracellular membrane-bounded organelle;GO:0016020//membrane	GO:0016843	GO:0009820//alkaloid metabolic process	gi|297827767|ref|XP_002881766.1|/2.41161e-178/hypothetical protein ARALYDRAFT_483200 [Arabidopsis lyrata subsp. lyrata]
Bra009905	0	211	0.01	77.73	12.9242558009012	4.4409e-16	2.31016154124748e-14	-	-	-	gi|297808677|ref|XP_002872222.1|/4.37536e-51/hypothetical protein ARALYDRAFT_351658 [Arabidopsis lyrata subsp. lyrata]
Bra023499	0	210	0.01	77.36	12.9173720794768	4.4409e-16	2.39697345720251e-14	-	-	-	gi|15242186|ref|NP_197003.1|/0/unknown protein [Arabidopsis thaliana]
Bra000805	0	208	0.01	76.63	12.9036935903642	4.4409e-16	1.68597692511013e-14	GO:0016020//membrane	GO:0005215//transporter activity	GO:0006810//transport	gi|229889801|sp|Q9M0Z9.2|EDL15_ARATH/0/RecName: Full=Sugar transporter ERD6-like 15
Bra028294	0	207	0.01	76.26	12.8967108157261	4.4409e-16	2.5401555e-14	GO:0044464//cell part	GO:0016787//hydrolase activity;GO:0005488//binding	GO:0010876	gi|297792543|ref|XP_002864156.1|/1.598e-30/protease inhibitor/seed storage/lipid transfer protein family protein [Arabidopsis lyrata subsp. lyrata]
Bra032631	0	204	0.01	75.15	12.8755573888037	4.4409e-16	1.74226143550835e-14	GO:0044464//cell part	GO:0016709//oxidoreductase activity, acting on paired donors, with incorporation or reduction of molecular oxygen, NADH or NADPH as one donor, and incorporation of one atom of oxygen;GO:0005506//iron ion binding	GO:0006633//fatty acid biosynthetic process;GO:0010584//pollen exine formation	gi|15223365|ref|NP_171635.1|/0/CYP703A2 (CYTOCHROME P450, FAMILY 703, SUBFAMILY A, POLYPEPTIDE 2); oxidoreductase, acting on paired donors, with incorporation or reduction of molecular oxygen, NADH or NADPH as one donor, and incorporation of one atom of oxygen / oxygen binding [Arabidopsis thaliana]
Bra028488	0	202	0.01	74.42	12.8614746751258	4.4409e-16	1.87300209787928e-14	GO:0009570//chloroplast stroma	GO:0016747//transferase activity, transferring acyl groups other than amino-acyl groups	-	gi|145358707|ref|NP_198929.2|/0/acyltransferase/ catalytic [Arabidopsis thaliana]
Bra038969	0	195	0.01	71.84	12.8105716347411	4.4409e-16	2.08754597454545e-14	GO:0044464//cell part	GO:0004553//hydrolase activity, hydrolyzing O-glycosyl compounds;GO:0043167//ion binding	GO:0010208//pollen wall assembly;GO:0003006//developmental process involved in reproduction;GO:0044238//primary metabolic process	gi|17738|emb|CAA49513.1|/0/beta-1,3-glucanase homologue [Brassica napus]
Bra021710	0	193	0.01	71.10	12.7956338445068	4.4409e-16	1.78284205900621e-14	-	GO:0001071//nucleic acid binding transcription factor activity	GO:0006351//transcription, DNA-dependent	gi|297822857|ref|XP_002879311.1|/5.96412e-150/basic helix-loop-helix family protein [Arabidopsis lyrata subsp. lyrata]
Bra026352	0	191	0.01	70.36	12.780539767472	4.4409e-16	1.76096669631902e-14	GO:0044464//cell part	GO:0042626//ATPase activity, coupled to transmembrane movement of substances;GO:0032559	GO:0009207	gi|297799240|ref|XP_002867504.1|/0/abc transporter family protein [Arabidopsis lyrata subsp. lyrata]
Bra030647	0	190	0.01	70.00	12.7731392067197	4.4409e-16	2.58011300224719e-14	-	-	-	gi|297848902|ref|XP_002892332.1|/1.75978e-64/hypothetical protein ARALYDRAFT_887830 [Arabidopsis lyrata subsp. lyrata]
Bra029151	0	188	0.01	69.26	12.7578066721972	4.4409e-16	2.5289653876652e-14	GO:0044464//cell part	GO:0016491//oxidoreductase activity;GO:0050662//coenzyme binding;GO:0016832//aldehyde-lyase activity	GO:0044281//small molecule metabolic process	gi|15242236|ref|NP_200008.1|/0/glucose-methanol-choline (GMC) oxidoreductase family protein [Arabidopsis thaliana]
Bra002476	0	187	0.01	68.89	12.7500788626939	4.4409e-16	1.8518553e-14	-	GO:0004659//prenyltransferase activity	-	gi|15239358|ref|NP_200859.1|/4.9529e-121/undecaprenyl pyrophosphate synthetase family protein / UPP synthetase family protein [Arabidopsis thaliana]
Bra037236	0	183	0.01	67.42	12.7189609119842	4.4409e-16	2.08375732486388e-14	GO:0030312//external encapsulating structure	GO:0016791//phosphatase activity;GO:0043169//cation binding	-	gi|297836534|ref|XP_002886149.1|/0/ATPAP11/PAP11 [Arabidopsis lyrata subsp. lyrata]
Bra035604	0	180	0.01	66.31	12.6950107396532	4.4409e-16	2.03934331438721e-14	GO:0043231//intracellular membrane-bounded organelle	GO:0003676//nucleic acid binding;GO:0001071//nucleic acid binding transcription factor activity	GO:0006351//transcription, DNA-dependent;GO:0003006//developmental process involved in reproduction;GO:0065003;GO:0000904//cell morphogenesis involved in differentiation	gi|297793099|ref|XP_002864434.1|/2.22467e-134/AtMYB103/AtMYB80 [Arabidopsis lyrata subsp. lyrata]
Bra002916	0	174	0.01	64.10	12.6461086415061	4.4409e-16	1.75022909451219e-14	-	-	-	gi|10764852|gb|AAG22832.1|AC007508_5/1.01696e-140/F1K23.9 [Arabidopsis thaliana]
Bra002477	0	174	0.01	64.10	12.6461086415061	4.4409e-16	1.69844716863905e-14	-	GO:0004659//prenyltransferase activity	-	gi|15239357|ref|NP_200858.1|/6.66129e-114/undecaprenyl pyrophosphate synthetase family protein / UPP synthetase family protein [Arabidopsis thaliana]
Bra035078	0	172	0.01	63.36	12.6293566200796	4.4409e-16	1.97956945862069e-14	-	GO:0004672//protein kinase activity	-	gi|297842679|ref|XP_002889221.1|/0/predicted protein [Arabidopsis lyrata subsp. lyrata]
Bra017333	0	172	0.01	63.36	12.6293566200796	4.4409e-16	1.79118609360374e-14	GO:0044464//cell part	GO:0016491//oxidoreductase activity;GO:0005506//iron ion binding	GO:0008152//metabolic process	gi|15229477|ref|NP_189243.1|/0/CYP86C2; electron carrier/ heme binding / iron ion binding / monooxygenase/ oxygen binding [Arabidopsis thaliana]
Bra021580	0	167	0.01	61.52	12.5868397879618	4.4409e-16	2.21650634362934e-14	GO:0044464//cell part	-	-	gi|297830030|ref|XP_002882897.1|/1.81282e-172/hypothetical protein ARALYDRAFT_478900 [Arabidopsis lyrata subsp. lyrata]
Bra035149	0	156	0.01	57.47	12.4885933338354	4.4409e-16	2.0321244e-14	GO:0016020//membrane	GO:0022890//inorganic cation transmembrane transporter activity;GO:0046915//transition metal ion transmembrane transporter activity	GO:0015691//cadmium ion transport;GO:0006828//manganese ion transport;GO:0030003//cellular cation homeostasis;GO:0006826//iron ion transport	gi|297839855|ref|XP_002887809.1|/0/NRAMP1 [Arabidopsis lyrata subsp. lyrata]
Bra005945	0	155	0.01	57.10	12.4792750302502	4.4409e-16	1.67368846355685e-14	GO:0031224//intrinsic to membrane;GO:0005811//lipid particle	-	GO:0000003//reproduction	gi|38260616|gb|AAR15434.1|/2.86884e-19/pollen coat oleosin-glycine rich protein [Sisymbrium irio]
Bra000281	0	154	0.01	56.73	12.4698961486709	4.4409e-16	1.693437e-14	GO:0009536//plastid	GO:0003676//nucleic acid binding	-	gi|297827997|ref|XP_002881881.1|/8.29296e-107/DNA-binding family protein [Arabidopsis lyrata subsp. lyrata]
Bra014263	0	153	0.01	56.37	12.4607118521412	4.4409e-16	2.05026836785714e-14	-	GO:0048037//cofactor binding;GO:0016616//oxidoreductase activity, acting on the CH-OH group of donors, NAD or NADP as acceptor	GO:0008152//metabolic process	gi|30694964|ref|NP_175552.2|/1.03529e-179/cinnamyl-alcohol dehydrogenase, putative (CAD) [Arabidopsis thaliana]
Bra016739	0	150	0.01	55.26	12.4320198468125	4.4409e-16	2.38205453526971e-14	GO:0044464//cell part	GO:0016491//oxidoreductase activity;GO:0005506//iron ion binding	GO:0008152//metabolic process	gi|13641298|gb|AAK31592.1|/0/cytochrome P450 [Brassica rapa subsp. pekinensis]
Bra009387	0	148	0.01	54.52	12.4125698468052	4.4409e-16	2.04297203914591e-14	-	-	-	-
Bra021173	0	148	0.01	54.52	12.4125698468052	4.4409e-16	1.74756512328767e-14	GO:0031090//organelle membrane;GO:0009526//plastid envelope	GO:0004721//phosphoprotein phosphatase activity;GO:0032559;GO:0046915//transition metal ion transmembrane transporter activity;GO:0031559//oxidosqualene cyclase activity;GO:0042626//ATPase activity, coupled to transmembrane movement of substances	GO:0015691//cadmium ion transport;GO:0015893//drug transport;GO:0050832//defense response to fungus;GO:0006796//phosphate metabolic process;GO:0009207;GO:0016104//triterpenoid biosynthetic process;GO:0071365;GO:0009814//defense response, incompatible interaction;GO:0019762//glucosinolate catabolic process;GO:0052482	gi|18401096|ref|NP_566543.1|/0/PDR1; ATPase, coupled to transmembrane movement of substances [Arabidopsis thaliana]
Bra003530	0	141	0.01	51.94	12.3426302986784	4.4409e-16	1.65678251948052e-14	GO:0031224//intrinsic to membrane	-	-	gi|297842887|ref|XP_002889325.1|/2.21306e-63/F20B17.20 [Arabidopsis lyrata subsp. lyrata]
Bra031981	0	140	0.01	51.58	12.3325960577892	4.4409e-16	1.73436599093656e-14	GO:0031410//cytoplasmic vesicle	GO:0003824//catalytic activity	GO:0009553//embryo sac development;GO:0003006//developmental process involved in reproduction	gi|15228598|ref|NP_187015.1|/0/EDA5 (embryo sac development arrest 5); catalytic [Arabidopsis thaliana]
Bra018406	0	139	0.01	51.21	12.3222098437489	4.4409e-16	2.17865329411765e-14	GO:0044464//cell part	GO:0030246//carbohydrate binding;GO:0004672//protein kinase activity;GO:0032559	GO:0006464//protein modification process	gi|297789228|ref|XP_002862602.1|/0/hypothetical protein ARALYDRAFT_920494 [Arabidopsis lyrata subsp. lyrata]
Bra006024	0	138	0.01	50.84	12.311748315005	4.4409e-16	1.88221358360656e-14	GO:0009532//plastid stroma;GO:0031090//organelle membrane;GO:0015935//small ribosomal subunit;GO:0031981//nuclear lumen	GO:0003676//nucleic acid binding;GO:0005198//structural molecule activity	GO:0010467//gene expression	gi|297811047|ref|XP_002873407.1|/1.47413e-52/40S ribosomal protein S15 [Arabidopsis lyrata subsp. lyrata]
Bra031316	0	136	0.01	50.10	12.2905948880826	4.4409e-16	1.69094298379971e-14	-	-	-	gi|15233201|ref|NP_188829.1|/1.04209e-66/receptor-like protein kinase-related [Arabidopsis thaliana]
Bra023613	0	135	0.01	49.73	12.2799007158028	4.4409e-16	2.18279522053232e-14	-	-	-	gi|62867603|gb|AAY17405.1|/4.00021e-49/At5g17340 [Arabidopsis thaliana]
Bra005452	0	134	0.01	49.37	12.2694189297411	4.4409e-16	1.90406349253731e-14	-	-	-	gi|297826879|ref|XP_002881322.1|/1.33111e-46/hypothetical protein ARALYDRAFT_321134 [Arabidopsis lyrata subsp. lyrata]
Bra027171	0	133	0.01	49.00	12.2585660338899	4.4409e-16	2.51787343421053e-14	GO:0031090//organelle membrane;GO:0009526//plastid envelope	GO:0004721//phosphoprotein phosphatase activity;GO:0032559;GO:0046915//transition metal ion transmembrane transporter activity;GO:0031559//oxidosqualene cyclase activity;GO:0042626//ATPase activity, coupled to transmembrane movement of substances	GO:0015691//cadmium ion transport;GO:0015893//drug transport;GO:0050832//defense response to fungus;GO:0006796//phosphate metabolic process;GO:0009207;GO:0016104//triterpenoid biosynthetic process;GO:0071365;GO:0009814//defense response, incompatible interaction;GO:0019762//glucosinolate catabolic process;GO:0052482	gi|297830236|ref|XP_002883000.1|/0/ATPDR1/PDR1 [Arabidopsis lyrata subsp. lyrata]
Bra024114	0	132	0.01	48.63	12.2476308762387	4.4409e-16	2.15009416853933e-14	GO:0031224//intrinsic to membrane	-	-	gi|116831411|gb|ABK28658.1|/2.63476e-56/unknown [Arabidopsis thaliana]
Bra011732	0	131	0.01	48.26	12.2366122002158	4.4409e-16	1.88530424630542e-14	-	GO:0016298//lipase activity	GO:0009725//response to hormone stimulus;GO:0044238//primary metabolic process;GO:0010102//lateral root morphogenesis	gi|297802244|ref|XP_002869006.1|/5.55969e-154/hypothetical protein ARALYDRAFT_490916 [Arabidopsis lyrata subsp. lyrata]
Bra007966	0	129	0.01	47.52	12.2143191208008	4.4409e-16	2.45331257692308e-14	GO:0043231//intracellular membrane-bounded organelle	GO:0004312//fatty acid synthase activity	GO:0009314//response to radiation;GO:0006633//fatty acid biosynthetic process;GO:0000902//cell morphogenesis;GO:0007275//multicellular organismal development;GO:0003006//developmental process involved in reproduction;GO:0006950//response to stress	gi|297841883|ref|XP_002888823.1|/0/beta-ketoacyl-CoA synthase family protein [Arabidopsis lyrata subsp. lyrata]
Bra012056	0	129	0.01	47.52	12.2143191208008	4.4409e-16	2.26013835826772e-14	GO:0044424//intracellular part	GO:0016783//sulfurtransferase activity	-	gi|21592455|gb|AAM64406.1|/7.24417e-55/senescence-associated protein [Arabidopsis thaliana]
Bra015487	0	129	0.01	47.52	12.2143191208008	4.4409e-16	1.91358381e-14	-	GO:0004175//endopeptidase activity	GO:0019538//protein metabolic process	gi|297843430|ref|XP_002889596.1|/8.43199e-159/hypothetical protein ARALYDRAFT_887827 [Arabidopsis lyrata subsp. lyrata]
Bra039216	0	128	0.01	47.16	12.2033480029798	4.4409e-16	1.90722638870432e-14	GO:0009532//plastid stroma	GO:0043169//cation binding;GO:0004659//prenyltransferase activity	GO:0016109	gi|297825291|ref|XP_002880528.1|/5.96148e-157/geranylgeranyl pyrophosphate synthase [Arabidopsis lyrata subsp. lyrata]
Bra015626	0	127	0.01	46.79	12.1919845133603	4.4409e-16	1.86085945867099e-14	GO:0009570//chloroplast stroma	GO:0016741	GO:0006730//one-carbon metabolic process	gi|297842589|ref|XP_002889176.1|/1.7375e-143/predicted protein [Arabidopsis lyrata subsp. lyrata]
Bra010566	0	126	0.01	46.42	12.1805308073445	4.4409e-16	1.73175005429864e-14	-	-	GO:0051234//establishment of localization	gi|297798236|ref|XP_002867002.1|/2.13368e-157/SEC14 cytosolic factor family protein [Arabidopsis lyrata subsp. lyrata]
Bra020265	0	125	0.01	46.05	12.1689854409787	4.4409e-16	2.02139134859155e-14	-	GO:0016772//transferase activity, transferring phosphorus-containing groups;GO:0005488//binding	-	gi|297796965|ref|XP_002866367.1|/1.5099e-98/kinase family protein [Arabidopsis lyrata subsp. lyrata]
Bra030850	0	123	0.01	45.31	12.1456137755134	4.4409e-16	2.296300572e-14	-	GO:0046914//transition metal ion binding;GO:0016682//oxidoreductase activity, acting on diphenols and related substances as donors, oxygen as acceptor	GO:0008152//metabolic process	gi|297853260|ref|XP_002894511.1|/0/hypothetical protein ARALYDRAFT_474617 [Arabidopsis lyrata subsp. lyrata]
Bra035894	0	123	0.01	45.31	12.1456137755134	4.4409e-16	2.057617e-14	-	GO:0046914//transition metal ion binding;GO:0016641//oxidoreductase activity, acting on the CH-NH2 group of donors, oxygen as acceptor;GO:0048037//cofactor binding	GO:0006807//nitrogen compound metabolic process	gi|297797213|ref|XP_002866491.1|/6.06722e-17/hypothetical protein ARALYDRAFT_496421 [Arabidopsis lyrata subsp. lyrata]
Bra039319	0	122	0.01	44.94	12.1337844091799	4.4409e-16	1.90091106953642e-14	GO:0043231//intracellular membrane-bounded organelle	GO:0016741	GO:0006730//one-carbon metabolic process	gi|157783541|gb|ABV72578.1|/0/dehydration-responsive family protein S51 [Brassica rapa]
Bra027558	0	120	0.01	44.21	12.1101570189541	4.4409e-16	1.78839608411215e-14	-	-	-	gi|3218048|emb|CAA07087.1|/3.77487e-32/E3 [Brassica napus]
Bra032134	0	119	0.01	43.84	12.0980320829605	4.4409e-16	2.01783881546573e-14	-	GO:0004175//endopeptidase activity	GO:0019538//protein metabolic process	gi|297825301|ref|XP_002880533.1|/0/hypothetical protein ARALYDRAFT_481251 [Arabidopsis lyrata subsp. lyrata]
Bra002847	0	118	0.01	43.47	12.0858043802781	4.4409e-16	1.80811068661417e-14	GO:0043231//intracellular membrane-bounded organelle	GO:0003676//nucleic acid binding;GO:0001071//nucleic acid binding transcription factor activity	GO:0006351//transcription, DNA-dependent;GO:0003006//developmental process involved in reproduction;GO:0065003;GO:0000904//cell morphogenesis involved in differentiation	gi|15241132|ref|NP_200422.1|/3.77716e-150/ATMYB103 (ARABIDOPSIS THALIANA MYB DOMAIN PROTEIN 103); DNA binding / transcription factor [Arabidopsis thaliana]
Bra033395	0	116	0.01	42.73	12.0610336016811	4.4409e-16	1.89151612191104e-14	-	GO:0008415//acyltransferase activity	-	gi|297848556|ref|XP_002892159.1|/0/transferase family protein [Arabidopsis lyrata subsp. lyrata]
Bra002595	0	116	0.01	42.73	12.0610336016811	4.4409e-16	1.76367171428571e-14	-	-	-	gi|297796855|ref|XP_002866312.1|/7.69728e-35/hypothetical protein ARALYDRAFT_496033 [Arabidopsis lyrata subsp. lyrata]
Bra034909	0	115	0.01	42.37	12.0488274133639	4.4409e-16	2.5123638643326e-14	GO:0009570//chloroplast stroma	GO:0016747//transferase activity, transferring acyl groups other than amino-acyl groups	-	gi|297801454|ref|XP_002868611.1|/0/hypothetical protein ARALYDRAFT_493862 [Arabidopsis lyrata subsp. lyrata]
Bra015740	0	115	0.01	42.37	12.0488274133639	4.4409e-16	1.70855697321429e-14	-	GO:0048037//cofactor binding;GO:0003824//catalytic activity	GO:0008152//metabolic process	gi|6554472|gb|AAF16654.1|AC012394_3/1.04465e-131/putative cinnamoyl-CoA reductase; 14056-15506 [Arabidopsis thaliana]
Bra007369	0	113	0.01	41.63	12.0234078431402	4.4409e-16	2.09899503839122e-14	-	-	-	gi|149944317|gb|ABR46201.1|/7.44581e-58/At3g57950 [Arabidopsis thaliana]
Bra023600	0	108	0.01	39.79	11.9581901836937	4.4409e-16	1.68350481818182e-14	GO:0005618//cell wall;GO:0031225//anchored to membrane	GO:0004553//hydrolase activity, hydrolyzing O-glycosyl compounds	GO:0045229//external encapsulating structure organization;GO:0044238//primary metabolic process	gi|297811865|ref|XP_002873816.1|/5.28891e-172/glycoside hydrolase family 28 protein [Arabidopsis lyrata subsp. lyrata]
Bra009231	0	108	0.01	39.79	11.9581901836937	4.4409e-16	1.64964121551724e-14	GO:0016020//membrane	GO:0004672//protein kinase activity;GO:0032559	GO:0006464//protein modification process;GO:0007167//enzyme linked receptor protein signaling pathway	gi|15240178|ref|NP_196300.1|/0/SRF2 (STRUBBELIG-RECEPTOR FAMILY 2); ATP binding / kinase/ protein serine/threonine kinase [Arabidopsis thaliana]
Bra027486	0	104	0.01	38.31	11.9035053104239	4.4409e-16	1.87606255882353e-14	GO:0031224//intrinsic to membrane	GO:0015291//secondary active transmembrane transporter activity;GO:0015103//inorganic anion transmembrane transporter activity	GO:0015698//inorganic anion transport	gi|15239845|ref|NP_199148.1|/0/PHT6; carbohydrate transmembrane transporter/ inorganic phosphate transmembrane transporter/ phosphate transmembrane transporter/ sugar:hydrogen symporter [Arabidopsis thaliana]
Bra025595	0	104	0.01	38.31	11.9035053104239	4.4409e-16	1.82535816534181e-14	GO:0016021//integral to membrane	GO:0015144//carbohydrate transmembrane transporter activity	GO:0071702	gi|297805666|ref|XP_002870717.1|/6.83979e-94/nodulin MtN3 family protein [Arabidopsis lyrata subsp. lyrata]
Bra031688	0	104	0.01	38.31	11.9035053104239	4.4409e-16	1.7529012e-14	GO:0044464//cell part	GO:0015197//peptide transporter activity	GO:0015833//peptide transport;GO:0009628//response to abiotic stimulus	gi|297849308|ref|XP_002892535.1|/0/ATOPT2 [Arabidopsis lyrata subsp. lyrata]
Bra040802	0	103	0.01	37.95	11.8898841703028	4.4409e-16	1.67858228947368e-14	-	-	-	gi|157849746|gb|ABV89656.1|/1.60736e-91/universal stress protein family protein [Brassica rapa]
Bra015486	0	103	0.01	37.95	11.8898841703028	4.4409e-16	1.66640099564586e-14	-	GO:0004091//carboxylesterase activity	GO:0044238//primary metabolic process	gi|21537306|gb|AAM61647.1|/0/lipase-like protein [Arabidopsis thaliana]
Bra011475	0	100	0.01	36.84	11.8470573460913	4.4409e-16	2.30090237675351e-14	-	GO:0046872//metal ion binding;GO:0003824//catalytic activity	-	gi|259016324|sp|O81755.3|PER48_ARATH/1.32197e-145/RecName: Full=Putative Peroxidase 48; Short=Atperox P48; Flags: Precursor
Bra034330	0	99	0.01	36.47	11.8324944843361	4.4409e-16	2.37712274534162e-14	-	-	-	gi|297821291|ref|XP_002878528.1|/6.48863e-42/lipid binding protein [Arabidopsis lyrata subsp. lyrata]
Bra032576	0	98	0.01	36.10	11.8177831217745	4.4409e-16	2.03572745744681e-14	GO:0015630//microtubule cytoskeleton;GO:0000228//nuclear chromosome;GO:0031461//cullin-RING ubiquitin ligase complex;GO:0009526//plastid envelope	GO:0019899//enzyme binding	GO:0009725//response to hormone stimulus;GO:0019941//modification-dependent protein catabolic process;GO:0007623//circadian rhythm;GO:0043623//cellular protein complex assembly;GO:0007165//signal transduction;GO:0003006//developmental process involved in reproduction	gi|297814051|ref|XP_002874909.1|/0/ATCUL1 [Arabidopsis lyrata subsp. lyrata]
Bra004491	0	97	0.01	35.73	11.8029201985853	4.4409e-16	1.78561475272162e-14	GO:0043231//intracellular membrane-bounded organelle;GO:0031410//cytoplasmic vesicle	GO:0016491//oxidoreductase activity;GO:0005506//iron ion binding	GO:0008152//metabolic process	gi|297828425|ref|XP_002882095.1|/0/predicted protein [Arabidopsis lyrata subsp. lyrata]
Bra029320	0	96	0.01	35.37	11.7883105037009	4.4409e-16	2.27356492277228e-14	-	GO:0046872//metal ion binding;GO:0003676//nucleic acid binding	-	gi|297793719|ref|XP_002864744.1|/1.99161e-113/myb family transcription factor [Arabidopsis lyrata subsp. lyrata]
Bra005913	0	96	0.01	35.37	11.7883105037009	4.4409e-16	2.23375542023346e-14	GO:0031224//intrinsic to membrane	GO:0004672//protein kinase activity;GO:0032559	GO:0006464//protein modification process;GO:0007167//enzyme linked receptor protein signaling pathway	gi|297806697|ref|XP_002871232.1|/0/hypothetical protein ARALYDRAFT_908613 [Arabidopsis lyrata subsp. lyrata]
Bra019295	0	96	0.01	35.37	11.7883105037009	4.4409e-16	1.77183686111111e-14	GO:0043231//intracellular membrane-bounded organelle;GO:0031461//cullin-RING ubiquitin ligase complex	GO:0005488//binding	GO:0002831//regulation of response to biotic stimulus;GO:0019941//modification-dependent protein catabolic process;GO:0009733//response to auxin stimulus;GO:0009755//hormone-mediated signaling pathway;GO:0006950//response to stress	gi|186701242|gb|ACC91268.1|/2.20388e-167/phosphatase-related protein [Capsella rubella]
Bra004453	0	95	0.01	35.00	11.7731392067197	4.4409e-16	2.10283935164835e-14	-	-	-	gi|50253464|gb|AAT71934.1|/9.37993e-55/At2g47485 [Arabidopsis thaliana]
Bra028950	0	94	0.01	34.63	11.7578066721972	4.4409e-16	1.84590078135048e-14	GO:0009536//plastid	GO:0046914//transition metal ion binding	-	gi|18423810|ref|NP_568834.1|/2.54151e-107/zinc finger (C3HC4-type RING finger) family protein [Arabidopsis thaliana]
Bra015551	0	93	0.01	34.26	11.742309436084	4.4409e-16	2.05393611091234e-14	-	-	-	gi|297848996|ref|XP_002892379.1|/2.82366e-86/hypothetical protein ARALYDRAFT_887918 [Arabidopsis lyrata subsp. lyrata]
Bra019084	0	92	0.01	33.89	11.726643921484	4.4409e-16	2.49056461171367e-14	GO:0044464//cell part	GO:0004553//hydrolase activity, hydrolyzing O-glycosyl compounds;GO:0043167//ion binding	GO:0044238//primary metabolic process	gi|297799310|ref|XP_002867539.1|/0/hydrolase, hydrolyzing O-glycosyl compounds [Arabidopsis lyrata subsp. lyrata]
Bra039564	0	92	0.01	33.89	11.726643921484	4.4409e-16	1.96265006153846e-14	-	-	-	-
Bra022741	0	91	0.01	33.52	11.7108064336994	4.4409e-16	2.50141674509804e-14	-	-	-	gi|297796343|ref|XP_002866056.1|/0/hypothetical protein ARALYDRAFT_495551 [Arabidopsis lyrata subsp. lyrata]
Bra014180	0	91	0.01	33.52	11.7108064336994	4.4409e-16	1.8578483592233e-14	GO:0000322	-	GO:0009791//post-embryonic development	gi|3098571|gb|AAC15700.1|/1.53042e-157/BURP domain containing protein [Brassica napus]
Bra023394	0	89	0.01	32.79	11.6790401863931	4.4409e-16	2.43252179237288e-14	GO:0016021//integral to membrane;GO:0031410//cytoplasmic vesicle	GO:0015144//carbohydrate transmembrane transporter activity	GO:0010260//organ senescence;GO:0006970//response to osmotic stress;GO:0009751//response to salicylic acid stimulus;GO:0009737//response to abscisic acid stimulus;GO:0071702	gi|297811437|ref|XP_002873602.1|/3.59639e-128/nodulin MtN3 family protein [Arabidopsis lyrata subsp. lyrata]
Bra001457	0	89	0.01	32.79	11.6790401863931	4.4409e-16	2.22941803106796e-14	GO:0005840//ribosome;GO:0030312//external encapsulating structure;GO:0031981//nuclear lumen;GO:0009536//plastid;GO:0031090//organelle membrane;GO:0005576//extracellular region	GO:0016628//oxidoreductase activity, acting on the CH-CH group of donors, NAD or NADP as acceptor;GO:0019899//enzyme binding;GO:0032559	GO:0009642//response to light intensity;GO:0006952//defense response;GO:0051707//response to other organism;GO:0010038//response to metal ion;GO:0000302//response to reactive oxygen species;GO:0032446//protein modification by small protein conjugation	gi|108864705|gb|ABG22608.1|/0/Heat shock cognate 70 kDa protein, putative, expressed [Oryza sativa Japonica Group]
Bra020264	0	88	0.01	32.42	11.6626683755175	4.4409e-16	2.33839162118126e-14	GO:0016020//membrane	GO:0016301//kinase activity	-	gi|15238616|ref|NP_200817.1|/1.45207e-94/protein kinase family protein [Arabidopsis thaliana]
Bra036143	0	86	0.01	31.68	11.6293566200796	4.4409e-16	2.1541281163227e-14	GO:0005576//extracellular region;GO:0005618//cell wall	GO:0015926//glucosidase activity	GO:0044238//primary metabolic process;GO:0003006//developmental process involved in reproduction	gi|297795695|ref|XP_002865732.1|/0/beta-xylosidase 1 [Arabidopsis lyrata subsp. lyrata]
Bra031318	0	86	0.01	31.68	11.6293566200796	4.4409e-16	2.11445724861878e-14	-	-	-	gi|15233201|ref|NP_188829.1|/1.18809e-55/receptor-like protein kinase-related [Arabidopsis thaliana]
Bra014519	0	86	0.01	31.68	11.6293566200796	4.4409e-16	1.74490924924012e-14	GO:0043231//intracellular membrane-bounded organelle;GO:0015630//microtubule cytoskeleton;GO:0031461//cullin-RING ubiquitin ligase complex;GO:0044444//cytoplasmic part;GO:0016020//membrane	GO:0005488//binding	GO:0010038//response to metal ion;GO:0007126//meiosis;GO:0019941//modification-dependent protein catabolic process;GO:0000087//M phase of mitotic cell cycle;GO:0000018//regulation of DNA recombination	gi|255641709|gb|ACU21125.1|/1.22493e-41/unknown [Glycine max]
Bra003915	0	85	0.01	31.31	11.6124077931387	4.4409e-16	2.13808246927374e-14	-	GO:0008135//translation factor activity, nucleic acid binding	GO:0006396//RNA processing	gi|297841929|ref|XP_002888846.1|/0/hypothetical protein ARALYDRAFT_339396 [Arabidopsis lyrata subsp. lyrata]
Bra039574	0	85	0.01	31.31	11.6124077931387	4.4409e-16	1.92966434621849e-14	GO:0031225//anchored to membrane	GO:0005488//binding	GO:0051234//establishment of localization;GO:0010876	gi|297846656|ref|XP_002891209.1|/2.29244e-28/predicted protein [Arabidopsis lyrata subsp. lyrata]
Bra024606	0	85	0.01	31.31	11.6124077931387	4.4409e-16	1.91677844073456e-14	-	-	-	gi|8778585|gb|AAF79593.1|AC007945_13/6.30049e-68/F28C11.15 [Arabidopsis thaliana]
Bra009282	2	6011	0.72	2214.45	11.5866638960175	0.000117214	0.000757234071964018	-	GO:0005488//binding	-	gi|728749|sp|Q05772.1|A9_BRANA/1.80966e-50/RecName: Full=Tapetum-specific protein A9; Flags: Precursor
Bra027472	0	83	0.01	30.58	11.5783726913608	4.4409e-16	1.71621866367713e-14	GO:0043231//intracellular membrane-bounded organelle	-	-	gi|9757838|dbj|BAB08275.1|/1.90989e-77/unnamed protein product [Arabidopsis thaliana]
Bra025631	0	82	0.01	30.21	11.5608104687279	4.4409e-16	1.8024337299843e-14	-	GO:0016798//hydrolase activity, acting on glycosyl bonds	GO:0008152//metabolic process	gi|10176984|dbj|BAB10216.1|/2.32738e-172/polygalacturonase-like protein [Arabidopsis thaliana]
Bra008173	0	80	0.01	29.47	11.525031345124	4.4409e-16	2.44287294893617e-14	GO:0009536//plastid	GO:0004312//fatty acid synthase activity	GO:0006633//fatty acid biosynthetic process;GO:0009409//response to cold;GO:0003006//developmental process involved in reproduction	gi|19698877|gb|AAL91174.1|/0/putative 3-ketoacyl-ACP synthase [Arabidopsis thaliana]
Bra002401	0	79	0.01	29.10	11.5068034377956	4.4409e-16	2.37221133471074e-14	GO:0043231//intracellular membrane-bounded organelle	GO:0046914//transition metal ion binding	GO:0009987//cellular process;GO:0009741//response to brassinosteroid stimulus	gi|15242181|ref|NP_197618.1|/0/MS1 (male sterility 1); DNA binding / transcription factor [Arabidopsis thaliana]
Bra020664	0	79	0.01	29.10	11.5068034377956	4.4409e-16	1.94272468020305e-14	GO:0044464//cell part	GO:0016747//transferase activity, transferring acyl groups other than amino-acyl groups	GO:0007275//multicellular organismal development;GO:0006631//fatty acid metabolic process	gi|297795633|ref|XP_002865701.1|/0/beta-ketoacyl-CoA synthase family protein [Arabidopsis lyrata subsp. lyrata]
Bra040393	0	78	0.01	28.74	11.4888443464573	4.4409e-16	2.3919797625e-14	-	GO:0005488//binding	-	gi|297833146|ref|XP_002884455.1|/1.14429e-59/nucleic acid binding protein [Arabidopsis lyrata subsp. lyrata]
Bra031417	0	77	0.01	28.37	11.4701504352744	4.4409e-16	2.1911265e-14	GO:0016020//membrane	-	GO:0006810//transport	gi|297840391|ref|XP_002888077.1|/1.15473e-149/hypothetical protein ARALYDRAFT_475164 [Arabidopsis lyrata subsp. lyrata]
Bra032421	0	77	0.01	28.37	11.4701504352744	4.4409e-16	2.10669777247706e-14	-	GO:0004518//nuclease activity	GO:0016070//RNA metabolic process	gi|75337235|sp|Q9SHJ0.1|CAF1A_ARATH/4.18004e-127/RecName: Full=Probable CCR4-associated factor 1 homolog 1
Bra031913	0	77	0.01	28.37	11.4701504352744	4.4409e-16	1.84887324637681e-14	GO:0044464//cell part	GO:0046873//metal ion transmembrane transporter activity	GO:0070838//divalent metal ion transport	gi|297797473|ref|XP_002866621.1|/1.38074e-137/hypothetical protein ARALYDRAFT_496668 [Arabidopsis lyrata subsp. lyrata]
Bra021138	0	77	0.01	28.37	11.4701504352744	4.4409e-16	1.84293785874799e-14	GO:0044464//cell part	-	-	gi|297830166|ref|XP_002882965.1|/1.78947e-108/hypothetical protein ARALYDRAFT_897881 [Arabidopsis lyrata subsp. lyrata]
Bra029204	0	76	0.01	28.00	11.4512111118323	4.4409e-16	2.41715849684211e-14	-	GO:0005488//binding	GO:0009567//double fertilization forming a zygote and endosperm	gi|297797379|ref|XP_002866574.1|/2.14599e-107/IBR domain-containing protein [Arabidopsis lyrata subsp. lyrata]
Bra030375	0	76	0.01	28.00	11.4512111118323	4.4409e-16	2.314819125e-14	GO:0030135//coated vesicle;GO:0009526//plastid envelope;GO:0016020//membrane	GO:0004620//phospholipase activity;GO:0046872//metal ion binding;GO:0035091//phosphatidylinositol binding	GO:0010118//stomatal movement;GO:0010038//response to metal ion;GO:0032787//monocarboxylic acid metabolic process;GO:0006650//glycerophospholipid metabolic process;GO:0032501//multicellular organismal process;GO:0009738//abscisic acid mediated signaling pathway	gi|297853014|ref|XP_002894388.1|/0/predicted protein [Arabidopsis lyrata subsp. lyrata]
Bra013024	0	76	0.01	28.00	11.4512111118323	4.4409e-16	2.24686944422701e-14	GO:0043231//intracellular membrane-bounded organelle	GO:0005506//iron ion binding;GO:0016712//oxidoreductase activity, acting on paired donors, with incorporation or reduction of molecular oxygen, reduced flavin or flavoprotein as one donor, and incorporation of one atom of oxygen	GO:0000038//very long-chain fatty acid metabolic process	gi|297812461|ref|XP_002874114.1|/0/CYP86B1 [Arabidopsis lyrata subsp. lyrata]
Bra021702	0	75	0.01	27.63	11.4320198468125	4.4409e-16	2.12620423333333e-14	-	-	-	gi|15225089|ref|NP_180705.1|/6.81922e-102/F-box family protein [Arabidopsis thaliana]
Bra004933	0	74	0.01	27.26	11.4125698468052	4.4409e-16	1.65439522478386e-14	GO:0043231//intracellular membrane-bounded organelle	GO:0016741	GO:0006730//one-carbon metabolic process	gi|157783541|gb|ABV72578.1|/0/dehydration-responsive family protein S51 [Brassica rapa]
Bra004517	0	73	0.01	26.89	11.3928540398729	4.4409e-16	2.25569800785855e-14	-	GO:0005506//iron ion binding;GO:0004497//monooxygenase activity	GO:0008152//metabolic process;GO:0048608//reproductive structure development	gi|297828395|ref|XP_002882080.1|/0/CYP78A6 [Arabidopsis lyrata subsp. lyrata]
Bra017396	0	73	0.01	26.89	11.3928540398729	4.4409e-16	2.04661370053476e-14	GO:0043231//intracellular membrane-bounded organelle	GO:0004175//endopeptidase activity	GO:0019538//protein metabolic process	gi|297817972|ref|XP_002876869.1|/0/aspartyl protease family protein [Arabidopsis lyrata subsp. lyrata]
Bra031154	0	72	0.01	26.52	11.3728650601126	4.4409e-16	2.09516475547445e-14	-	-	-	gi|297821291|ref|XP_002878528.1|/1.97429e-93/lipid binding protein [Arabidopsis lyrata subsp. lyrata]
Bra001851	0	72	0.01	26.52	11.3728650601126	4.4409e-16	1.8370404576e-14	-	-	-	gi|297815208|ref|XP_002875487.1|/2.44669e-58/predicted protein [Arabidopsis lyrata subsp. lyrata]
Bra024872	0	72	0.01	26.52	11.3728650601126	4.4409e-16	1.80526774528302e-14	-	-	-	gi|297817762|ref|XP_002876764.1|/1.63382e-53/hypothetical protein ARALYDRAFT_484074 [Arabidopsis lyrata subsp. lyrata]
Bra024610	0	72	0.01	26.52	11.3728650601126	4.4409e-16	1.76910675808937e-14	-	-	-	gi|4056449|gb|AAC98022.1|/4.89435e-73/Similar to OBP32pep protein gb|U37698 from Arabidopsis thaliana
Bra035679	0	71	0.01	26.16	11.3531468254981	4.4409e-16	2.13014895361781e-14	-	GO:0046914//transition metal ion binding	-	gi|297826243|ref|XP_002881004.1|/0/cupin family protein [Arabidopsis lyrata subsp. lyrata]
Bra015575	0	70	0.01	25.79	11.3325960577892	4.4409e-16	2.54578777383592e-14	GO:0031224//intrinsic to membrane	GO:0016491//oxidoreductase activity;GO:0051119//sugar transmembrane transporter activity	GO:0008643//carbohydrate transport	gi|297843522|ref|XP_002889642.1|/0/sugar transport protein 2 [Arabidopsis lyrata subsp. lyrata]
Bra035634	0	70	0.01	25.79	11.3325960577892	4.4409e-16	2.38700683160083e-14	GO:0005576//extracellular region;GO:0030312//external encapsulating structure	GO:0030246//carbohydrate binding;GO:0043167//ion binding;GO:0015925	GO:0044238//primary metabolic process	gi|297793199|ref|XP_002864484.1|/0/predicted protein [Arabidopsis lyrata subsp. lyrata]
Bra025953	0	70	0.01	25.79	11.3325960577892	4.4409e-16	2.0613111059246e-14	GO:0044464//cell part	GO:0016791//phosphatase activity;GO:0016462//pyrophosphatase activity	GO:0007165//signal transduction;GO:0051259//protein oligomerization;GO:0006796//phosphate metabolic process;GO:0009267//cellular response to starvation	gi|297850166|ref|XP_002892964.1|/1.33558e-145/phosphoric monoester hydrolase [Arabidopsis lyrata subsp. lyrata]
Bra011614	0	70	0.01	25.79	11.3325960577892	4.4409e-16	1.72654178345865e-14	-	-	-	gi|297825453|ref|XP_002880609.1|/3.23106e-69/hypothetical protein ARALYDRAFT_901029 [Arabidopsis lyrata subsp. lyrata]
Bra031512	0	68	0.01	25.05	11.2905948880826	4.4409e-16	1.83118067942584e-14	-	-	-	gi|297837669|ref|XP_002886716.1|/3.13288e-68/hypothetical protein ARALYDRAFT_893712 [Arabidopsis lyrata subsp. lyrata]
Bra034732	0	68	0.01	25.05	11.2905948880826	4.4409e-16	1.79960859874608e-14	-	-	-	gi|11994420|dbj|BAB02422.1|/1.18552e-87/unnamed protein product [Arabidopsis thaliana]
Bra030261	0	68	0.01	25.05	11.2905948880826	4.4409e-16	1.77732242414861e-14	GO:0031090//organelle membrane;GO:0009534//chloroplast thylakoid;GO:0031410//cytoplasmic vesicle	-	-	gi|297825099|ref|XP_002880432.1|/1.82908e-47/lipid-associated family protein [Arabidopsis lyrata subsp. lyrata]
Bra021114	0	68	0.01	25.05	11.2905948880826	4.4409e-16	1.63554171794872e-14	GO:0043231//intracellular membrane-bounded organelle	GO:0030528//transcription regulator activity;GO:0003676//nucleic acid binding;GO:0001071//nucleic acid binding transcription factor activity	GO:0009642//response to light intensity;GO:0009813//flavonoid biosynthetic process;GO:0006355//regulation of transcription, DNA-dependent;GO:0032501//multicellular organismal process	gi|312282893|dbj|BAJ34312.1|/3.72523e-165/unnamed protein product [Thellungiella halophila]
Bra032208	0	68	0.01	25.05	11.2905948880826	4.4409e-16	1.63321520056899e-14	-	-	-	gi|145324178|ref|NP_001077678.1|/4.08466e-10/unknown protein [Arabidopsis thaliana]
Bra008854	0	66	0.01	24.31	11.2473341780287	4.4409e-16	2.15817722932331e-14	-	-	-	gi|297807329|ref|XP_002871548.1|/9.42169e-139/ATP binding protein [Arabidopsis lyrata subsp. lyrata]
Bra009365	0	66	0.01	24.31	11.2473341780287	4.4409e-16	1.88840507565789e-14	-	-	-	gi|297810993|ref|XP_002873380.1|/4.97055e-125/IBR domain-containing protein [Arabidopsis lyrata subsp. lyrata]
Bra030020	0	65	0.01	23.95	11.2258099406235	4.4409e-16	1.97616228227195e-14	-	-	-	gi|91806558|gb|ABE66006.1|/1.3918e-26/proline-rich family protein [Arabidopsis thaliana]
Bra010054	0	65	0.01	23.95	11.2258099406235	4.4409e-16	1.94932136842105e-14	-	GO:0005488//binding	GO:0010876	gi|10176924|dbj|BAB10168.1|/8.97506e-50/unnamed protein product [Arabidopsis thaliana]
Bra031550	0	65	0.01	23.95	11.2258099406235	4.4409e-16	1.92319980904523e-14	-	GO:0016787//hydrolase activity	GO:0044238//primary metabolic process	gi|297843494|ref|XP_002889628.1|/2.26106e-166/GDSL-motif lipase/hydrolase family protein [Arabidopsis lyrata subsp. lyrata]
Bra009954	0	65	0.01	23.95	11.2258099406235	4.4409e-16	1.86388033441558e-14	GO:0044444//cytoplasmic part	GO:0004812//aminoacyl-tRNA ligase activity;GO:0032559	GO:0006418//tRNA aminoacylation for protein translation;GO:0010038//response to metal ion	gi|297812971|ref|XP_002874369.1|/0/seryl-tRNA synthetase [Arabidopsis lyrata subsp. lyrata]
Bra025721	0	65	0.01	23.95	11.2258099406235	4.4409e-16	1.64727444189383e-14	GO:0016021//integral to membrane	GO:0046914//transition metal ion binding;GO:0016209//antioxidant activity;GO:0050664//oxidoreductase activity, acting on NADH or NADPH, oxygen as acceptor;GO:0050662//coenzyme binding	GO:0012501//programmed cell death;GO:0006952//defense response;GO:0010118//stomatal movement;GO:0009755//hormone-mediated signaling pathway;GO:0042743//hydrogen peroxide metabolic process;GO:0002252	gi|297844888|ref|XP_002890325.1|/0/hypothetical protein ARALYDRAFT_312861 [Arabidopsis lyrata subsp. lyrata]
Bra014537	0	64	0.01	23.58	11.2033480029798	4.4409e-16	2.50687835371179e-14	-	-	-	gi|297820784|ref|XP_002878275.1|/0/leucine-rich repeat family protein [Arabidopsis lyrata subsp. lyrata]
Bra038561	0	64	0.01	23.58	11.2033480029798	4.4409e-16	2.48517377922078e-14	-	GO:0016747//transferase activity, transferring acyl groups other than amino-acyl groups	-	gi|297832592|ref|XP_002884178.1|/0/transferase family protein [Arabidopsis lyrata subsp. lyrata]
Bra022636	0	64	0.01	23.58	11.2033480029798	4.4409e-16	2.06873925405405e-14	GO:0016021//integral to membrane	GO:0015144//carbohydrate transmembrane transporter activity	GO:0006810//transport	gi|297796145|ref|XP_002865957.1|/5.49754e-95/nodulin MtN3 family protein [Arabidopsis lyrata subsp. lyrata]
Bra007574	0	64	0.01	23.58	11.2033480029798	4.4409e-16	2.0650185e-14	-	-	-	gi|8778585|gb|AAF79593.1|AC007945_13/1.13906e-74/F28C11.15 [Arabidopsis thaliana]
Bra014350	0	64	0.01	23.58	11.2033480029798	4.4409e-16	1.94601743389831e-14	-	GO:0004175//endopeptidase activity;GO:0016491//oxidoreductase activity	GO:0009725//response to hormone stimulus;GO:0010101;GO:0008152//metabolic process	gi|224089513|ref|XP_002308740.1|/0/predicted protein [Populus trichocarpa]
Bra020609	0	63	0.01	23.21	11.1805308073445	4.4409e-16	2.17041641965974e-14	GO:0016020//membrane	GO:0015112//nitrate transmembrane transporter activity	GO:0015833//peptide transport;GO:0015706//nitrate transport;GO:0000904//cell morphogenesis involved in differentiation	gi|297808857|ref|XP_002872312.1|/0/predicted protein [Arabidopsis lyrata subsp. lyrata]
Bra017568	0	62	0.01	22.84	11.1573469353628	4.4409e-16	2.5571275857461e-14	-	-	-	gi|297791063|ref|XP_002863416.1|/5.41127e-66/hypothetical protein ARALYDRAFT_494351 [Arabidopsis lyrata subsp. lyrata]
Bra020711	0	62	0.01	22.84	11.1573469353628	4.4409e-16	2.00375268062827e-14	-	-	-	gi|18422886|ref|NP_568693.1|/1.16255e-20/unknown protein [Arabidopsis thaliana]
Bra006284	0	62	0.01	22.84	11.1573469353628	4.4409e-16	1.73698984266263e-14	-	GO:0016853//isomerase activity;GO:0005488//binding	GO:0019318//hexose metabolic process	gi|297807535|ref|XP_002871651.1|/2.31265e-162/hypothetical protein ARALYDRAFT_488355 [Arabidopsis lyrata subsp. lyrata]
Bra031517	0	62	0.01	22.84	11.1573469353628	4.4409e-16	1.71878785329341e-14	-	-	-	gi|297837017|ref|XP_002886390.1|/9.26318e-86/hypothetical protein ARALYDRAFT_893070 [Arabidopsis lyrata subsp. lyrata]
Bra010366	0	62	0.01	22.84	11.1573469353628	4.4409e-16	1.71110325782414e-14	GO:0005838//proteasome regulatory particle;GO:0043231//intracellular membrane-bounded organelle;GO:0016020//membrane	GO:0032182//small conjugating protein binding	GO:0019941//modification-dependent protein catabolic process;GO:0009894;GO:0007049//cell cycle	gi|297832660|ref|XP_002884212.1|/0/AtRPN1a/RPN1A [Arabidopsis lyrata subsp. lyrata]
Bra034262	0	60	0.01	22.10	11.1098306542788	4.4409e-16	2.5743279955157e-14	-	-	-	gi|15224939|ref|NP_181998.1|/1.51978e-83/kelch repeat-containing F-box family protein [Arabidopsis thaliana]
Bra000373	0	59	0.01	21.74	11.0861362250273	4.4409e-16	1.81382351658768e-14	GO:0043231//intracellular membrane-bounded organelle	-	GO:0010647;GO:0009267//cellular response to starvation	gi|15225414|ref|NP_182038.1|/1.2812e-106/SPX3 (SPX DOMAIN GENE 3) [Arabidopsis thaliana]
Bra004299	0	59	0.01	21.74	11.0861362250273	4.4409e-16	1.6520148e-14	-	-	-	gi|297841547|ref|XP_002888655.1|/6.879e-17/hypothetical protein ARALYDRAFT_894597 [Arabidopsis lyrata subsp. lyrata]
Bra014776	0	57	0.01	21.00	11.0361736125535	4.4409e-16	1.95263654081633e-14	GO:0044464//cell part	GO:0017111//nucleoside-triphosphatase activity;GO:0032559	GO:0009207	gi|186511086|ref|NP_191069.2|/0/ATPase, coupled to transmembrane movement of substances [Arabidopsis thaliana]
Bra016430	0	56	0.01	20.63	11.0105281058865	4.4409e-16	2.42737904016913e-14	-	GO:0000166//nucleotide binding	-	gi|42563275|ref|NP_177807.3|/0/eukaryotic translation initiation factor 2 family protein / eIF-2 family protein [Arabidopsis thaliana]
Bra040537	0	56	0.01	20.63	11.0105281058865	4.4409e-16	1.67125223580786e-14	-	-	GO:0006950//response to stress	gi|297829088|ref|XP_002882426.1|/2.91355e-56/hypothetical protein ARALYDRAFT_896643 [Arabidopsis lyrata subsp. lyrata]
Bra029489	0	55	0.01	20.26	10.9844184588011	4.4409e-16	2.33363879268293e-14	GO:0043231//intracellular membrane-bounded organelle	-	-	gi|297831324|ref|XP_002883544.1|/2.04185e-31/hypothetical protein ARALYDRAFT_479980 [Arabidopsis lyrata subsp. lyrata]
Bra009838	0	54	0.01	19.89	10.9578275608337	4.4409e-16	2.11057037867647e-14	GO:0031224//intrinsic to membrane	-	-	gi|297812743|ref|XP_002874255.1|/1.64885e-178/hypothetical protein ARALYDRAFT_910590 [Arabidopsis lyrata subsp. lyrata]
Bra022968	0	54	0.01	19.89	10.9578275608337	4.4409e-16	2.02495641269841e-14	-	-	GO:0006355//regulation of transcription, DNA-dependent;GO:0006354//transcription elongation, DNA-dependent;GO:0006366//transcription from RNA polymerase II promoter	gi|297823203|ref|XP_002879484.1|/0/KOW domain-containing transcription factor family protein [Arabidopsis lyrata subsp. lyrata]
Bra016563	0	54	0.01	19.89	10.9578275608337	4.4409e-16	2.00026182229965e-14	GO:0044464//cell part	GO:0005488//binding	-	gi|297844770|ref|XP_002890266.1|/2.38749e-45/predicted protein [Arabidopsis lyrata subsp. lyrata]
Bra038659	0	54	0.01	19.89	10.9578275608337	4.4409e-16	1.83410588817891e-14	-	GO:0005488//binding	GO:0009567//double fertilization forming a zygote and endosperm	gi|15242886|ref|NP_201180.1|/3.7062e-135/IBR domain-containing protein [Arabidopsis thaliana]
Bra021729	0	53	0.01	19.53	10.9314762338868	4.4409e-16	2.34316384897959e-14	-	-	-	gi|15224674|ref|NP_180700.1|/2.77262e-14/DNA binding [Arabidopsis thaliana]
Bra008494	0	53	0.01	19.53	10.9314762338868	4.4409e-16	2.23810971929825e-14	-	-	-	gi|297839925|ref|XP_002887844.1|/7.13523e-23/hypothetical protein ARALYDRAFT_477243 [Arabidopsis lyrata subsp. lyrata]
Bra023487	0	53	0.01	19.53	10.9314762338868	4.4409e-16	1.93617248903879e-14	GO:0009536//plastid	GO:0016620//oxidoreductase activity, acting on the aldehyde or oxo group of donors, NAD or NADP as acceptor;GO:0016614//oxidoreductase activity, acting on CH-OH group of donors;GO:0000166//nucleotide binding	GO:0006950//response to stress;GO:0008152//metabolic process;GO:0010038//response to metal ion	gi|297807495|ref|XP_002871631.1|/0/hypothetical protein ARALYDRAFT_488325 [Arabidopsis lyrata subsp. lyrata]
Bra027412	0	52	0.01	19.16	10.9038818457362	4.4409e-16	2.47980623326134e-14	-	GO:0016706//oxidoreductase activity, acting on paired donors, with incorporation or reduction of molecular oxygen, 2-oxoglutarate as one donor, and incorporation of one atom each of oxygen into both donors;GO:0016701//oxidoreductase activity, acting on single donors with incorporation of molecular oxygen	GO:0012501//programmed cell death;GO:0009699//phenylpropanoid biosynthetic process	gi|297834358|ref|XP_002885061.1|/0/oxidoreductase [Arabidopsis lyrata subsp. lyrata]
Bra013386	0	52	0.01	19.16	10.9038818457362	4.4409e-16	2.1222740961183e-14	-	GO:0016709//oxidoreductase activity, acting on paired donors, with incorporation or reduction of molecular oxygen, NADH or NADPH as one donor, and incorporation of one atom of oxygen;GO:0005506//iron ion binding	GO:0006952//defense response;GO:0009687//abscisic acid metabolic process;GO:0009416//response to light stimulus;GO:0003006//developmental process involved in reproduction	gi|18415271|ref|NP_567581.1|/0/CYP707A1; (+)-abscisic acid 8'-hydroxylase/ oxygen binding [Arabidopsis thaliana]
Bra002553	0	52	0.01	19.16	10.9038818457362	4.4409e-16	1.9693829948542e-14	GO:0044424//intracellular part	GO:0005488//binding	-	gi|297793565|ref|XP_002864667.1|/3.025e-74/APUM18 [Arabidopsis lyrata subsp. lyrata]
Bra039411	0	52	0.01	19.16	10.9038818457362	4.4409e-16	1.96601076369863e-14	-	-	-	gi|297841371|ref|XP_002888567.1|/8.11958e-53/predicted protein [Arabidopsis lyrata subsp. lyrata]
Bra026300	0	52	0.01	19.16	10.9038818457362	4.4409e-16	1.95930082935154e-14	-	-	GO:0044267//cellular protein metabolic process;GO:0006950//response to stress;GO:0009790//embryo development	gi|297803300|ref|XP_002869534.1|/4.12541e-105/nuclear movement family protein [Arabidopsis lyrata subsp. lyrata]
Bra026159	0	52	0.01	19.16	10.9038818457362	4.4409e-16	1.81669349050633e-14	-	-	-	gi|116270727|sp|Q5Q0H2.2|FLA19_ARATH/1.95316e-67/RecName: Full=Fasciclin-like arabinogalactan protein 19; Flags: Precursor
Bra037067	0	52	0.01	19.16	10.9038818457362	4.4409e-16	1.76638505538462e-14	-	GO:0004713//protein tyrosine kinase activity;GO:0032559	GO:0006464//protein modification process	gi|2244835|emb|CAB10257.1|/3.55881e-179/kinase like protein [Arabidopsis thaliana]
Bra028420	0	52	0.01	19.16	10.9038818457362	4.4409e-16	1.72394937837838e-14	GO:0031224//intrinsic to membrane;GO:0031090//organelle membrane;GO:0043231//intracellular membrane-bounded organelle	GO:0005275//amine transmembrane transporter activity	-	gi|297805872|ref|XP_002870820.1|/3.09878e-167/amino acid transporter family protein [Arabidopsis lyrata subsp. lyrata]
Bra006540	0	52	0.01	19.16	10.9038818457362	4.4409e-16	1.69593838404727e-14	-	-	-	gi|15241267|ref|NP_197510.1|/1.80343e-29/unknown protein [Arabidopsis thaliana]
Bra008822	0	51	0.01	18.79	10.8757493514201	6.66134e-16	2.42908722651622e-14	GO:0043231//intracellular membrane-bounded organelle	GO:0016616//oxidoreductase activity, acting on the CH-OH group of donors, NAD or NADP as acceptor;GO:0005515//protein binding;GO:0048037//cofactor binding	GO:0048827//phyllome development;GO:0048507//meristem development;GO:0008033//tRNA processing;GO:0010584//pollen exine formation;GO:0009791//post-embryonic development	gi|15221433|ref|NP_177021.1|/3.99801e-147/oxidoreductase family protein [Arabidopsis thaliana]
Bra022241	0	51	0.01	18.79	10.8757493514201	6.66134e-16	2.42566597690141e-14	GO:0043231//intracellular membrane-bounded organelle;GO:0044444//cytoplasmic part	GO:0005515//protein binding;GO:0016831//carboxy-lyase activity;GO:0048037//cofactor binding	GO:0009064//glutamine family amino acid metabolic process	gi|297834690|ref|XP_002885227.1|/0/hypothetical protein ARALYDRAFT_898127 [Arabidopsis lyrata subsp. lyrata]
Bra025187	0	50	0.01	18.42	10.8470573460913	8.88178e-16	3.21160195972028e-14	-	GO:0016798//hydrolase activity, acting on glycosyl bonds;GO:0043167//ion binding	GO:0044238//primary metabolic process	gi|297818130|ref|XP_002876948.1|/0/glycosyl hydrolase family 5 protein [Arabidopsis lyrata subsp. lyrata]
Bra001309	0	50	0.01	18.42	10.8470573460913	8.88178e-16	3.2071164821229e-14	-	GO:0046914//transition metal ion binding	-	gi|238617689|gb|ACR46966.1|/6.58727e-08/metallothionein 2a [Noccaea caerulescens]
Bra011785	0	50	0.01	18.42	10.8470573460913	8.88178e-16	3.20264351631799e-14	GO:0043231//intracellular membrane-bounded organelle	GO:0003676//nucleic acid binding;GO:0001071//nucleic acid binding transcription factor activity	GO:0006351//transcription, DNA-dependent;GO:0010033//response to organic substance	gi|297798096|ref|XP_002866932.1|/1.87422e-111/hypothetical protein ARALYDRAFT_490838 [Arabidopsis lyrata subsp. lyrata]
Bra034111	0	49	0.01	18.05	10.8177831217745	1.554312e-15	5.51994264395604e-14	-	-	-	gi|18412646|ref|NP_567270.1|/8.314e-84/F-box family protein (FBX15) [Arabidopsis thaliana]
Bra013547	0	47	0.01	17.31	10.7573900093666	5.10702e-15	1.769931569437e-13	GO:0044464//cell part	-	GO:0015833//peptide transport;GO:0015698//inorganic anion transport	gi|297799896|ref|XP_002867832.1|/0/proton-dependent oligopeptide transport family protein [Arabidopsis lyrata subsp. lyrata]
Bra008574	0	47	0.01	17.31	10.7573900093666	5.10702e-15	1.76756218313253e-13	-	-	-	gi|117168077|gb|ABK32121.1|/2.68243e-17/At5g17180 [Arabidopsis thaliana]
Bra016875	0	47	0.01	17.31	10.7573900093666	5.10702e-15	1.76519913208556e-13	-	-	-	gi|297837017|ref|XP_002886390.1|/6.76433e-44/hypothetical protein ARALYDRAFT_893070 [Arabidopsis lyrata subsp. lyrata]
Bra014533	0	46	0.01	16.95	10.7270695580237	9.992e-15	3.41259138705416e-13	GO:0044464//cell part	GO:0016788//hydrolase activity, acting on ester bonds;GO:0016747//transferase activity, transferring acyl groups other than amino-acyl groups	GO:0044238//primary metabolic process;GO:0000003//reproduction	gi|15054388|gb|AAK30019.1|/4.26964e-82/family II lipase EXL4 [Arabidopsis thaliana]
Bra007190	0	46	0.01	16.95	10.7270695580237	9.992e-15	3.40808928759894e-13	GO:0031225//anchored to membrane	GO:0043167//ion binding;GO:0008422//beta-glucosidase activity	GO:0044238//primary metabolic process	gi|15228190|ref|NP_191137.1|/1.52955e-164/glycosyl hydrolase family 17 protein [Arabidopsis thaliana]
Bra032457	0	46	0.01	16.95	10.7270695580237	9.992e-15	3.4035990513834e-13	-	-	-	gi|297821785|ref|XP_002878775.1|/3.26642e-24/predicted protein [Arabidopsis lyrata subsp. lyrata]
Bra007229	0	46	0.01	16.95	10.7270695580237	9.992e-15	3.39912063157895e-13	-	GO:0005488//binding	GO:0009791//post-embryonic development	gi|15228868|ref|NP_191182.1|/3.24062e-123/speckle-type POZ protein-related [Arabidopsis thaliana]
Bra027896	0	45	0.01	16.58	10.6952282914958	1.976196e-14	6.54194255877081e-13	-	-	-	gi|297853608|ref|XP_002894685.1|/2.30554e-16/predicted protein [Arabidopsis lyrata subsp. lyrata]
Bra039868	0	45	0.01	16.58	10.6952282914958	1.976196e-14	6.53357690332481e-13	GO:0031224//intrinsic to membrane	-	-	gi|297846038|ref|XP_002890900.1|/6.41727e-78/hypothetical protein ARALYDRAFT_473311 [Arabidopsis lyrata subsp. lyrata]
Bra009052	0	45	0.01	16.58	10.6952282914958	1.976196e-14	6.52523261609195e-13	GO:0031224//intrinsic to membrane	GO:0015291//secondary active transmembrane transporter activity;GO:0015103//inorganic anion transmembrane transporter activity	GO:0015698//inorganic anion transport	gi|72384484|gb|AAZ67600.1|/0/80A08_15 [Brassica rapa subsp. pekinensis]
Bra031228	0	45	0.01	16.58	10.6952282914958	1.976196e-14	6.51690961530612e-13	-	-	-	gi|15224924|ref|NP_181991.1|/5.50234e-81/kelch repeat-containing F-box family protein [Arabidopsis thaliana]
Bra016483	0	45	0.01	16.58	10.6952282914958	1.976196e-14	6.50860781961783e-13	GO:0043231//intracellular membrane-bounded organelle;GO:0031224//intrinsic to membrane	GO:0005048//signal sequence binding	GO:0035437//maintenance of protein localization in endoplasmic reticulum;GO:0006810//transport	gi|15223724|ref|NP_173426.1|/3.45398e-112/ER lumen protein retaining receptor family protein [Arabidopsis thaliana]
Bra010891	0	45	0.01	16.58	10.6952282914958	1.976196e-14	6.5003271480916e-13	GO:0016021//integral to membrane	GO:0005337//nucleoside transmembrane transporter activity;GO:0015205//nucleobase transmembrane transporter activity	GO:0009914//hormone transport;GO:0015860//purine nucleoside transport;GO:0015851//nucleobase transport;GO:0031323//regulation of cellular metabolic process;GO:0009267//cellular response to starvation	gi|297851264|ref|XP_002893513.1|/2.47757e-161/hypothetical protein ARALYDRAFT_890360 [Arabidopsis lyrata subsp. lyrata]
Bra011970	0	45	0.01	16.58	10.6952282914958	1.976196e-14	6.4920675202033e-13	-	GO:0005488//binding	-	gi|79564965|ref|NP_180387.2|/1.23482e-101/nucleic acid binding / transcription factor/ zinc ion binding [Arabidopsis thaliana]
Bra022078	0	45	0.01	16.58	10.6952282914958	1.976196e-14	6.48382885583756e-13	-	-	-	gi|89257476|gb|ABD64967.1|/2.15006e-31/hypothetical protein 25.t00004 [Brassica oleracea]
Bra036645	0	44	0.01	16.21	10.6626683755175	3.93018e-14	1.26696850024938e-12	GO:0016020//membrane;GO:0009536//plastid	GO:0070011	GO:0012502//induction of programmed cell death	gi|15219342|ref|NP_178051.1|/3.28239e-93/ATMC5 (ARABIDOPSIS THALIANA METACASPASE 5); cysteine-type endopeptidase [Arabidopsis thaliana]
Bra004394	0	44	0.01	16.21	10.6626683755175	3.93018e-14	1.26539070635118e-12	GO:0043231//intracellular membrane-bounded organelle	GO:0003676//nucleic acid binding	GO:0010160//formation of organ boundary	gi|297838723|ref|XP_002887243.1|/1.5478e-119/MYB105 [Arabidopsis lyrata subsp. lyrata]
Bra027553	0	44	0.01	16.21	10.6626683755175	3.93018e-14	1.26381683731343e-12	GO:0030312//external encapsulating structure	GO:0016491//oxidoreductase activity;GO:0050662//coenzyme binding	GO:0008152//metabolic process;GO:0006950//response to stress	gi|297791393|ref|XP_002863581.1|/0/FAD-binding domain-containing protein [Arabidopsis lyrata subsp. lyrata]
Bra006596	0	44	0.01	16.21	10.6626683755175	3.93018e-14	1.26224687850932e-12	-	-	-	gi|297808187|ref|XP_002871977.1|/3.35999e-140/predicted protein [Arabidopsis lyrata subsp. lyrata]
Bra039223	0	44	0.01	16.21	10.6626683755175	3.93018e-14	1.26068081538462e-12	GO:0044421//extracellular region part;GO:0031410//cytoplasmic vesicle	GO:0004180//carboxypeptidase activity	GO:0019538//protein metabolic process;GO:0043401//steroid hormone mediated signaling pathway	gi|297821659|ref|XP_002878712.1|/3.40564e-141/hypothetical protein ARALYDRAFT_320208 [Arabidopsis lyrata subsp. lyrata]
Bra015000	0	43	0.01	15.84	10.6293566200796	7.88258e-14	2.44947383798077e-12	GO:0044464//cell part	GO:0016837//carbon-oxygen lyase activity, acting on polysaccharides	-	gi|297835452|ref|XP_002885608.1|/0/pectate lyase family protein [Arabidopsis lyrata subsp. lyrata]
Bra005780	0	42	0.01	15.47	10.595257481449	1.585398e-13	4.60032322020202e-12	GO:0044464//cell part	GO:0016740//transferase activity	-	gi|292630778|sp|Q9FFN2.2|GLYT3_ARATH/0/RecName: Full=Probable glycosyltransferase At5g03795
Bra022120	0	42	0.01	15.47	10.595257481449	1.585398e-13	4.59516590717489e-12	-	-	-	-
Bra010074	0	42	0.01	15.47	10.595257481449	1.585398e-13	4.59002014468085e-12	-	GO:0004674//protein serine/threonine kinase activity;GO:0032559	GO:0006464//protein modification process;GO:0000902//cell morphogenesis	gi|15241795|ref|NP_201037.1|/0/IRE (INCOMPLETE ROOT HAIR ELONGATION); kinase/ protein serine/threonine kinase [Arabidopsis thaliana]
Bra034013	0	42	0.01	15.47	10.595257481449	1.585398e-13	4.58488589395973e-12	-	GO:0004468//lysine N-acetyltransferase activity	GO:0009791//post-embryonic development;GO:0043543	gi|297838461|ref|XP_002887112.1|/0/hypothetical protein ARALYDRAFT_894451 [Arabidopsis lyrata subsp. lyrata]
Bra013378	0	42	0.01	15.47	10.595257481449	1.585398e-13	4.57976311642458e-12	GO:0009570//chloroplast stroma	GO:0005488//binding;GO:0016701//oxidoreductase activity, acting on single donors with incorporation of molecular oxygen	-	gi|312282509|dbj|BAJ34120.1|/0/unnamed protein product [Thellungiella halophila]
Bra000624	0	42	0.01	15.47	10.595257481449	1.585398e-13	4.57465177366071e-12	-	GO:0003676//nucleic acid binding	-	gi|297794545|ref|XP_002865157.1|/3.13741e-10/RNA recognition motif-containing protein [Arabidopsis lyrata subsp. lyrata]
Bra040811	0	41	0.01	15.10	10.5603328342124	3.193e-13	8.73564253968254e-12	GO:0044444//cytoplasmic part	GO:0003723//RNA binding;GO:0004672//protein kinase activity;GO:0004812//aminoacyl-tRNA ligase activity;GO:0032559	GO:0010038//response to metal ion;GO:0006418//tRNA aminoacylation for protein translation	gi|297800908|ref|XP_002868338.1|/0/hypothetical protein ARALYDRAFT_493536 [Arabidopsis lyrata subsp. lyrata]
Bra006302	0	41	0.01	15.10	10.5603328342124	3.193e-13	8.72640824524313e-12	-	-	-	gi|297811687|ref|XP_002873727.1|/1.84285e-74/hypothetical protein ARALYDRAFT_909520 [Arabidopsis lyrata subsp. lyrata]
Bra035270	0	41	0.01	15.10	10.5603328342124	3.193e-13	8.7171934530095e-12	GO:0016021//integral to membrane	GO:0015144//carbohydrate transmembrane transporter activity	GO:0071702	gi|297809311|ref|XP_002872539.1|/3.90173e-103/nodulin MtN3 family protein [Arabidopsis lyrata subsp. lyrata]
Bra028513	0	41	0.01	15.10	10.5603328342124	3.193e-13	8.70799810126582e-12	-	GO:0016788//hydrolase activity, acting on ester bonds	GO:0044238//primary metabolic process	gi|297801374|ref|XP_002868571.1|/0/GDSL-motif lipase/hydrolase family protein [Arabidopsis lyrata subsp. lyrata]
Bra001076	0	41	0.01	15.10	10.5603328342124	3.193e-13	8.69882212855637e-12	-	-	-	gi|297789248|ref|XP_002862609.1|/4.1736e-31/predicted protein [Arabidopsis lyrata subsp. lyrata]
Bra007370	0	41	0.01	15.10	10.5603328342124	3.193e-13	8.68966547368421e-12	-	-	-	gi|297817130|ref|XP_002876448.1|/2.44906e-38/predicted protein [Arabidopsis lyrata subsp. lyrata]
Bra016874	0	40	0.01	14.74	10.5255208090951	6.43486e-13	1.68900376081218e-11	-	-	-	gi|297827935|ref|XP_002881850.1|/8.49545e-52/predicted protein [Arabidopsis lyrata subsp. lyrata]
Bra019373	0	40	0.01	14.74	10.5255208090951	6.43486e-13	1.68729077525355e-11	GO:0043231//intracellular membrane-bounded organelle	-	-	gi|297799748|ref|XP_002867758.1|/3.19893e-33/hypothetical protein ARALYDRAFT_914352 [Arabidopsis lyrata subsp. lyrata]
Bra033357	0	40	0.01	14.74	10.5255208090951	6.43486e-13	1.68558126079027e-11	GO:0005576//extracellular region;GO:0005618//cell wall	-	GO:0019932//second-messenger-mediated signaling;GO:0007154//cell communication	gi|297848506|ref|XP_002892134.1|/4.83807e-51/hypothetical protein ARALYDRAFT_470261 [Arabidopsis lyrata subsp. lyrata]
Bra024857	0	40	0.01	14.74	10.5255208090951	6.43486e-13	1.68387520688259e-11	GO:0043231//intracellular membrane-bounded organelle	GO:0046872//metal ion binding	GO:0003006//developmental process involved in reproduction;GO:0007140//male meiosis	gi|15226359|ref|NP_178290.1|/0/PHD finger family protein [Arabidopsis thaliana]
Bra023135	0	40	0.01	14.74	10.5255208090951	6.43486e-13	1.68217260303337e-11	-	-	-	gi|22329872|ref|NP_174364.2|/7.96538e-30/F-box family protein [Arabidopsis thaliana]
Bra024476	0	40	0.01	14.74	10.5255208090951	6.43486e-13	1.68047343878788e-11	GO:0043231//intracellular membrane-bounded organelle	-	GO:0016044//cellular membrane organization;GO:0006950//response to stress;GO:0015031//protein transport	gi|145360071|ref|NP_179418.2|/3.92527e-100/SYP112 (SYNTAXIN OF PLANTS 112); SNAP receptor [Arabidopsis thaliana]
Bra033363	0	40	0.01	14.74	10.5255208090951	6.43486e-13	1.6787777037336e-11	GO:0015630//microtubule cytoskeleton;GO:0000228//nuclear chromosome;GO:0044444//cytoplasmic part;GO:0000151//ubiquitin ligase complex	GO:0005515//protein binding	GO:0009725//response to hormone stimulus;GO:0007623//circadian rhythm;GO:0043623//cellular protein complex assembly;GO:0007165//signal transduction;GO:0003006//developmental process involved in reproduction	gi|297814051|ref|XP_002874909.1|/0/ATCUL1 [Arabidopsis lyrata subsp. lyrata]
Bra022102	0	39	0.01	14.37	10.4888443464573	1.297184e-12	3.25922207346939e-11	-	-	-	gi|89257555|gb|ABD65045.1|/3.32038e-134/hypothetical protein 26.t00106 [Brassica oleracea]
Bra040532	0	39	0.01	14.37	10.4888443464573	1.297184e-12	3.25605778019417e-11	GO:0042995//cell projection;GO:0005576//extracellular region;GO:0005618//cell wall	GO:0030234//enzyme regulator activity;GO:0004091//carboxylesterase activity	GO:0071555	gi|297833274|ref|XP_002884519.1|/2.06277e-165/pectinesterase family protein [Arabidopsis lyrata subsp. lyrata]
Bra004134	0	39	0.01	14.37	10.4888443464573	1.297184e-12	3.25289962521824e-11	GO:0044444//cytoplasmic part;GO:0005576//extracellular region;GO:0016020//membrane	GO:0046914//transition metal ion binding;GO:0004448//isocitrate dehydrogenase activity;GO:0000166//nucleotide binding	GO:0019752//carboxylic acid metabolic process;GO:0006952//defense response;GO:0010038//response to metal ion;GO:0044262//cellular carbohydrate metabolic process;GO:0006970//response to osmotic stress;GO:0009060//aerobic respiration;GO:0046496	gi|6227018|gb|AAF06054.1|AC009513_10/0/Strong similarity to gb|AF155333 NADP-specific isocitrate dehydrogenase from Oryza sativa. ESTs gb|R30474, gb|H36712, gb|T22563, gb|N97293, gb|T43729, gb|Z17440, gb|Z34193, gb|Z46528, gb|T14072, gb|T42413, gb|AA389759, gb|N38098, gb|T43337, gb|N96032, gb|N96031 and gb|Z38038 come from this gene [Arabidopsis thaliana]
Bra030225	0	39	0.01	14.37	10.4888443464573	1.297184e-12	3.24974759069767e-11	-	GO:0005488//binding	-	gi|297835152|ref|XP_002885458.1|/2.99088e-34/hypothetical protein ARALYDRAFT_342316 [Arabidopsis lyrata subsp. lyrata]
Bra034236	0	39	0.01	14.37	10.4888443464573	1.297184e-12	3.2466016588577e-11	-	GO:0016491//oxidoreductase activity;GO:0005506//iron ion binding	-	gi|297818146|ref|XP_002876956.1|/0/CYP71B4 [Arabidopsis lyrata subsp. lyrata]
Bra033253	0	39	0.01	14.37	10.4888443464573	1.297184e-12	3.24346181199226e-11	-	GO:0016740//transferase activity	-	gi|297848348|ref|XP_002892055.1|/0/predicted protein [Arabidopsis lyrata subsp. lyrata]
Bra018140	0	39	0.01	14.37	10.4888443464573	1.297184e-12	3.24032803246377e-11	-	-	-	-
Bra023750	0	39	0.01	14.37	10.4888443464573	1.297184e-12	3.2372003027027e-11	-	-	GO:0006950//response to stress	gi|297829088|ref|XP_002882426.1|/1.9364e-65/hypothetical protein ARALYDRAFT_896643 [Arabidopsis lyrata subsp. lyrata]
Bra029612	0	38	0.01	14.00	10.4512111118323	2.6159e-12	6.35634197368421e-11	-	GO:0005488//binding	-	gi|6729004|gb|AAF27001.1|AC016827_12/1.62942e-45/putative RNA-binding protein [Arabidopsis thaliana]
Bra018067	0	38	0.01	14.00	10.4512111118323	2.6159e-12	6.35037357746479e-11	GO:0005783//endoplasmic reticulum	GO:0004175//endopeptidase activity;GO:0016628//oxidoreductase activity, acting on the CH-CH group of donors, NAD or NADP as acceptor	GO:0019538//protein metabolic process	gi|4678354|emb|CAB41164.1|/1.32748e-170/cysteine endopeptidase-like protein [Arabidopsis thaliana]
Bra006614	0	38	0.01	14.00	10.4512111118323	2.6159e-12	6.34441637898687e-11	-	-	-	gi|22326976|ref|NP_680202.1|/3.16592e-79/unknown protein [Arabidopsis thaliana]
Bra006028	0	38	0.01	14.00	10.4512111118323	2.6159e-12	6.33847034676663e-11	-	-	-	gi|297811057|ref|XP_002873412.1|/8.14707e-89/hypothetical protein ARALYDRAFT_908914 [Arabidopsis lyrata subsp. lyrata]
Bra014513	0	38	0.01	14.00	10.4512111118323	2.6159e-12	6.3325354494382e-11	GO:0030312//external encapsulating structure;GO:0044429//mitochondrial part;GO:0009536//plastid	GO:0046914//transition metal ion binding;GO:0046912//transferase activity, transferring acyl groups, acyl groups converted into alkyl on transfer;GO:0032559	GO:0009060//aerobic respiration;GO:0005975//carbohydrate metabolic process;GO:0010038//response to metal ion	gi|297817304|ref|XP_002876535.1|/0/hypothetical protein ARALYDRAFT_486475 [Arabidopsis lyrata subsp. lyrata]
Bra002525	0	38	0.01	14.00	10.4512111118323	2.6159e-12	6.32661165575304e-11	GO:0044464//cell part	-	GO:0009725//response to hormone stimulus	gi|215512250|gb|ACJ68116.1|/3.14238e-34/hypothetical protein [Brassica napus]
Bra024364	0	37	0.01	13.63	10.4125698468052	5.27578e-12	1.23662752601995e-10	-	-	GO:0045333//cellular respiration	gi|297797547|ref|XP_002866658.1|/2.08825e-22/hypothetical protein ARALYDRAFT_496747 [Arabidopsis lyrata subsp. lyrata]
Bra022122	0	37	0.01	13.63	10.4125698468052	5.27578e-12	1.2355073923913e-10	-	-	-	gi|89257541|gb|ABD65031.1|/2.10118e-23/hypothetical protein 26.t00046 [Brassica oleracea]
Bra017691	0	37	0.01	13.63	10.4125698468052	5.27578e-12	1.23438928615385e-10	-	-	-	gi|297802452|ref|XP_002869110.1|/1.53773e-90/hypothetical protein ARALYDRAFT_491149 [Arabidopsis lyrata subsp. lyrata]
Bra009316	0	37	0.01	13.63	10.4125698468052	5.27578e-12	1.23327320180832e-10	GO:0031410//cytoplasmic vesicle	GO:0008081//phosphoric diester hydrolase activity	GO:0019400	gi|157890956|dbj|BAF81519.1|/0/glycerophosphodiester phosphodiesterase [Brassica rapa]
Bra003475	0	36	0.01	13.26	10.3728650601126	1.06406e-11	2.40894984588441e-10	GO:0031225//anchored to membrane	GO:0016798//hydrolase activity, acting on glycosyl bonds;GO:0043167//ion binding	GO:0044238//primary metabolic process	gi|297817512|ref|XP_002876639.1|/2.949e-165/glycosyl hydrolase family 17 protein [Arabidopsis lyrata subsp. lyrata]
Bra033342	0	36	0.01	13.26	10.3728650601126	1.06406e-11	2.40684227821522e-10	GO:0005635//nuclear envelope;GO:0044444//cytoplasmic part;GO:0030312//external encapsulating structure;GO:0031981//nuclear lumen	GO:0005488//binding;GO:0022892	GO:0006950//response to stress;GO:0006605//protein targeting	gi|15217828|ref|NP_171769.1|/0/IMPA-6 (IMPORTIN ALPHA ISOFORM 6); binding / protein transporter [Arabidopsis thaliana]
Bra016690	0	36	0.01	13.26	10.3728650601126	1.06406e-11	2.40473839510489e-10	-	GO:0032559	-	gi|186522498|ref|NP_196817.2|/0/ATP binding [Arabidopsis thaliana]
Bra010242	0	36	0.01	13.26	10.3728650601126	1.06406e-11	2.40263818689956e-10	-	GO:0003824//catalytic activity	-	gi|297811589|ref|XP_002873678.1|/1.00828e-95/hypothetical protein ARALYDRAFT_488299 [Arabidopsis lyrata subsp. lyrata]
Bra013411	0	36	0.01	13.26	10.3728650601126	1.06406e-11	2.40054164397906e-10	GO:0031224//intrinsic to membrane;GO:0031410//cytoplasmic vesicle	-	-	gi|297800090|ref|XP_002867929.1|/1.42765e-133/hypothetical protein ARALYDRAFT_492902 [Arabidopsis lyrata subsp. lyrata]
Bra024775	0	35	0.01	12.89	10.3320365483617	2.14614e-11	4.71421440611725e-10	GO:0009526//plastid envelope;GO:0009532//plastid stroma;GO:0016020//membrane	-	GO:0006970//response to osmotic stress;GO:0010038//response to metal ion	gi|15227642|ref|NP_178443.1|/6.53343e-67/nodulin-related [Arabidopsis thaliana]
Bra008647	0	35	0.01	12.89	10.3320365483617	2.14614e-11	4.71021252631579e-10	-	-	-	gi|164665688|gb|ABY66298.1|/4.91616e-85/RAD23-like protein [Brassica napus]
Bra012864	0	35	0.01	12.89	10.3320365483617	2.14614e-11	4.7062174351145e-10	GO:0031981//nuclear lumen;GO:0009536//plastid;GO:0015934//large ribosomal subunit;GO:0031090//organelle membrane	GO:0005488//binding;GO:0005198//structural molecule activity	GO:0003006//developmental process involved in reproduction;GO:0010467//gene expression	gi|297832440|ref|XP_002884102.1|/6.87423e-130/predicted protein [Arabidopsis lyrata subsp. lyrata]
Bra016509	0	35	0.01	12.89	10.3320365483617	2.14614e-11	4.70222911525424e-10	-	-	-	gi|8778446|gb|AAF79454.1|AC025808_36/3.87719e-92/F18O14.5 [Arabidopsis thaliana]
Bra010918	0	35	0.01	12.89	10.3320365483617	2.14614e-11	4.69824754953429e-10	GO:0043231//intracellular membrane-bounded organelle	-	GO:0006970//response to osmotic stress	gi|297845736|ref|XP_002890749.1|/4.51649e-176/hypothetical protein ARALYDRAFT_472983 [Arabidopsis lyrata subsp. lyrata]
Bra006769	0	35	0.01	12.89	10.3320365483617	2.14614e-11	4.69427272081218e-10	GO:0044464//cell part	GO:0005506//iron ion binding;GO:0003824//catalytic activity;GO:0016209//antioxidant activity	GO:0008152//metabolic process;GO:0006950//response to stress	gi|26397863|sp|Q9LVL1.1|PER68_ARATH/3.06755e-130/RecName: Full=Peroxidase 68; Short=Atperox P68; Flags: Precursor
Bra027354	0	35	0.01	12.89	10.3320365483617	2.14614e-11	4.69030461200338e-10	-	-	-	-
Bra019372	0	35	0.01	12.89	10.3320365483617	2.14614e-11	4.68634320608108e-10	-	-	-	gi|297799748|ref|XP_002867758.1|/5.23268e-41/hypothetical protein ARALYDRAFT_914352 [Arabidopsis lyrata subsp. lyrata]
Bra000106	0	35	0.01	12.89	10.3320365483617	2.14614e-11	4.68238848607595e-10	-	GO:0046914//transition metal ion binding	-	gi|297827485|ref|XP_002881625.1|/2.57271e-165/hypothetical protein ARALYDRAFT_321588 [Arabidopsis lyrata subsp. lyrata]
Bra033094	0	35	0.01	12.89	10.3320365483617	2.14614e-11	4.67844043507588e-10	GO:0030312//external encapsulating structure	-	-	gi|297829818|ref|XP_002882791.1|/4.70379e-163/hypothetical protein ARALYDRAFT_478647 [Arabidopsis lyrata subsp. lyrata]
Bra012382	0	35	0.01	12.89	10.3320365483617	2.14614e-11	4.67449903622578e-10	-	-	-	gi|297822523|ref|XP_002879144.1|/1.18556e-92/predicted protein [Arabidopsis lyrata subsp. lyrata]
Bra039525	0	34	0.01	12.53	10.2911706993219	4.32874e-11	9.15836693617021e-10	GO:0031224//intrinsic to membrane	GO:0004672//protein kinase activity;GO:0016491//oxidoreductase activity;GO:0032559	GO:0009888//tissue development;GO:0007167//enzyme linked receptor protein signaling pathway;GO:0007275//multicellular organismal development;GO:0006464//protein modification process	gi|297791329|ref|XP_002863549.1|/0/predicted protein [Arabidopsis lyrata subsp. lyrata]
Bra039178	0	34	0.01	12.53	10.2911706993219	4.32874e-11	9.15087849223222e-10	GO:0009536//plastid	GO:0046872//metal ion binding;GO:0016717//oxidoreductase activity, acting on paired donors, with oxidation of a pair of donors resulting in the reduction of molecular oxygen to two molecules of water	GO:0006631//fatty acid metabolic process	gi|6957724|gb|AAF32468.1|/0/putative stearoyl-acyl carrier protein desaturase [Arabidopsis thaliana]
Bra012429	0	34	0.01	12.53	10.2911706993219	4.32874e-11	9.14340228431373e-10	GO:0031224//intrinsic to membrane	GO:0015112//nitrate transmembrane transporter activity	GO:0048856//anatomical structure development;GO:0015833//peptide transport;GO:0015706//nitrate transport;GO:0003006//developmental process involved in reproduction;GO:0009791//post-embryonic development;GO:0031669//cellular response to nutrient levels	gi|186478915|ref|NP_174028.2|/0/NRT1.6 (NITRATE TRANSPORTER 1.6); low affinity nitrate transmembrane transporter/ transporter [Arabidopsis thaliana]
Bra026980	0	34	0.01	12.53	10.2911706993219	4.32874e-11	9.13593828244898e-10	-	-	-	gi|8778620|gb|AAF79628.1|AC025416_2/2.96313e-136/F5O11.2 [Arabidopsis thaliana]
Bra033868	0	34	0.01	12.53	10.2911706993219	4.32874e-11	9.12848645676998e-10	GO:0016020//membrane	-	GO:0006810//transport	gi|186479110|ref|NP_174472.2|/8.79069e-29/transporter [Arabidopsis thaliana]
Bra012172	0	34	0.01	12.53	10.2911706993219	4.32874e-11	9.12104677750611e-10	-	GO:0005488//binding	-	gi|297742732|emb|CBI35366.3|/3.56582e-121/unnamed protein product [Vitis vinifera]
Bra025718	0	34	0.01	12.53	10.2911706993219	4.32874e-11	9.11361921498371e-10	-	-	-	gi|2916772|emb|CAA11837.1|/2.40781e-34/AT-hook protein 2 [Arabidopsis thaliana]
Bra013710	0	33	0.01	12.16	10.2479275134436	8.73102e-11	1.77601723902439e-09	GO:0043231//intracellular membrane-bounded organelle;GO:0031461//cullin-RING ubiquitin ligase complex	GO:0005488//binding	GO:0002831//regulation of response to biotic stimulus;GO:0019941//modification-dependent protein catabolic process;GO:0009733//response to auxin stimulus;GO:0009755//hormone-mediated signaling pathway;GO:0006950//response to stress	gi|312282533|dbj|BAJ34132.1|/3.23703e-141/unnamed protein product [Thellungiella halophila]
Bra004167	0	33	0.01	12.16	10.2479275134436	8.73102e-11	1.7746209990566e-09	-	GO:0004672//protein kinase activity;GO:0032559	GO:0006464//protein modification process	gi|297841239|ref|XP_002888501.1|/0/kinase family protein [Arabidopsis lyrata subsp. lyrata]
Bra021031	0	33	0.01	12.16	10.2479275134436	8.73102e-11	1.77322695271013e-09	-	GO:0008233//peptidase activity	-	gi|297804390|ref|XP_002870079.1|/4.84235e-154/hypothetical protein ARALYDRAFT_329738 [Arabidopsis lyrata subsp. lyrata]
Bra000785	0	33	0.01	12.16	10.2479275134436	8.73102e-11	1.77183509481947e-09	GO:0009526//plastid envelope;GO:0009534//chloroplast thylakoid;GO:0009570//chloroplast stroma;GO:0044436	GO:0005488//binding	GO:0009767//photosynthetic electron transport chain;GO:0009725//response to hormone stimulus;GO:0006950//response to stress	gi|62900701|sp|Q94FZ9.1|PAP1_BRACM/9.49958e-165/RecName: Full=Plastid lipid-associated protein 1, chloroplastic; Flags: Precursor
Bra015507	0	33	0.01	12.16	10.2479275134436	8.73102e-11	1.77044542023529e-09	GO:0043231//intracellular membrane-bounded organelle	GO:0016411//acylglycerol O-acyltransferase activity	GO:0009628//response to abiotic stimulus;GO:0003006//developmental process involved in reproduction	gi|297848930|ref|XP_002892346.1|/0/hypothetical protein ARALYDRAFT_887856 [Arabidopsis lyrata subsp. lyrata]
Bra013322	0	33	0.01	12.16	10.2479275134436	8.73102e-11	1.76905792382445e-09	-	GO:0004091//carboxylesterase activity	GO:0044238//primary metabolic process	gi|297800202|ref|XP_002867985.1|/0/lipase class 3 family protein [Arabidopsis lyrata subsp. lyrata]
Bra015773	0	33	0.01	12.16	10.2479275134436	8.73102e-11	1.76767260046985e-09	-	-	-	gi|297842379|ref|XP_002889071.1|/0/hypothetical protein ARALYDRAFT_895504 [Arabidopsis lyrata subsp. lyrata]
Bra028921	0	32	0.01	11.79	10.2033480029798	1.761038e-10	3.4518481009856e-09	-	GO:0005488//binding	-	gi|297793151|ref|XP_002864460.1|/0/APUM12 [Arabidopsis lyrata subsp. lyrata]
Bra024353	0	32	0.01	11.79	10.2033480029798	1.761038e-10	3.44923306454545e-09	GO:0043231//intracellular membrane-bounded organelle	GO:0016791//phosphatase activity	GO:0048764;GO:0008152//metabolic process;GO:0009826//unidimensional cell growth	gi|297794109|ref|XP_002864939.1|/0/hypothetical protein ARALYDRAFT_332725 [Arabidopsis lyrata subsp. lyrata]
Bra006210	0	32	0.01	11.79	10.2033480029798	1.761038e-10	3.44662198728236e-09	-	GO:0016647//oxidoreductase activity, acting on the CH-NH group of donors, oxygen as acceptor;GO:0050662//coenzyme binding	GO:0008152//metabolic process	gi|15240690|ref|NP_196874.1|/0/ATPAO1 (ARABIDOPSIS THALIANA POLYAMINE OXIDASE 1); FAD binding / polyamine oxidase [Arabidopsis thaliana]
Bra005583	0	32	0.01	11.79	10.2033480029798	1.761038e-10	3.4440148602118e-09	-	-	-	gi|29725761|gb|AAO89201.1|/4.63499e-06/hypothetical protein [Arabidopsis thaliana]
Bra008810	0	32	0.01	11.79	10.2033480029798	1.761038e-10	3.44141167437642e-09	GO:0044464//cell part	-	-	gi|15240686|ref|NP_196871.1|/6.35677e-149/nodulin MtN21 family protein [Arabidopsis thaliana]
Bra000259	0	32	0.01	11.79	10.2033480029798	1.761038e-10	3.43881242084592e-09	-	-	-	gi|297827935|ref|XP_002881850.1|/9.73578e-75/predicted protein [Arabidopsis lyrata subsp. lyrata]
Bra034597	0	32	0.01	11.79	10.2033480029798	1.761038e-10	3.43621709071698e-09	GO:0015630//microtubule cytoskeleton;GO:0000228//nuclear chromosome;GO:0044444//cytoplasmic part;GO:0000151//ubiquitin ligase complex	GO:0019899//enzyme binding	GO:0009725//response to hormone stimulus;GO:0019941//modification-dependent protein catabolic process;GO:0007623//circadian rhythm;GO:0043623//cellular protein complex assembly;GO:0007165//signal transduction;GO:0003006//developmental process involved in reproduction	gi|297814051|ref|XP_002874909.1|/0/ATCUL1 [Arabidopsis lyrata subsp. lyrata]
Bra036584	2	2259	0.72	832.22	10.1747523379079	0.000117214	0.000752907020124224	-	-	-	gi|30690274|ref|NP_850872.1|/4.86463e-54/unknown protein [Arabidopsis thaliana]
Bra025609	0	31	0.01	11.42	10.1573469353628	3.552e-10	6.742540969163e-09	GO:0043231//intracellular membrane-bounded organelle	GO:0005488//binding	GO:0006351//transcription, DNA-dependent	gi|297801634|ref|XP_002868701.1|/7.8056e-69/predicted protein [Arabidopsis lyrata subsp. lyrata]
Bra037252	0	31	0.01	11.42	10.1573469353628	3.552e-10	6.73759413059428e-09	-	-	-	gi|297802336|ref|XP_002869052.1|/7.40043e-25/La domain-containing protein [Arabidopsis lyrata subsp. lyrata]
Bra014540	0	31	0.01	11.42	10.1573469353628	3.552e-10	6.73265454545455e-09	GO:0016020//membrane	GO:0004396//hexokinase activity;GO:0032559	GO:0019321//pentose metabolic process;GO:0006796//phosphate metabolic process	gi|21592495|gb|AAM64445.1|/2.24487e-174/fructokinase-like protein [Arabidopsis thaliana]
Bra037253	0	31	0.01	11.42	10.1573469353628	3.552e-10	6.7277221978022e-09	-	-	-	gi|18419738|ref|NP_567991.1|/2.79492e-20/La domain-containing protein [Arabidopsis thaliana]
Bra027160	0	31	0.01	11.42	10.1573469353628	3.552e-10	6.72279707174231e-09	GO:0009536//plastid	GO:0003676//nucleic acid binding;GO:0001071//nucleic acid binding transcription factor activity	GO:0002218//activation of innate immune response;GO:0006351//transcription, DNA-dependent	gi|297843776|ref|XP_002889769.1|/1.54717e-98/MYB transcription factor [Arabidopsis lyrata subsp. lyrata]
Bra002513	0	31	0.01	11.42	10.1573469353628	3.552e-10	6.71787915142648e-09	-	GO:0005488//binding;GO:0016772//transferase activity, transferring phosphorus-containing groups	-	gi|297790096|ref|XP_002862957.1|/1.24044e-86/kinase family protein [Arabidopsis lyrata subsp. lyrata]
Bra014455	0	31	0.01	11.42	10.1573469353628	3.552e-10	6.71296842105263e-09	GO:0031231;GO:0009536//plastid	GO:0005515//protein binding	GO:0007031//peroxisome organization	gi|30695340|ref|NP_191666.2|/6.0982e-87/PEX11E [Arabidopsis thaliana]
Bra009830	0	31	0.01	11.42	10.1573469353628	3.552e-10	6.70806486486486e-09	GO:0016020//membrane	GO:0005488//binding;GO:0035251//UDP-glucosyltransferase activity	GO:0005984//disaccharide metabolic process	gi|297807145|ref|XP_002871456.1|/0/ATSPS2F [Arabidopsis lyrata subsp. lyrata]
Bra008250	0	31	0.01	11.42	10.1573469353628	3.552e-10	6.70316846715328e-09	-	-	-	gi|297800014|ref|XP_002867891.1|/8.6295e-36/hypothetical protein ARALYDRAFT_492861 [Arabidopsis lyrata subsp. lyrata]
Bra031070	0	31	0.01	11.42	10.1573469353628	3.552e-10	6.69827921225383e-09	GO:0016021//integral to membrane	GO:0046914//transition metal ion binding;GO:0016209//antioxidant activity;GO:0050664//oxidoreductase activity, acting on NADH or NADPH, oxygen as acceptor;GO:0050662//coenzyme binding	GO:0012501//programmed cell death;GO:0006952//defense response;GO:0010118//stomatal movement;GO:0009755//hormone-mediated signaling pathway;GO:0042743//hydrogen peroxide metabolic process;GO:0002252	gi|297844888|ref|XP_002890325.1|/0/hypothetical protein ARALYDRAFT_312861 [Arabidopsis lyrata subsp. lyrata]
Bra021671	0	31	0.01	11.42	10.1573469353628	3.552e-10	6.6933970845481e-09	-	GO:0016641//oxidoreductase activity, acting on the CH-NH2 group of donors, oxygen as acceptor;GO:0016706//oxidoreductase activity, acting on paired donors, with incorporation or reduction of molecular oxygen, 2-oxoglutarate as one donor, and incorporation of one atom each of oxygen into both donors	GO:0008152//metabolic process	gi|237682460|gb|ACR10277.1|/7.14526e-161/2-oxoacid-dependent dioxygenase [Brassica rapa subsp. pekinensis]
Bra031770	0	30	0.01	11.05	10.1098306542788	7.16438e-10	1.31181218498584e-08	-	-	-	gi|297819148|ref|XP_002877457.1|/4.5979e-10/predicted protein [Arabidopsis lyrata subsp. lyrata]
Bra021786	0	30	0.01	11.05	10.1098306542788	7.16438e-10	1.3108837970276e-08	-	-	-	gi|15225089|ref|NP_180705.1|/5.811e-75/F-box family protein [Arabidopsis thaliana]
Bra005729	0	30	0.01	11.05	10.1098306542788	7.16438e-10	1.30995672220651e-08	-	GO:0016628//oxidoreductase activity, acting on the CH-CH group of donors, NAD or NADP as acceptor	GO:0008152//metabolic process	gi|18413950|ref|NP_568102.1|/5.13492e-166/short-chain dehydrogenase/reductase (SDR) family protein [Arabidopsis thaliana]
Bra020306	0	30	0.01	11.05	10.1098306542788	7.16438e-10	1.30903095773852e-08	GO:0044424//intracellular part	GO:0003676//nucleic acid binding	-	gi|297793565|ref|XP_002864667.1|/2.09089e-80/APUM18 [Arabidopsis lyrata subsp. lyrata]
Bra021175	0	30	0.01	11.05	10.1098306542788	7.16438e-10	1.30810650084746e-08	GO:0009536//plastid	GO:0016787//hydrolase activity;GO:0005488//binding	GO:0048511//rhythmic process;GO:0007063//regulation of sister chromatid cohesion;GO:0010260//organ senescence;GO:0003006//developmental process involved in reproduction;GO:0051707//response to other organism;GO:0051304//chromosome separation;GO:0000902//cell morphogenesis;GO:0044271//cellular nitrogen compound biosynthetic process;GO:0006970//response to osmotic stress;GO:0019759;GO:0019222//regu…	gi|297789101|ref|XP_002862555.1|/7.51682e-52/jacalin lectin family protein [Arabidopsis lyrata subsp. lyrata]
Bra003586	0	30	0.01	11.05	10.1098306542788	7.16438e-10	1.307183348765e-08	-	-	-	gi|6503292|gb|AAF14668.1|AC011713_16/2.61388e-113/ESTs gb|Z34732, gb|R89948 and gb|Z33946 come from this gene [Arabidopsis thaliana]
Bra037366	0	30	0.01	11.05	10.1098306542788	7.16438e-10	1.30626149873061e-08	-	-	-	gi|15224939|ref|NP_181998.1|/2.11361e-88/kelch repeat-containing F-box family protein [Arabidopsis thaliana]
Bra000354	0	30	0.01	11.05	10.1098306542788	7.16438e-10	1.30534094799154e-08	-	GO:0016798//hydrolase activity, acting on glycosyl bonds	GO:0044238//primary metabolic process	gi|297828165|ref|XP_002881965.1|/0/glycosyl hydrolase family 9 protein [Arabidopsis lyrata subsp. lyrata]
Bra040534	0	30	0.01	11.05	10.1098306542788	7.16438e-10	1.30442169380282e-08	-	-	-	-
Bra038803	3	3242	1.09	1194.35	10.0976818248482	7.53992e-05	0.000516116207783955	-	-	-	gi|145203169|gb|ABP35954.1|/4.08093e-74/A3 protein [Brassica rapa]
Bra017294	0	29	0.01	10.68	10.0606959316876	1.44505e-09	2.52264164078325e-08	GO:0031410//cytoplasmic vesicle;GO:0043231//intracellular membrane-bounded organelle	GO:0004180//carboxypeptidase activity	GO:0019538//protein metabolic process	gi|20197526|gb|AAM15112.1|/0/putative serine carboxypeptidase II [Arabidopsis thaliana]
Bra029465	0	29	0.01	10.68	10.0606959316876	1.44505e-09	2.5209394534413e-08	GO:0044424//intracellular part	GO:0030528//transcription regulator activity;GO:0003676//nucleic acid binding;GO:0005515//protein binding	GO:0034645//cellular macromolecule biosynthetic process;GO:0010467//gene expression;GO:0044238//primary metabolic process	gi|39545900|gb|AAR28013.1|/9.0073e-134/mutant TFIIF-alpha [Arabidopsis thaliana]
Bra028117	0	29	0.01	10.68	10.0606959316876	1.44505e-09	2.51923956169926e-08	-	-	-	gi|15240246|ref|NP_198562.1|/6.75768e-159/unknown protein [Arabidopsis thaliana]
Bra029851	0	29	0.01	10.68	10.0606959316876	1.44505e-09	2.51754196091644e-08	GO:0043231//intracellular membrane-bounded organelle	-	-	gi|297851684|ref|XP_002893723.1|/6.93957e-101/predicted protein [Arabidopsis lyrata subsp. lyrata]
Bra009795	0	28	0.01	10.32	10.0112272554233	2.91466e-09	4.86479145513234e-08	GO:0044464//cell part	GO:0008233//peptidase activity	GO:0019538//protein metabolic process	gi|297808489|ref|XP_002872128.1|/1.8552e-158/aspartyl protease family protein [Arabidopsis lyrata subsp. lyrata]
Bra031699	0	28	0.01	10.32	10.0112272554233	2.91466e-09	4.86165288e-08	GO:0009536//plastid	GO:0004084//branched-chain-amino-acid transaminase activity	GO:0006520//cellular amino acid metabolic process	gi|15218409|ref|NP_172478.1|/0/ATBCAT-2 (ARABIDOPSIS THALIANA BRANCHED-CHAIN AMINO ACID TRANSAMINASE 2); branched-chain-amino-acid transaminase/ catalytic [Arabidopsis thaliana]
Bra004146	0	28	0.01	10.32	10.0112272554233	2.91466e-09	4.85851835203095e-08	-	-	-	gi|297841199|ref|XP_002888481.1|/1.98228e-94/predicted protein [Arabidopsis lyrata subsp. lyrata]
Bra014075	0	28	0.01	10.32	10.0112272554233	2.91466e-09	4.85538786340206e-08	-	-	-	gi|297852320|ref|XP_002894041.1|/4.74276e-153/hypothetical protein ARALYDRAFT_473884 [Arabidopsis lyrata subsp. lyrata]
Bra022123	0	28	0.01	10.32	10.0112272554233	2.91466e-09	4.85226140631037e-08	-	-	-	gi|89257553|gb|ABD65043.1|/6.78212e-17/hypothetical protein 26.t00101 [Brassica oleracea]
Bra023539	0	28	0.01	10.32	10.0112272554233	2.91466e-09	4.84913897297297e-08	-	GO:0046872//metal ion binding	-	gi|297807605|ref|XP_002871686.1|/1.9256e-64/hypothetical protein ARALYDRAFT_909558 [Arabidopsis lyrata subsp. lyrata]
Bra034396	0	28	0.01	10.32	10.0112272554233	2.91466e-09	4.84602055562701e-08	-	-	-	gi|297826123|ref|XP_002880944.1|/1.96376e-78/hypothetical protein ARALYDRAFT_481690 [Arabidopsis lyrata subsp. lyrata]
Bra003935	0	28	0.01	10.32	10.0112272554233	2.91466e-09	4.84290614652956e-08	GO:0009536//plastid	GO:0015291//secondary active transmembrane transporter activity	GO:0015893//drug transport	gi|297838939|ref|XP_002887351.1|/0/predicted protein [Arabidopsis lyrata subsp. lyrata]
Bra006630	0	27	0.01	9.95	9.95855271543101	5.87886e-09	9.35911616009852e-08	-	-	-	gi|15242935|ref|NP_197659.1|/4.00295e-112/F-box family protein [Arabidopsis thaliana]
Bra001228	0	27	0.01	9.95	9.95855271543101	5.87886e-09	9.353356704e-08	-	-	-	gi|145338212|ref|NP_187353.2|/4.05913e-42/RNA binding / nucleic acid binding / nucleotide binding [Arabidopsis thaliana]
Bra037736	0	27	0.01	9.95	9.95855271543101	5.87886e-09	9.34760433210332e-08	GO:0043231//intracellular membrane-bounded organelle	GO:0046914//transition metal ion binding;GO:0019798;GO:0019842//vitamin binding	GO:0008152//metabolic process	gi|15224220|ref|NP_181836.1|/1.19169e-141/AT-P4H-1 (A. THALIANA P4H ISOFORM 1); oxidoreductase, acting on paired donors, with incorporation or reduction of molecular oxygen, 2-oxoglutarate as one donor, and incorporation of one atom each of oxygen into both donors / procollagen-proline 4-dioxygenase [Arabidopsis thaliana]
Bra011640	0	27	0.01	9.95	9.95855271543101	5.87886e-09	9.34185903134604e-08	-	GO:0046914//transition metal ion binding;GO:0019842//vitamin binding;GO:0019798	GO:0019471	gi|15233345|ref|NP_195307.1|/3.99664e-39/oxidoreductase, 2OG-Fe(II) oxygenase family protein [Arabidopsis thaliana]
Bra004488	0	27	0.01	9.95	9.95855271543101	5.87886e-09	9.33612078869779e-08	GO:0044464//cell part	GO:0005488//binding	GO:0010033//response to organic substance	gi|297834988|ref|XP_002885376.1|/6.72217e-68/hypothetical protein ARALYDRAFT_898463 [Arabidopsis lyrata subsp. lyrata]
Bra031212	0	27	0.01	9.95	9.95855271543101	5.87886e-09	9.33038959116022e-08	-	-	-	gi|8778422|gb|AAF79430.1|AC025808_12/1.81225e-83/F18O14.24 [Arabidopsis thaliana]
Bra019106	0	27	0.01	9.95	9.95855271543101	5.87886e-09	9.32466542576687e-08	GO:0043234//protein complex	GO:0005488//binding	GO:0070646;GO:0019941//modification-dependent protein catabolic process;GO:0032501//multicellular organismal process;GO:0043623//cellular protein complex assembly;GO:0009639//response to red or far red light	gi|297803454|ref|XP_002869611.1|/1.62203e-153/hypothetical protein ARALYDRAFT_492170 [Arabidopsis lyrata subsp. lyrata]
Bra003233	0	27	0.01	9.95	9.95855271543101	5.87886e-09	9.31894827958308e-08	-	GO:0005488//binding	GO:0009791//post-embryonic development	gi|297835830|ref|XP_002885797.1|/5.48724e-41/predicted protein [Arabidopsis lyrata subsp. lyrata]
Bra005753	0	27	0.01	9.95	9.95855271543101	5.87886e-09	9.31323813970588e-08	-	-	-	gi|15232980|ref|NP_189482.1|/1.34903e-115/F-box family protein [Arabidopsis thaliana]
Bra003532	0	27	0.01	9.95	9.95855271543101	5.87886e-09	9.30753499326393e-08	GO:0031224//intrinsic to membrane	GO:0046914//transition metal ion binding	-	gi|15219998|ref|NP_178098.1|/3.67483e-54/plastocyanin-like domain-containing protein [Arabidopsis thaliana]
Bra004062	0	27	0.01	9.95	9.95855271543101	5.87886e-09	9.30183882741738e-08	-	-	-	gi|312282307|dbj|BAJ34019.1|/3.74591e-27/unnamed protein product [Thellungiella halophila]
Bra034112	0	27	0.01	9.95	9.95855271543101	5.87886e-09	9.2961496293578e-08	-	-	GO:0019941//modification-dependent protein catabolic process	gi|18412646|ref|NP_567270.1|/3.64858e-97/F-box family protein (FBX15) [Arabidopsis thaliana]
Bra039220	0	27	0.01	9.95	9.95855271543101	5.87886e-09	9.29046738630807e-08	-	GO:0003824//catalytic activity	GO:0006950//response to stress;GO:0009064//glutamine family amino acid metabolic process	gi|297821657|ref|XP_002878711.1|/9.31435e-121/predicted protein [Arabidopsis lyrata subsp. lyrata]
Bra038409	0	27	0.01	9.95	9.95855271543101	5.87886e-09	9.2847920855223e-08	-	-	-	gi|297810437|ref|XP_002873102.1|/9.00387e-18/hypothetical protein ARALYDRAFT_349638 [Arabidopsis lyrata subsp. lyrata]
Bra005016	0	27	0.01	9.95	9.95855271543101	5.87886e-09	9.27912371428571e-08	-	-	-	gi|15236258|ref|NP_192226.1|/7.6817e-24/DNA binding [Arabidopsis thaliana]
Bra018269	0	27	0.01	9.95	9.95855271543101	5.87886e-09	9.27346225991458e-08	-	-	GO:0006351//transcription, DNA-dependent	gi|297822857|ref|XP_002879311.1|/3.88962e-111/basic helix-loop-helix family protein [Arabidopsis lyrata subsp. lyrata]
Bra016963	0	27	0.01	9.95	9.95855271543101	5.87886e-09	9.2678077097561e-08	GO:0044464//cell part	-	-	gi|30688451|ref|NP_181622.2|/1.00257e-142/nodulin MtN21 family protein [Arabidopsis thaliana]
Bra022444	0	26	0.01	9.58	9.90388184573618	1.185762e-08	1.80865432141593e-07	-	-	-	gi|15229408|ref|NP_188967.1|/9.27094e-77/F-box family protein [Arabidopsis thaliana]
Bra022885	0	26	0.01	9.58	9.90388184573618	1.185762e-08	1.80758789787736e-07	-	-	-	gi|30679206|ref|NP_172019.3|/3.55739e-104/TraB family protein [Arabidopsis thaliana]
Bra025068	0	26	0.01	9.58	9.90388184573618	1.185762e-08	1.80652273117266e-07	-	-	-	gi|297805846|ref|XP_002870807.1|/9.56279e-31/hypothetical protein ARALYDRAFT_916420 [Arabidopsis lyrata subsp. lyrata]
Bra000642	0	26	0.01	9.58	9.90388184573618	1.185762e-08	1.80545881908127e-07	-	-	-	gi|297809001|ref|XP_002872384.1|/4.37257e-44/hypothetical protein ARALYDRAFT_489738 [Arabidopsis lyrata subsp. lyrata]
Bra008192	0	26	0.01	9.58	9.90388184573618	1.185762e-08	1.80439615938788e-07	GO:0009536//plastid	GO:0001071//nucleic acid binding transcription factor activity;GO:0003677//DNA binding;GO:0046983//protein dimerization activity	GO:0032055//negative regulation of translation in response to stress;GO:0034285;GO:0006351//transcription, DNA-dependent	gi|297839419|ref|XP_002887591.1|/1.74323e-36/bZIP transcription factor family protein [Arabidopsis lyrata subsp. lyrata]
Bra034129	0	26	0.01	9.58	9.90388184573618	1.185762e-08	1.80333474988235e-07	-	GO:0005488//binding	-	gi|15238057|ref|NP_199541.1|/2.74898e-113/F-box family protein [Arabidopsis thaliana]
Bra028599	0	26	0.01	9.58	9.90388184573618	1.185762e-08	1.80227458835979e-07	GO:0043231//intracellular membrane-bounded organelle	GO:0003677//DNA binding;GO:0001071//nucleic acid binding transcription factor activity	GO:0006351//transcription, DNA-dependent	gi|237865362|gb|ACR25199.1|/1.91332e-79/flowering locus C [Brassica rapa var. purpuraria]
Bra021515	0	26	0.01	9.58	9.90388184573618	1.185762e-08	1.80121567262045e-07	GO:0043231//intracellular membrane-bounded organelle	GO:0003676//nucleic acid binding;GO:0001071//nucleic acid binding transcription factor activity	GO:0009725//response to hormone stimulus;GO:0006351//transcription, DNA-dependent;GO:0009900;GO:0009832//plant-type cell wall biogenesis	gi|22331071|ref|NP_566467.2|/8.57474e-138/ATMYB26 (MYB DOMAIN PROTEIN 26); DNA binding / transcription factor [Arabidopsis thaliana]
Bra032843	0	25	0.01	9.21	9.84705734609134	2.39168e-08	3.53744248970252e-07	GO:0043231//intracellular membrane-bounded organelle	-	-	gi|297809043|ref|XP_002872405.1|/5.95976e-128/hypothetical protein ARALYDRAFT_351970 [Arabidopsis lyrata subsp. lyrata]
Bra008545	0	25	0.01	9.21	9.84705734609134	2.39168e-08	3.53541993825043e-07	GO:0044464//cell part	-	-	gi|297814199|ref|XP_002874983.1|/2.5928e-122/nodulin MtN21 family protein [Arabidopsis lyrata subsp. lyrata]
Bra022826	0	25	0.01	9.21	9.84705734609134	2.39168e-08	3.53339969828571e-07	-	GO:0004091//carboxylesterase activity	GO:0044238//primary metabolic process	gi|240254556|ref|NP_180668.4|/0/triacylglycerol lipase [Arabidopsis thaliana]
Bra013629	0	25	0.01	9.21	9.84705734609134	2.39168e-08	3.53138176584809e-07	-	-	-	gi|297799748|ref|XP_002867758.1|/9.54305e-117/hypothetical protein ARALYDRAFT_914352 [Arabidopsis lyrata subsp. lyrata]
Bra033070	0	25	0.01	9.21	9.84705734609134	2.39168e-08	3.5293661369863e-07	GO:0016020//membrane;GO:0009536//plastid	-	GO:0051707//response to other organism;GO:0006970//response to osmotic stress	gi|312282581|dbj|BAJ34156.1|/1.83771e-81/unnamed protein product [Thellungiella halophila]
Bra000850	0	25	0.01	9.21	9.84705734609134	2.39168e-08	3.52735280775813e-07	GO:0044432//endoplasmic reticulum part	GO:0042562//hormone binding;GO:0004871//signal transducer activity	GO:0000902//cell morphogenesis;GO:0032875//regulation of DNA endoreduplication;GO:0048522;GO:0008361//regulation of cell size	gi|22122224|gb|AAG24501.1|/8.44287e-107/susceptible endoplasmic reticulum auxin-binding protein 2 [Sinapis arvensis]
Bra008170	0	25	0.01	9.21	9.84705734609134	2.39168e-08	3.52534177423033e-07	-	GO:0046872//metal ion binding	-	gi|15221416|ref|NP_177625.1|/2.17069e-19/protein binding / zinc ion binding [Arabidopsis thaliana]
Bra033022	0	25	0.01	9.21	9.84705734609134	2.39168e-08	3.52333303247863e-07	GO:0031224//intrinsic to membrane;GO:0009521;GO:0009526//plastid envelope;GO:0031090//organelle membrane;GO:0009534//chloroplast thylakoid;GO:0009570//chloroplast stroma	GO:0043169//cation binding;GO:0046906//tetrapyrrole binding	GO:0006091//generation of precursor metabolites and energy;GO:0009639//response to red or far red light;GO:0006464//protein modification process	gi|312281813|dbj|BAJ33772.1|/1.08718e-135/unnamed protein product [Thellungiella halophila]
Bra012928	0	25	0.01	9.21	9.84705734609134	2.39168e-08	3.5213265785877e-07	GO:0043231//intracellular membrane-bounded organelle	GO:0016887//ATPase activity;GO:0015405;GO:0032559	GO:0009207	gi|297797133|ref|XP_002866451.1|/0/predicted protein [Arabidopsis lyrata subsp. lyrata]
Bra019118	0	25	0.01	9.21	9.84705734609134	2.39168e-08	3.51932240865111e-07	-	GO:0005488//binding	GO:0019222//regulation of metabolic process;GO:0071310//cellular response to organic substance;GO:0009791//post-embryonic development;GO:0007165//signal transduction	gi|15236131|ref|NP_194345.1|/3.0583e-107/CGA1 (CYTOKININ-RESPONSIVE GATA FACTOR 1); transcription factor [Arabidopsis thaliana]
Bra039068	0	25	0.01	9.21	9.84705734609134	2.39168e-08	3.51732051877133e-07	-	GO:0046914//transition metal ion binding	-	gi|297815032|ref|XP_002875399.1|/0/hypothetical protein ARALYDRAFT_905025 [Arabidopsis lyrata subsp. lyrata]
Bra034647	0	25	0.01	9.21	9.84705734609134	2.39168e-08	3.51532090505969e-07	-	-	-	gi|297851550|ref|XP_002893656.1|/1.0301e-66/hypothetical protein ARALYDRAFT_890666 [Arabidopsis lyrata subsp. lyrata]
Bra012816	0	25	0.01	9.21	9.84705734609134	2.39168e-08	3.51332356363636e-07	-	-	-	gi|60498643|dbj|BAD90705.1|/0/plastid enverope DNA-binding protein [Brassica napus]
Bra033736	0	25	0.01	9.21	9.84705734609134	2.39168e-08	3.51132849063032e-07	-	-	-	gi|297794971|ref|XP_002865370.1|/7.21098e-123/predicted protein [Arabidopsis lyrata subsp. lyrata]
Bra032844	4	3500	1.45	1289.40	9.79643127302137	4.74774e-05	0.000347236407241867	-	-	-	gi|145324042|ref|NP_001077610.1|/4.321e-11/glycine-rich protein [Arabidopsis thaliana]
Bra007005	0	24	0.01	8.84	9.78790255939143	4.824e-08	6.73796304700162e-07	-	-	-	gi|15226620|ref|NP_179179.1|/1.83352e-10/glycine-rich protein [Arabidopsis thaliana]
Bra015836	0	24	0.01	8.84	9.78790255939143	4.824e-08	6.73432483801296e-07	-	-	-	gi|15222287|ref|NP_177685.1|/4.21634e-148/forkhead-associated domain-containing protein / FHA domain-containing protein [Arabidopsis thaliana]
Bra005440	0	24	0.01	8.84	9.78790255939143	4.824e-08	6.73069055585537e-07	-	-	-	gi|297804246|ref|XP_002870007.1|/1.44131e-80/hypothetical protein ARALYDRAFT_492959 [Arabidopsis lyrata subsp. lyrata]
Bra039338	0	24	0.01	8.84	9.78790255939143	4.824e-08	6.72706019417476e-07	GO:0043231//intracellular membrane-bounded organelle	-	GO:0009639//response to red or far red light;GO:0003006//developmental process involved in reproduction;GO:0009646//response to absence of light	gi|297824593|ref|XP_002880179.1|/2.17915e-107/hypothetical protein ARALYDRAFT_903987 [Arabidopsis lyrata subsp. lyrata]
Bra001403	0	24	0.01	8.84	9.78790255939143	4.824e-08	6.72343374663073e-07	-	-	-	-
Bra036078	0	24	0.01	8.84	9.78790255939143	4.824e-08	6.71981120689655e-07	-	-	-	gi|15223619|ref|NP_176071.1|/1.01266e-29/F-box family protein [Arabidopsis thaliana]
Bra017559	0	24	0.01	8.84	9.78790255939143	4.824e-08	6.71619256865913e-07	-	-	-	gi|4455254|emb|CAB36753.1|/5.39331e-12/putative protein [Arabidopsis thaliana]
Bra030824	0	24	0.01	8.84	9.78790255939143	4.824e-08	6.71257782561894e-07	-	-	-	gi|15240246|ref|NP_198562.1|/1.72744e-140/unknown protein [Arabidopsis thaliana]
Bra040521	0	24	0.01	8.84	9.78790255939143	4.824e-08	6.70896697149005e-07	GO:0009536//plastid	GO:0004175//endopeptidase activity;GO:0042623//ATPase activity, coupled;GO:0032559	GO:0019538//protein metabolic process	gi|297808717|ref|XP_002872242.1|/0/hypothetical protein ARALYDRAFT_489519 [Arabidopsis lyrata subsp. lyrata]
Bra004764	0	24	0.01	8.84	9.78790255939143	4.824e-08	6.70536e-07	-	-	-	gi|297828047|ref|XP_002881906.1|/2.83213e-26/hypothetical protein ARALYDRAFT_322019 [Arabidopsis lyrata subsp. lyrata]
Bra036504	0	24	0.01	8.84	9.78790255939143	4.824e-08	6.70175690488984e-07	GO:0043231//intracellular membrane-bounded organelle;GO:0044444//cytoplasmic part	GO:0003676//nucleic acid binding	GO:0010075//regulation of meristem growth;GO:0009909//regulation of flower development	gi|15226407|ref|NP_179677.1|/1.90549e-122/ULT2 (ULTRAPETALA 2); DNA binding [Arabidopsis thaliana]
Bra010883	0	24	0.01	8.84	9.78790255939143	4.824e-08	6.69815767991407e-07	GO:0043231//intracellular membrane-bounded organelle	GO:0004812//aminoacyl-tRNA ligase activity;GO:0032559	GO:0006418//tRNA aminoacylation for protein translation	gi|297845778|ref|XP_002890770.1|/0/ATP binding protein [Arabidopsis lyrata subsp. lyrata]
Bra039851	0	24	0.01	8.84	9.78790255939143	4.824e-08	6.69456231884058e-07	-	-	-	gi|15226704|ref|NP_179215.1|/3.08277e-65/unknown protein [Arabidopsis thaliana]
Bra025535	0	24	0.01	8.84	9.78790255939143	4.824e-08	6.69097081545064e-07	-	-	-	gi|297801478|ref|XP_002868623.1|/4.03447e-61/hypothetical protein ARALYDRAFT_493882 [Arabidopsis lyrata subsp. lyrata]
Bra033331	0	24	0.01	8.84	9.78790255939143	4.824e-08	6.68738316353887e-07	GO:0031224//intrinsic to membrane	GO:0015114//phosphate transmembrane transporter activity;GO:0032559;GO:0042626//ATPase activity, coupled to transmembrane movement of substances	GO:0009734//auxin mediated signaling pathway;GO:0009207;GO:0009606//tropism;GO:0009926//auxin polar transport;GO:0048588//developmental cell growth	gi|15217785|ref|NP_171753.1|/0/PGP11 (P-GLYCOPROTEIN 11); ATPase, coupled to transmembrane movement of substances [Arabidopsis thaliana]
Bra014860	0	23	0.01	8.47	9.7262181593322	9.72998e-08	1.28280929586945e-06	-	-	-	gi|15232347|ref|NP_190951.1|/4.48541e-178/regulator of chromosome condensation (RCC1) family protein / UVB-resistance protein-related [Arabidopsis thaliana]
Bra007199	0	23	0.01	8.47	9.7262181593322	9.72998e-08	1.28215546850153e-06	GO:0044464//cell part	-	-	gi|297816916|ref|XP_002876341.1|/1.00154e-48/yippee family protein [Arabidopsis lyrata subsp. lyrata]
Bra026156	0	23	0.01	8.47	9.7262181593322	9.72998e-08	1.28150230728477e-06	GO:0031090//organelle membrane;GO:0009526//plastid envelope	GO:0004721//phosphoprotein phosphatase activity;GO:0017111//nucleoside-triphosphatase activity;GO:0015405;GO:0032559;GO:0046915//transition metal ion transmembrane transporter activity;GO:0031559//oxidosqualene cyclase activity	GO:0015691//cadmium ion transport;GO:0015893//drug transport;GO:0050832//defense response to fungus;GO:0006796//phosphate metabolic process;GO:0009207;GO:0016104//triterpenoid biosynthetic process;GO:0071365;GO:0009814//defense response, incompatible interaction;GO:0006464//protein modification process;GO:0019762//glucosinolate catabolic process;GO:0052482	gi|297849944|ref|XP_002892853.1|/0/ATPDR7/PDR7 [Arabidopsis lyrata subsp. lyrata]
Bra003281	0	23	0.01	8.47	9.7262181593322	9.72998e-08	1.28084981120163e-06	GO:0031225//anchored to membrane	GO:0016798//hydrolase activity, acting on glycosyl bonds	-	gi|297816902|ref|XP_002876334.1|/5.9749e-93/glycosyl hydrolase family 17 protein [Arabidopsis lyrata subsp. lyrata]
Bra004672	0	23	0.01	8.47	9.7262181593322	9.72998e-08	1.28019797923664e-06	GO:0031410//cytoplasmic vesicle	-	-	gi|297827887|ref|XP_002881826.1|/1.56755e-42/hypothetical protein ARALYDRAFT_483306 [Arabidopsis lyrata subsp. lyrata]
Bra033679	0	23	0.01	8.47	9.7262181593322	9.72998e-08	1.2795468103764e-06	GO:0009536//plastid	-	-	gi|297791549|ref|XP_002863659.1|/0/hypothetical protein ARALYDRAFT_494659 [Arabidopsis lyrata subsp. lyrata]
Bra037691	0	23	0.01	8.47	9.7262181593322	9.72998e-08	1.27889630360956e-06	GO:0016020//membrane	GO:0017111//nucleoside-triphosphatase activity;GO:0032559	-	gi|10092255|gb|AAG12668.1|AC027033_3/8.52419e-113/hypothetical protein; 23726-25026 [Arabidopsis thaliana]
Bra007452	0	23	0.01	8.47	9.7262181593322	9.72998e-08	1.27824645792683e-06	GO:0016020//membrane	GO:0004396//hexokinase activity;GO:0032559	GO:0019321//pentose metabolic process;GO:0006796//phosphate metabolic process	gi|297817246|ref|XP_002876506.1|/4.09112e-176/pfkB-type carbohydrate kinase family protein [Arabidopsis lyrata subsp. lyrata]
Bra007745	0	23	0.01	8.47	9.7262181593322	9.72998e-08	1.27759727232098e-06	GO:0031461//cullin-RING ubiquitin ligase complex	-	-	gi|297821270|ref|XP_002878518.1|/0/EMB2221 [Arabidopsis lyrata subsp. lyrata]
Bra028116	0	23	0.01	8.47	9.7262181593322	9.72998e-08	1.2769487457868e-06	-	-	-	gi|297805298|ref|XP_002870533.1|/4.42651e-170/hypothetical protein ARALYDRAFT_915876 [Arabidopsis lyrata subsp. lyrata]
Bra038502	0	23	0.01	8.47	9.7262181593322	9.72998e-08	1.27630087732116e-06	-	GO:0005488//binding;GO:0016757//transferase activity, transferring glycosyl groups	GO:0030258//lipid modification	gi|297804506|ref|XP_002870137.1|/4.08938e-85/glycosyltransferase family protein 28 [Arabidopsis lyrata subsp. lyrata]
Bra007324	0	23	0.01	8.47	9.7262181593322	9.72998e-08	1.27565366592292e-06	GO:0043231//intracellular membrane-bounded organelle	GO:0003676//nucleic acid binding;GO:0001071//nucleic acid binding transcription factor activity	GO:0006351//transcription, DNA-dependent;GO:0009685//gibberellin metabolic process;GO:0003006//developmental process involved in reproduction	gi|15230284|ref|NP_191298.1|/1.18998e-94/AGL18; transcription factor [Arabidopsis thaliana]
Bra041027	0	23	0.01	8.47	9.7262181593322	9.72998e-08	1.27500711059301e-06	-	GO:0005488//binding	GO:0044249//cellular biosynthetic process;GO:0044238//primary metabolic process;GO:0009725//response to hormone stimulus;GO:0042440//pigment metabolic process;GO:0031323//regulation of cellular metabolic process;GO:0034641//cellular nitrogen compound metabolic process;GO:0048513//organ development;GO:0007165//signal transduction;GO:0010467//gene expression	gi|297821174|ref|XP_002878470.1|/1.12948e-110/hypothetical protein ARALYDRAFT_486765 [Arabidopsis lyrata subsp. lyrata]
Bra034499	0	23	0.01	8.47	9.7262181593322	9.72998e-08	1.27436121033435e-06	-	-	-	-
Bra035624	0	22	0.01	8.10	9.66177809777199	1.962534e-07	2.45117652347826e-06	-	-	-	gi|22327888|ref|NP_200462.2|/0/APUM12 (ARABIDOPSIS PUMILIO 12); RNA binding / binding [Arabidopsis thaliana]
Bra038970	0	22	0.01	8.10	9.66177809777199	1.962534e-07	2.44999295200386e-06	GO:0044464//cell part	-	GO:0022403;GO:0006412//translation	gi|15231020|ref|NP_191398.1|/5.00628e-143/eukaryotic release factor 1 family protein / eRF1 family protein [Arabidopsis thaliana]
Bra004985	0	22	0.01	8.10	9.66177809777199	1.962534e-07	2.44881052297297e-06	GO:0044464//cell part	-	-	gi|297795793|ref|XP_002865781.1|/4.36336e-33/hypothetical protein ARALYDRAFT_918037 [Arabidopsis lyrata subsp. lyrata]
Bra006740	0	22	0.01	8.10	9.66177809777199	1.962534e-07	2.44762923473227e-06	GO:0043231//intracellular membrane-bounded organelle	-	-	gi|297793429|ref|XP_002864599.1|/8.88854e-91/hypothetical protein ARALYDRAFT_919104 [Arabidopsis lyrata subsp. lyrata]
Bra036757	0	22	0.01	8.10	9.66177809777199	1.962534e-07	2.44644908563163e-06	-	GO:0008081//phosphoric diester hydrolase activity	GO:0044238//primary metabolic process	gi|15218767|ref|NP_174733.1|/3.00552e-110/MAGE-8 antigen-related [Arabidopsis thaliana]
Bra016393	0	22	0.01	8.10	9.66177809777199	1.962534e-07	2.4452700740241e-06	GO:0043231//intracellular membrane-bounded organelle;GO:0031224//intrinsic to membrane	GO:0008378//galactosyltransferase activity	GO:0006464//protein modification process	gi|297850650|ref|XP_002893206.1|/0/hypothetical protein ARALYDRAFT_472435 [Arabidopsis lyrata subsp. lyrata]
Bra015034	0	22	0.01	8.10	9.66177809777199	1.962534e-07	2.4440921982659e-06	GO:0031224//intrinsic to membrane;GO:0031410//cytoplasmic vesicle	GO:0043167//ion binding;GO:0008422//beta-glucosidase activity	GO:0044238//primary metabolic process	gi|15230097|ref|NP_189076.1|/0/glycosyl hydrolase family 17 protein [Arabidopsis thaliana]
Bra000346	0	22	0.01	8.10	9.66177809777199	1.962534e-07	2.44291545671642e-06	-	-	-	gi|3128167|gb|AAC16071.1|/1.59753e-139/expressed protein [Arabidopsis thaliana]
Bra033956	0	22	0.01	8.10	9.66177809777199	1.962534e-07	2.44173984773821e-06	-	GO:0018271//biotin-protein ligase activity	GO:0043412	gi|18400914|ref|NP_565605.1|/2.61352e-156/HCS1 (HOLOCARBOXYLASE SYNTHASE); biotin-[acetyl-CoA-carboxylase] ligase/ catalytic [Arabidopsis thaliana]
Bra008603	0	22	0.01	8.10	9.66177809777199	1.962534e-07	2.44056536969697e-06	GO:0031410//cytoplasmic vesicle	GO:0016798//hydrolase activity, acting on glycosyl bonds;GO:0043167//ion binding	GO:0044238//primary metabolic process	gi|15237397|ref|NP_197172.1|/0/glycosyl hydrolase family 5 protein / cellulase family protein [Arabidopsis thaliana]
Bra018756	0	22	0.01	8.10	9.66177809777199	1.962534e-07	2.43939202096154e-06	GO:0043231//intracellular membrane-bounded organelle;GO:0015630//microtubule cytoskeleton;GO:0031461//cullin-RING ubiquitin ligase complex;GO:0044444//cytoplasmic part;GO:0016020//membrane	GO:0005488//binding	GO:0010038//response to metal ion;GO:0007126//meiosis;GO:0019941//modification-dependent protein catabolic process;GO:0000087//M phase of mitotic cell cycle;GO:0000018//regulation of DNA recombination	gi|225457881|ref|XP_002269982.1|/1.75692e-45/PREDICTED: hypothetical protein isoform 1 [Vitis vinifera]
Bra039425	0	22	0.01	8.10	9.66177809777199	1.962534e-07	2.43821979990389e-06	-	-	GO:0006950//response to stress	gi|297829088|ref|XP_002882426.1|/1.71266e-64/hypothetical protein ARALYDRAFT_896643 [Arabidopsis lyrata subsp. lyrata]
Bra018844	0	22	0.01	8.10	9.66177809777199	1.962534e-07	2.43704870489914e-06	GO:0044444//cytoplasmic part;GO:0016020//membrane;GO:0015629//actin cytoskeleton	GO:0017111//nucleoside-triphosphatase activity;GO:0032559	GO:0030029//actin filament-based process	gi|297847374|ref|XP_002891568.1|/0/hypothetical protein ARALYDRAFT_474163 [Arabidopsis lyrata subsp. lyrata]
Bra002580	0	22	0.01	8.10	9.66177809777199	1.962534e-07	2.43587873432549e-06	GO:0044424//intracellular part	GO:0003676//nucleic acid binding	-	gi|297793565|ref|XP_002864667.1|/1.94756e-87/APUM18 [Arabidopsis lyrata subsp. lyrata]
Bra007396	0	22	0.01	8.10	9.66177809777199	1.962534e-07	2.4347098865643e-06	GO:0043234//protein complex;GO:0043231//intracellular membrane-bounded organelle;GO:0044444//cytoplasmic part	GO:0008135//translation factor activity, nucleic acid binding	GO:0006412//translation	gi|297817162|ref|XP_002876464.1|/0/predicted protein [Arabidopsis lyrata subsp. lyrata]
Bra024223	0	22	0.01	8.10	9.66177809777199	1.962534e-07	2.43354216e-06	-	GO:0016301//kinase activity	GO:0007186//G-protein coupled receptor protein signaling pathway;GO:0006796//phosphate metabolic process	gi|30687860|ref|NP_194542.2|/0/diacylglycerol kinase accessory domain-containing protein [Arabidopsis thaliana]
Bra008988	0	21	0.01	7.74	9.59618975614441	3.95842e-07	4.67310459726027e-06	GO:0016020//membrane	GO:0016740//transferase activity	-	gi|292630779|sp|Q9LFP3.2|GLYT4_ARATH/0/RecName: Full=Probable glycosyltransferase At5g11130
Bra031657	0	21	0.01	7.74	9.59618975614441	3.95842e-07	4.67097173345504e-06	GO:0044432//endoplasmic reticulum part;GO:0030312//external encapsulating structure;GO:0031981//nuclear lumen;GO:0009536//plastid;GO:0031090//organelle membrane	GO:0016628//oxidoreductase activity, acting on the CH-CH group of donors, NAD or NADP as acceptor;GO:0032559	GO:0043161//proteasomal ubiquitin-dependent protein catabolic process;GO:0010038//response to metal ion;GO:0000741//karyogamy;GO:0033554//cellular response to stress;GO:0000904//cell morphogenesis involved in differentiation	gi|240254047|ref|NP_172382.4|/0/BIP3; ATP binding [Arabidopsis thaliana]
Bra027550	0	21	0.01	7.74	9.59618975614441	3.95842e-07	4.66884081569343e-06	GO:0030312//external encapsulating structure	GO:0016491//oxidoreductase activity;GO:0050662//coenzyme binding	GO:0008152//metabolic process;GO:0006950//response to stress	gi|297791393|ref|XP_002863581.1|/3.80312e-89/FAD-binding domain-containing protein [Arabidopsis lyrata subsp. lyrata]
Bra019370	0	21	0.01	7.74	9.59618975614441	3.95842e-07	4.66671184131327e-06	-	GO:0019203//carbohydrate phosphatase activity	GO:0005991//trehalose metabolic process	gi|297799750|ref|XP_002867759.1|/0/hypothetical protein ARALYDRAFT_492609 [Arabidopsis lyrata subsp. lyrata]
Bra013325	0	21	0.01	7.74	9.59618975614441	3.95842e-07	4.66458480765725e-06	-	-	-	-
Bra009048	0	21	0.01	7.74	9.59618975614441	3.95842e-07	4.66245971207289e-06	GO:0043231//intracellular membrane-bounded organelle;GO:0044444//cytoplasmic part	GO:0046872//metal ion binding;GO:0005543//phospholipid binding	GO:0006970//response to osmotic stress;GO:0008643//carbohydrate transport;GO:0009416//response to light stimulus	gi|72384489|gb|AAZ67605.1|/2.23012e-171/80A08_20 [Brassica rapa subsp. pekinensis]
Bra039293	0	21	0.01	7.74	9.59618975614441	3.95842e-07	4.66033655191257e-06	GO:0044464//cell part	-	-	gi|297828329|ref|XP_002882047.1|/0/hypothetical protein ARALYDRAFT_483751 [Arabidopsis lyrata subsp. lyrata]
Bra005914	0	21	0.01	7.74	9.59618975614441	3.95842e-07	4.65821532453345e-06	-	GO:0003677//DNA binding	GO:0006351//transcription, DNA-dependent	gi|309952051|gb|ADO95299.1|/0/bZIP65 [Arabidopsis thaliana]
Bra003022	0	21	0.01	7.74	9.59618975614441	3.95842e-07	4.65609602729754e-06	-	GO:0016705//oxidoreductase activity, acting on paired donors, with incorporation or reduction of molecular oxygen	GO:0009699//phenylpropanoid biosynthetic process	gi|21593366|gb|AAM65315.1|/1.44877e-60/ethylene-forming-enzyme-like dioxygenase-like protein [Arabidopsis thaliana]
Bra040071	0	21	0.01	7.74	9.59618975614441	3.95842e-07	4.65397865757162e-06	GO:0009536//plastid	GO:0016301//kinase activity;GO:0032559	GO:0006464//protein modification process	gi|297798736|ref|XP_002867252.1|/0/kinase family protein [Arabidopsis lyrata subsp. lyrata]
Bra003469	0	21	0.01	7.74	9.59618975614441	3.95842e-07	4.65186321272727e-06	GO:0015630//microtubule cytoskeleton;GO:0031090//organelle membrane;GO:0009534//chloroplast thylakoid	GO:0032561;GO:0017111//nucleoside-triphosphatase activity;GO:0019901//protein kinase binding	GO:0003006//developmental process involved in reproduction;GO:0009207;GO:0003002//regionalization;GO:0000904//cell morphogenesis involved in differentiation;GO:0006897//endocytosis;GO:0000919//cell plate assembly	gi|30695480|ref|NP_191735.2|/0/ADL1B (ARABIDOPSIS DYNAMIN-LIKE 1B); GTP binding / GTPase [Arabidopsis thaliana]
Bra003728	0	21	0.01	7.74	9.59618975614441	3.95842e-07	4.64974969014084e-06	-	-	-	gi|297842379|ref|XP_002889071.1|/0/hypothetical protein ARALYDRAFT_895504 [Arabidopsis lyrata subsp. lyrata]
Bra034292	0	21	0.01	7.74	9.59618975614441	3.95842e-07	4.64763808719346e-06	-	GO:0046872//metal ion binding	-	gi|15231185|ref|NP_190144.1|/6.98525e-124/zinc finger (C3HC4-type RING finger) family protein [Arabidopsis thaliana]
Bra016118	0	21	0.01	7.74	9.59618975614441	3.95842e-07	4.64552840127099e-06	-	GO:0008135//translation factor activity, nucleic acid binding	GO:0006396//RNA processing	gi|297841929|ref|XP_002888846.1|/0/hypothetical protein ARALYDRAFT_339396 [Arabidopsis lyrata subsp. lyrata]
Bra001926	0	21	0.01	7.74	9.59618975614441	3.95842e-07	4.64342062976406e-06	GO:0044424//intracellular part	GO:0030246//carbohydrate binding;GO:0008483//transaminase activity	GO:0005975//carbohydrate metabolic process	gi|9294678|dbj|BAB03027.1|/0/glutamine-fructose-6-phosphate transaminase 2 [Arabidopsis thaliana]
Bra035114	0	21	0.01	7.74	9.59618975614441	3.95842e-07	4.64131477006803e-06	GO:0031224//intrinsic to membrane	GO:0015299//solute:hydrogen antiporter activity	GO:0006811//ion transport	gi|297839805|ref|XP_002887784.1|/0/predicted protein [Arabidopsis lyrata subsp. lyrata]
Bra017284	0	21	0.01	7.74	9.59618975614441	3.95842e-07	4.63921081958296e-06	GO:0043231//intracellular membrane-bounded organelle	-	GO:0051707//response to other organism	gi|297851684|ref|XP_002893723.1|/3.70018e-110/predicted protein [Arabidopsis lyrata subsp. lyrata]
Bra008069	0	21	0.01	7.74	9.59618975614441	3.95842e-07	4.63710877571364e-06	GO:0043231//intracellular membrane-bounded organelle;GO:0031410//cytoplasmic vesicle	GO:0016491//oxidoreductase activity;GO:0050662//coenzyme binding	GO:0044281//small molecule metabolic process	gi|5903094|gb|AAD55652.1|AC008017_25/0/Similar to (R)-mandelonitrile lyase isoform 1 precursor [Arabidopsis thaliana]
Bra017397	0	21	0.01	7.74	9.59618975614441	3.95842e-07	4.63500863586957e-06	-	-	-	gi|9082295|gb|AAF82795.1|AF274864_1/4.61174e-73/SKP1gamma1 protein [Brassica napus]
Bra037985	0	21	0.01	7.74	9.59618975614441	3.95842e-07	4.63291039746492e-06	GO:0044464//cell part	-	GO:0006950//response to stress;GO:0009699//phenylpropanoid biosynthetic process	gi|312283419|dbj|BAJ34575.1|/2.54943e-83/unnamed protein product [Thellungiella halophila]
Bra005345	0	21	0.01	7.74	9.59618975614441	3.95842e-07	4.63081405791855e-06	GO:0044421//extracellular region part;GO:0031410//cytoplasmic vesicle	GO:0004553//hydrolase activity, hydrolyzing O-glycosyl compounds;GO:0030247//polysaccharide binding	GO:0006950//response to stress;GO:0006026	gi|297828069|ref|XP_002881917.1|/6.44154e-107/hypothetical protein ARALYDRAFT_483470 [Arabidopsis lyrata subsp. lyrata]
Bra001764	0	21	0.01	7.74	9.59618975614441	3.95842e-07	4.628719614654e-06	-	-	-	gi|15231021|ref|NP_188638.1|/7.72002e-122/F-box family protein [Arabidopsis thaliana]
Bra000025	0	21	0.01	7.74	9.59618975614441	3.95842e-07	4.62662706509946e-06	-	-	-	gi|297823661|ref|XP_002879713.1|/3.80313e-90/hypothetical protein ARALYDRAFT_482794 [Arabidopsis lyrata subsp. lyrata]
Bra021742	0	21	0.01	7.74	9.59618975614441	3.95842e-07	4.62453640668775e-06	-	GO:0046914//transition metal ion binding	-	gi|297822915|ref|XP_002879340.1|/0/hypothetical protein ARALYDRAFT_320921 [Arabidopsis lyrata subsp. lyrata]
Bra029158	0	20	0.01	7.37	9.52552080909507	7.98412e-07	8.81389575064048e-06	-	GO:0016773//phosphotransferase activity, alcohol group as acceptor;GO:0019200//carbohydrate kinase activity	GO:0006796//phosphate metabolic process;GO:0010038//response to metal ion;GO:0019321//pentose metabolic process	gi|297792499|ref|XP_002864134.1|/2.36559e-153/pfkB-type carbohydrate kinase family protein [Arabidopsis lyrata subsp. lyrata]
Bra013610	0	20	0.01	7.37	9.52552080909507	7.98412e-07	8.81013395134443e-06	-	-	-	gi|2832682|emb|CAA16782.1|/5.27149e-32/hypothetical protein [Arabidopsis thaliana]
Bra032774	0	20	0.01	7.37	9.52552080909507	7.98412e-07	8.80637536177474e-06	-	-	-	gi|186511765|ref|NP_193161.2|/1.61321e-112/structural constituent of ribosome [Arabidopsis thaliana]
Bra027045	0	20	0.01	7.37	9.52552080909507	7.98412e-07	8.80261997782516e-06	-	-	-	gi|297795767|ref|XP_002865768.1|/1.43567e-06/auxin F-box protein 5 [Arabidopsis lyrata subsp. lyrata]
Bra007707	0	20	0.01	7.37	9.52552080909507	7.98412e-07	8.79886779539642e-06	GO:0031090//organelle membrane;GO:0015934//large ribosomal subunit;GO:0009536//plastid;GO:0031981//nuclear lumen	GO:0004091//carboxylesterase activity	GO:0010467//gene expression;GO:0022613//ribonucleoprotein complex biogenesis	gi|297821198|ref|XP_002878482.1|/8.84183e-157/predicted protein [Arabidopsis lyrata subsp. lyrata]
Bra006207	0	20	0.01	7.37	9.52552080909507	7.98412e-07	8.79511881039625e-06	GO:0031981//nuclear lumen;GO:0044444//cytoplasmic part	GO:0043021//ribonucleoprotein binding;GO:0008135//translation factor activity, nucleic acid binding	GO:0006412//translation;GO:0003006//developmental process involved in reproduction;GO:0042255//ribosome assembly	gi|297816866|ref|XP_002876316.1|/1.26275e-100/EMB1624 [Arabidopsis lyrata subsp. lyrata]
Bra040324	0	20	0.01	7.37	9.52552080909507	7.98412e-07	8.79137301873935e-06	GO:0043231//intracellular membrane-bounded organelle	-	GO:0010647;GO:0009267//cellular response to starvation	gi|15225414|ref|NP_182038.1|/2.5198e-102/SPX3 (SPX DOMAIN GENE 3) [Arabidopsis thaliana]
Bra017069	0	20	0.01	7.37	9.52552080909507	7.98412e-07	8.78763041634738e-06	-	-	-	gi|297834910|ref|XP_002885337.1|/2.31524e-107/hypothetical protein ARALYDRAFT_898378 [Arabidopsis lyrata subsp. lyrata]
Bra031524	0	20	0.01	7.37	9.52552080909507	7.98412e-07	8.78389099914894e-06	-	-	-	gi|116831127|gb|ABK28518.1|/1.20387e-79/unknown [Arabidopsis thaliana]
Bra035609	0	20	0.01	7.37	9.52552080909507	7.98412e-07	8.78015476307954e-06	-	-	-	gi|15241151|ref|NP_200431.1|/4.17116e-105/zinc finger (C2H2 type) family protein [Arabidopsis thaliana]
Bra008062	0	20	0.01	7.37	9.52552080909507	7.98412e-07	8.77642170408163e-06	-	-	-	gi|297842037|ref|XP_002888900.1|/9.02666e-49/LOB domain family protein [Arabidopsis lyrata subsp. lyrata]
Bra010571	0	20	0.01	7.37	9.52552080909507	7.98412e-07	8.77269181810455e-06	-	GO:0005488//binding;GO:0004672//protein kinase activity	-	gi|297802284|ref|XP_002869026.1|/1.33616e-89/hypothetical protein ARALYDRAFT_912692 [Arabidopsis lyrata subsp. lyrata]
Bra000615	0	20	0.01	7.37	9.52552080909507	7.98412e-07	8.7689651011045e-06	GO:0005783//endoplasmic reticulum	GO:0004175//endopeptidase activity;GO:0016628//oxidoreductase activity, acting on the CH-CH group of donors, NAD or NADP as acceptor	GO:0019538//protein metabolic process	gi|9759028|dbj|BAB09397.1|/0/cysteine endopeptidase [Arabidopsis thaliana]
Bra010401	0	20	0.01	7.37	9.52552080909507	7.98412e-07	8.76524154904459e-06	GO:0016020//membrane;GO:0043231//intracellular membrane-bounded organelle	GO:0005488//binding	-	gi|297803350|ref|XP_002869559.1|/8.92117e-163/hypothetical protein ARALYDRAFT_328945 [Arabidopsis lyrata subsp. lyrata]
Bra037245	0	20	0.01	7.37	9.52552080909507	7.98412e-07	8.76152115789474e-06	-	GO:0001071//nucleic acid binding transcription factor activity;GO:0003677//DNA binding	GO:0010074//maintenance of meristem identity;GO:0006351//transcription, DNA-dependent;GO:0003006//developmental process involved in reproduction	gi|297836512|ref|XP_002886138.1|/5.83966e-100/hypothetical protein ARALYDRAFT_900150 [Arabidopsis lyrata subsp. lyrata]
Bra002857	0	20	0.01	7.37	9.52552080909507	7.98412e-07	8.75780392363174e-06	-	-	GO:0006351//transcription, DNA-dependent	gi|297837489|ref|XP_002886626.1|/6.41161e-89/ANAC023 [Arabidopsis lyrata subsp. lyrata]
Bra007486	0	20	0.01	7.37	9.52552080909507	7.98412e-07	8.75408984223918e-06	-	-	-	gi|255600665|ref|XP_002537506.1|/1.1174e-26/skp1, putative [Ricinus communis]
Bra016371	0	20	0.01	7.37	9.52552080909507	7.98412e-07	8.7503789097075e-06	-	GO:0008135//translation factor activity, nucleic acid binding	GO:0006970//response to osmotic stress;GO:0006396//RNA processing	gi|297845300|ref|XP_002890531.1|/0/PAB3 binding protein 3 [Arabidopsis lyrata subsp. lyrata]
Bra030118	0	20	0.01	7.37	9.52552080909507	7.98412e-07	8.7466711220339e-06	-	GO:0004175//endopeptidase activity	GO:0019538//protein metabolic process	gi|297851334|ref|XP_002893548.1|/7.79931e-144/peptidase C1A papain family protein [Arabidopsis lyrata subsp. lyrata]
Bra015404	0	20	0.01	7.37	9.52552080909507	7.98412e-07	8.74296647522236e-06	GO:0005618//cell wall;GO:0043231//intracellular membrane-bounded organelle	GO:0016209//antioxidant activity;GO:0005506//iron ion binding;GO:0016740//transferase activity	GO:0009414//response to water deprivation;GO:0006972//hyperosmotic response;GO:0008152//metabolic process	gi|50261255|gb|AAT72298.1|/1.1931e-167/CBRCI35 [Capsella bursa-pastoris]
Bra020887	0	20	0.01	7.37	9.52552080909507	7.98412e-07	8.73926496528366e-06	GO:0031224//intrinsic to membrane	GO:0015174//basic amino acid transmembrane transporter activity;GO:0015172//acidic amino acid transmembrane transporter activity	GO:0015813//L-glutamate transport;GO:0015809//arginine transport	gi|297804044|ref|XP_002869906.1|/0/hypothetical protein ARALYDRAFT_329490 [Arabidopsis lyrata subsp. lyrata]
Bra025128	0	19	0.01	7.00	9.45121111183233	1.610392e-06	1.67613022415459e-05	-	-	-	gi|297818018|ref|XP_002876892.1|/2.30029e-13/hypothetical protein ARALYDRAFT_904655 [Arabidopsis lyrata subsp. lyrata]
Bra005679	0	19	0.01	7.00	9.45121111183233	1.610392e-06	1.67545572507042e-05	GO:0043231//intracellular membrane-bounded organelle	-	-	gi|297806055|ref|XP_002870911.1|/1.66619e-59/predicted protein [Arabidopsis lyrata subsp. lyrata]
Bra036231	0	19	0.01	7.00	9.45121111183233	1.610392e-06	1.6747817686243e-05	GO:0043231//intracellular membrane-bounded organelle	-	-	gi|15234695|ref|NP_192435.1|/5.23561e-13/ubiquitin family protein [Arabidopsis thaliana]
Bra029397	0	19	0.01	7.00	9.45121111183233	1.610392e-06	1.67410835416164e-05	-	-	-	gi|297812747|ref|XP_002874257.1|/3.89818e-99/hypothetical protein ARALYDRAFT_910592 [Arabidopsis lyrata subsp. lyrata]
Bra017132	0	19	0.01	7.00	9.45121111183233	1.610392e-06	1.67343548102894e-05	-	GO:0016491//oxidoreductase activity	GO:0008152//metabolic process	gi|297788246|ref|XP_002862263.1|/0/oxidoreductase [Arabidopsis lyrata subsp. lyrata]
Bra026648	0	19	0.01	7.00	9.45121111183233	1.610392e-06	1.67276314857372e-05	-	GO:0046914//transition metal ion binding	-	gi|297819066|ref|XP_002877416.1|/1.39418e-84/zinc finger family protein [Arabidopsis lyrata subsp. lyrata]
Bra003933	0	19	0.01	7.00	9.45121111183233	1.610392e-06	1.67209135614458e-05	GO:0043231//intracellular membrane-bounded organelle	GO:0035251//UDP-glucosyltransferase activity	GO:0006464//protein modification process	gi|145337405|ref|NP_177278.3|/7.13278e-39/EBS1 (EMS-mutagenized bri1 suppressor 1); UDP-glucose:glycoprotein glucosyltransferase/ transferase, transferring glycosyl groups / transferase, transferring hexosyl groups [Arabidopsis thaliana]
Bra028692	0	19	0.01	7.00	9.45121111183233	1.610392e-06	1.67142010309113e-05	-	-	-	gi|558553|emb|CAA57545.1|/4.93889e-27/oleosin [Brassica napus]
Bra000828	0	19	0.01	7.00	9.45121111183233	1.610392e-06	1.67074938876404e-05	-	-	-	gi|42563389|ref|NP_178212.2|/8.45715e-30/XH domain-containing protein [Arabidopsis thaliana]
Bra012524	0	19	0.01	7.00	9.45121111183233	1.610392e-06	1.67007921251504e-05	GO:0043231//intracellular membrane-bounded organelle	-	-	gi|15235236|ref|NP_193730.1|/2.9698e-170/unknown protein [Arabidopsis thaliana]
Bra029194	0	19	0.01	7.00	9.45121111183233	1.610392e-06	1.66940957369687e-05	GO:0016021//integral to membrane	GO:0050664//oxidoreductase activity, acting on NADH or NADPH, oxygen as acceptor;GO:0016209//antioxidant activity;GO:0046914//transition metal ion binding;GO:0050662//coenzyme binding	GO:0010033//response to organic substance;GO:0006950//response to stress;GO:0008152//metabolic process;GO:0009913//epidermal cell differentiation	gi|15241361|ref|NP_199919.1|/0/RHD2 (ROOT HAIR DEFECTIVE 2); NAD(P)H oxidase [Arabidopsis thaliana]
Bra039713	0	19	0.01	7.00	9.45121111183233	1.610392e-06	1.66874047166333e-05	GO:0044464//cell part	-	GO:0010876	gi|297800730|ref|XP_002868249.1|/1.91829e-67/hypothetical protein ARALYDRAFT_493415 [Arabidopsis lyrata subsp. lyrata]
Bra014216	0	19	0.01	7.00	9.45121111183233	1.610392e-06	1.66807190576923e-05	-	GO:0005488//binding	-	gi|15222783|ref|NP_175383.1|/2.67459e-108/ATRBP47A (Arabidopsis thaliana RNA-binding protein 47a); RNA binding
Bra020175	0	19	0.01	7.00	9.45121111183233	1.610392e-06	1.66740387537044e-05	-	-	-	gi|297805298|ref|XP_002870533.1|/4.05462e-171/hypothetical protein ARALYDRAFT_915876 [Arabidopsis lyrata subsp. lyrata]
Bra024644	0	19	0.01	7.00	9.45121111183233	1.610392e-06	1.66673637982386e-05	-	-	-	gi|297850910|ref|XP_002893336.1|/7.8601e-45/predicted protein [Arabidopsis lyrata subsp. lyrata]
Bra005597	0	19	0.01	7.00	9.45121111183233	1.610392e-06	1.66606941848739e-05	GO:0043231//intracellular membrane-bounded organelle	GO:0003676//nucleic acid binding;GO:0001071//nucleic acid binding transcription factor activity	GO:0012501//programmed cell death;GO:0006355//regulation of transcription, DNA-dependent;GO:0010476//gibberellin mediated signaling pathway;GO:0009738//abscisic acid mediated signaling pathway	gi|18087349|gb|AAL58845.1|AF411970_1/4.24565e-173/putative transcription factor MYB101 [Arabidopsis thaliana]
Bra039343	0	19	0.01	7.00	9.45121111183233	1.610392e-06	1.66540299072e-05	GO:0044464//cell part	-	-	gi|297829636|ref|XP_002882700.1|/3.65883e-34/hypothetical protein ARALYDRAFT_897277 [Arabidopsis lyrata subsp. lyrata]
Bra016764	0	19	0.01	7.00	9.45121111183233	1.610392e-06	1.66473709588165e-05	GO:0031224//intrinsic to membrane	-	GO:0006810//transport	gi|8778639|gb|AAF79647.1|AC025416_21/0/F5O11.33 [Arabidopsis thaliana]
Bra000749	0	19	0.01	7.00	9.45121111183233	1.610392e-06	1.66407173333333e-05	-	GO:0030528//transcription regulator activity	GO:0009743//response to carbohydrate stimulus	gi|15234264|ref|NP_192903.1|/1.20745e-100/AT-HSFB2B; transcription factor/ transcription repressor [Arabidopsis thaliana]
Bra000148	0	19	0.01	7.00	9.45121111183233	1.610392e-06	1.66340690243708e-05	GO:0044464//cell part	-	-	gi|297823929|ref|XP_002879847.1|/2.20797e-32/hypothetical protein ARALYDRAFT_321705 [Arabidopsis lyrata subsp. lyrata]
Bra012817	3	2068	1.09	761.85	9.44903502944839	7.53992e-05	0.000515706591746032	GO:0044464//cell part	GO:0016747//transferase activity, transferring acyl groups other than amino-acyl groups	GO:0007275//multicellular organismal development;GO:0006631//fatty acid metabolic process	gi|116831289|gb|ABK28598.1|/0/unknown [Arabidopsis thaliana]
Bra027539	0	18	0.01	6.63	9.37286506011259	3.24816e-06	3.16778304941531e-05	-	-	-	gi|297830698|ref|XP_002883231.1|/4.13092e-53/hypothetical protein ARALYDRAFT_479536 [Arabidopsis lyrata subsp. lyrata]
Bra004288	0	18	0.01	6.63	9.37286506011259	3.24816e-06	3.16658856108597e-05	-	GO:0046914//transition metal ion binding;GO:0001071//nucleic acid binding transcription factor activity	GO:0006351//transcription, DNA-dependent	gi|15221301|ref|NP_176987.1|/4.54684e-121/zinc finger (CCCH-type) family protein [Arabidopsis thaliana]
Bra019120	0	18	0.01	6.63	9.37286506011259	3.24816e-06	3.16539497323784e-05	GO:0005576//extracellular region;GO:0030312//external encapsulating structure	GO:0030246//carbohydrate binding;GO:0043167//ion binding;GO:0015925	GO:0044238//primary metabolic process	gi|30687121|ref|NP_849553.1|/0/BGAL12 (beta-galactosidase 12); beta-galactosidase/ catalytic/ cation binding [Arabidopsis thaliana]
Bra031879	0	18	0.01	6.63	9.37286506011259	3.24816e-06	3.16420228485305e-05	-	GO:0016787//hydrolase activity	GO:0005991//trehalose metabolic process	gi|297797533|ref|XP_002866651.1|/6.68675e-168/hypothetical protein ARALYDRAFT_919840 [Arabidopsis lyrata subsp. lyrata]
Bra020173	0	18	0.01	6.63	9.37286506011259	3.24816e-06	3.16301049491525e-05	GO:0071944//cell periphery;GO:0044425//membrane part	-	-	gi|297829542|ref|XP_002882653.1|/2.26277e-22/predicted protein [Arabidopsis lyrata subsp. lyrata]
Bra018967	0	18	0.01	6.63	9.37286506011259	3.24816e-06	3.16181960240964e-05	-	-	-	gi|297805530|ref|XP_002870649.1|/1.63779e-129/hypothetical protein ARALYDRAFT_355852 [Arabidopsis lyrata subsp. lyrata]
Bra009509	0	18	0.01	6.63	9.37286506011259	3.24816e-06	3.16062960632292e-05	GO:0044464//cell part	GO:0008375//acetylglucosaminyltransferase activity	-	gi|297810461|ref|XP_002873114.1|/0/hypothetical protein ARALYDRAFT_487158 [Arabidopsis lyrata subsp. lyrata]
Bra018690	0	18	0.01	6.63	9.37286506011259	3.24816e-06	3.15944050564334e-05	GO:0031227//intrinsic to endoplasmic reticulum membrane;GO:0031410//cytoplasmic vesicle	GO:0019829//cation-transporting ATPase activity;GO:0032559	GO:0010038//response to metal ion;GO:0009206;GO:0000041//transition metal ion transport;GO:0030003//cellular cation homeostasis;GO:0070838//divalent metal ion transport	gi|297849064|ref|XP_002892413.1|/2.03195e-51/endoplasmic reticulum-type calcium-transporting ATPase 4 [Arabidopsis lyrata subsp. lyrata]
Bra028442	0	18	0.01	6.63	9.37286506011259	3.24816e-06	3.15825229936066e-05	GO:0015630//microtubule cytoskeleton;GO:0000228//nuclear chromosome;GO:0044444//cytoplasmic part;GO:0000151//ubiquitin ligase complex	GO:0005515//protein binding	GO:0009725//response to hormone stimulus;GO:0007623//circadian rhythm;GO:0043623//cellular protein complex assembly;GO:0007165//signal transduction;GO:0003006//developmental process involved in reproduction	gi|297814051|ref|XP_002874909.1|/0/ATCUL1 [Arabidopsis lyrata subsp. lyrata]
Bra005702	0	18	0.01	6.63	9.37286506011259	3.24816e-06	3.15706498646616e-05	-	-	-	gi|15241622|ref|NP_196459.1|/2.43228e-54/RNA binding [Arabidopsis thaliana]
Bra015887	0	18	0.01	6.63	9.37286506011259	3.24816e-06	3.15587856595265e-05	-	GO:0046872//metal ion binding	-	gi|297839363|ref|XP_002887563.1|/9.3478e-76/hypothetical protein ARALYDRAFT_476623 [Arabidopsis lyrata subsp. lyrata]
Bra020383	0	18	0.01	6.63	9.37286506011259	3.24816e-06	3.15469303681442e-05	GO:0031224//intrinsic to membrane;GO:0043229//intracellular organelle	-	GO:0006810//transport;GO:0009987//cellular process	gi|297793325|ref|XP_002864547.1|/1.24228e-81/hypothetical protein ARALYDRAFT_495912 [Arabidopsis lyrata subsp. lyrata]
Bra011379	0	18	0.01	6.63	9.37286506011259	3.24816e-06	3.15350839804731e-05	-	-	GO:0051707//response to other organism	gi|18401609|ref|NP_566586.1|/4.30305e-55/F-box family protein [Arabidopsis thaliana]
Bra014891	0	18	0.01	6.63	9.37286506011259	3.24816e-06	3.15232464864865e-05	GO:0044464//cell part	GO:0016879//ligase activity, forming carbon-nitrogen bonds	GO:0006220//pyrimidine nucleotide metabolic process;GO:0003006//developmental process involved in reproduction;GO:0010038//response to metal ion	gi|297851536|ref|XP_002893649.1|/0/hypothetical protein ARALYDRAFT_473316 [Arabidopsis lyrata subsp. lyrata]
Bra002109	0	18	0.01	6.63	9.37286506011259	3.24816e-06	3.15114178761726e-05	-	-	-	gi|297807799|ref|XP_002871783.1|/9.12571e-117/predicted protein [Arabidopsis lyrata subsp. lyrata]
Bra036646	2	1227	0.72	452.03	9.29420590166569	0.000117214	0.000755911887253679	GO:0009570//chloroplast stroma	GO:0016405//CoA-ligase activity;GO:0015645//fatty acid ligase activity;GO:0016703	GO:0035337;GO:0010584//pollen exine formation;GO:0051125//regulation of actin nucleation	gi|15221636|ref|NP_176482.1|/0/ACOS5 (ACYL-COA SYNTHETASE 5); 4-coumarate-CoA ligase/ long-chain-fatty-acid-CoA ligase/ medium-chain-fatty-acid-CoA ligase [Arabidopsis thaliana]
Bra001939	0	17	0.01	6.26	9.29001884693262	6.55152e-06	5.9979815184136e-05	-	-	-	gi|297835186|ref|XP_002885475.1|/1.36128e-13/zinc finger (B-box type) family protein [Arabidopsis lyrata subsp. lyrata]
Bra012589	0	17	0.01	6.26	9.29001884693262	6.55152e-06	5.99585833911504e-05	-	-	-	gi|222424546|dbj|BAH20228.1|/1.18276e-46/AT1G80790 [Arabidopsis thaliana]
Bra008991	0	17	0.01	6.26	9.29001884693262	6.55152e-06	5.99373666242038e-05	-	-	-	gi|15238947|ref|NP_196670.1|/1.76824e-74/serine-rich protein-related [Arabidopsis thaliana]
Bra009495	0	17	0.01	6.26	9.29001884693262	6.55152e-06	5.99161648673506e-05	-	-	-	gi|18414420|ref|NP_568132.1|/8.4703e-84/unknown protein [Arabidopsis thaliana]
Bra022490	0	17	0.01	6.26	9.29001884693262	6.55152e-06	5.98949781046676e-05	-	-	-	gi|297837881|ref|XP_002886822.1|/7.08548e-75/hypothetical protein ARALYDRAFT_338628 [Arabidopsis lyrata subsp. lyrata]
Bra026734	0	17	0.01	6.26	9.29001884693262	6.55152e-06	5.98738063202545e-05	GO:0031090//organelle membrane;GO:0031224//intrinsic to membrane	-	GO:0006497//protein lipidation	gi|297844524|ref|XP_002890143.1|/1.70673e-102/predicted protein [Arabidopsis lyrata subsp. lyrata]
Bra018072	0	17	0.01	6.26	9.29001884693262	6.55152e-06	5.98526494982332e-05	GO:0009526//plastid envelope	GO:0005488//binding;GO:0017136//NAD-dependent histone deacetylase activity	GO:0006476//protein deacetylation;GO:0048316//seed development;GO:0010608//posttranscriptional regulation of gene expression;GO:0009725//response to hormone stimulus;GO:0006970//response to osmotic stress	gi|116831537|gb|ABK28721.1|/2.04012e-134/unknown [Arabidopsis thaliana]
Bra029840	0	17	0.01	6.26	9.29001884693262	6.55152e-06	5.98315076227481e-05	-	-	-	gi|297843304|ref|XP_002889533.1|/1.43476e-71/F-box family protein [Arabidopsis lyrata subsp. lyrata]
Bra005902	0	17	0.01	6.26	9.29001884693262	6.55152e-06	5.98103806779661e-05	GO:0043231//intracellular membrane-bounded organelle;GO:0044427	GO:0030528//transcription regulator activity;GO:0003690//double-stranded DNA binding;GO:0016628//oxidoreductase activity, acting on the CH-CH group of donors, NAD or NADP as acceptor;GO:0001071//nucleic acid binding transcription factor activity;GO:0008134//transcription factor binding	GO:0006259//DNA metabolic process;GO:0006352//transcription initiation, DNA-dependent	gi|15231241|ref|NP_187953.1|/2.01833e-85/TBP1 (TATA BINDING PROTEIN 1); DNA binding / RNA polymerase II transcription factor/ binding [Arabidopsis thaliana]
Bra038206	0	17	0.01	6.26	9.29001884693262	6.55152e-06	5.97892686480763e-05	GO:0005576//extracellular region;GO:0009536//plastid	GO:0004175//endopeptidase activity;GO:0005488//binding;GO:0016491//oxidoreductase activity	GO:0019538//protein metabolic process;GO:0006970//response to osmotic stress	gi|18141281|gb|AAL60578.1|AF454956_1/0/senescence-associated cysteine protease [Brassica oleracea]
Bra019158	0	17	0.01	6.26	9.29001884693262	6.55152e-06	5.97681715172901e-05	-	-	GO:0007275//multicellular organismal development	gi|240256067|ref|NP_680741.5|/8.31239e-111/SLK3 (SEUSS-LIKE 3); transcription regulator [Arabidopsis thaliana]
Bra001256	0	17	0.01	6.26	9.29001884693262	6.55152e-06	5.97470892698413e-05	GO:0016020//membrane;GO:0030312//external encapsulating structure	GO:0003779//actin binding	GO:0007010//cytoskeleton organization	gi|297833548|ref|XP_002884656.1|/7.07127e-117/hypothetical protein ARALYDRAFT_478076 [Arabidopsis lyrata subsp. lyrata]
Bra029649	0	17	0.01	6.26	9.29001884693262	6.55152e-06	5.97260218899859e-05	-	GO:0016787//hydrolase activity;GO:0005488//binding	GO:0010876	gi|15231466|ref|NP_187401.1|/3.84497e-40/protease inhibitor/seed storage/lipid transfer protein (LTP) family protein [Arabidopsis thaliana]
Bra004262	0	17	0.01	6.26	9.29001884693262	6.55152e-06	5.97049693620021e-05	-	-	-	gi|110736979|dbj|BAF00445.1|/6.75809e-70/hypothetical protein [Arabidopsis thaliana]
Bra029644	0	17	0.01	6.26	9.29001884693262	6.55152e-06	5.96839316701903e-05	GO:0016020//membrane	-	-	gi|30680258|ref|NP_566306.3|/1.19963e-73/AIR12; extracellular matrix structural constituent [Arabidopsis thaliana]
Bra022148	0	17	0.01	6.26	9.29001884693262	6.55152e-06	5.96629087988728e-05	GO:0044444//cytoplasmic part	GO:0019144//ADP-sugar diphosphatase activity;GO:0000166//nucleotide binding	GO:0006950//response to stress	gi|18422823|ref|NP_568687.1|/3.40438e-119/ATNUDT2 (ARABIDOPSIS THALIANA NUDIX HYDROLASE HOMOLOG 2); ADP-ribose diphosphatase/ NAD or NADH binding / hydrolase [Arabidopsis thaliana]
Bra008800	0	17	0.01	6.26	9.29001884693262	6.55152e-06	5.96419007323944e-05	GO:0044427	GO:0003690//double-stranded DNA binding;GO:0043565//sequence-specific DNA binding	GO:0009725//response to hormone stimulus;GO:0006259//DNA metabolic process	gi|15240725|ref|NP_196886.1|/0/TBP1 (TELOMERIC DNA BINDING PROTEIN 1); DNA binding / double-stranded telomeric DNA binding [Arabidopsis thaliana]
Bra026089	0	17	0.01	6.26	9.29001884693262	6.55152e-06	5.96209074551214e-05	GO:0016020//membrane	GO:0022890//inorganic cation transmembrane transporter activity;GO:0046915//transition metal ion transmembrane transporter activity	GO:0015691//cadmium ion transport;GO:0006828//manganese ion transport;GO:0030003//cellular cation homeostasis;GO:0006826//iron ion transport	gi|6587802|gb|AAF18493.1|AC010924_6/0/Strong similarity to gi|2130080 Nramp1 protein from Oryza sativa and contains a PF|01566 Nramp domain [Arabidopsis thaliana]
Bra018890	0	17	0.01	6.26	9.29001884693262	6.55152e-06	5.95999289514426e-05	-	-	-	gi|297813657|ref|XP_002874712.1|/1.53821e-51/hypothetical protein ARALYDRAFT_352242 [Arabidopsis lyrata subsp. lyrata]
Bra022489	0	17	0.01	6.26	9.29001884693262	6.55152e-06	5.95789652057686e-05	-	-	-	gi|15217870|ref|NP_176699.1|/0/ubiquitin carboxyl-terminal hydrolase-related [Arabidopsis thaliana]
Bra006352	0	17	0.01	6.26	9.29001884693262	6.55152e-06	5.95580162025316e-05	GO:0009536//plastid	GO:0016421//CoA carboxylase activity;GO:0019842//vitamin binding	GO:0006631//fatty acid metabolic process	gi|1066348|gb|AAC49114.1|/6.26815e-86/acetyl-CoA carboxylase biotin-containing subunit [Arabidopsis thaliana]
Bra004665	0	17	0.01	6.26	9.29001884693262	6.55152e-06	5.95370819261863e-05	GO:0043231//intracellular membrane-bounded organelle	GO:0004672//protein kinase activity;GO:0032559	GO:0006464//protein modification process	gi|75319137|sp|P93749.1|Y2197_ARATH/1.08481e-175/RecName: Full=Probable protein kinase At2g41970
Bra040292	0	17	0.01	6.26	9.29001884693262	6.55152e-06	5.95161623612087e-05	GO:0043231//intracellular membrane-bounded organelle	GO:0046914//transition metal ion binding	-	gi|42572295|ref|NP_974243.1|/1.29714e-90/plastid developmental protein DAG, putative [Arabidopsis thaliana]
Bra028738	0	17	0.01	6.26	9.29001884693262	6.55152e-06	5.9495257492097e-05	-	-	-	gi|42567686|ref|NP_568164.2|/0/unknown protein [Arabidopsis thaliana]
Bra033172	0	17	0.01	6.26	9.29001884693262	6.55152e-06	5.94743673033708e-05	-	GO:0016741;GO:0016772//transferase activity, transferring phosphorus-containing groups	GO:0006730//one-carbon metabolic process;GO:0006796//phosphate metabolic process	gi|297813487|ref|XP_002874627.1|/0/dehydration-responsive family protein [Arabidopsis lyrata subsp. lyrata]
Bra027767	0	17	0.01	6.26	9.29001884693262	6.55152e-06	5.94534917795718e-05	GO:0043231//intracellular membrane-bounded organelle;GO:0005576//extracellular region	GO:0004866//endopeptidase inhibitor activity	GO:0006259//DNA metabolic process;GO:0033554//cellular response to stress	gi|15225956|ref|NP_179060.1|/1.86815e-134/serpin family protein / serine protease inhibitor family protein [Arabidopsis thaliana]
Bra001833	0	17	0.01	6.26	9.29001884693262	6.55152e-06	5.94326309052632e-05	-	GO:0004518//nuclease activity	-	gi|297835128|ref|XP_002885446.1|/0/endonuclease/exonuclease/phosphatase family protein [Arabidopsis lyrata subsp. lyrata]
Bra030060	5	2951	1.81	1087.15	9.23034559793613	2.88054e-05	0.00022131792320951	-	-	-	gi|297845730|ref|XP_002890746.1|/6.9654e-11/hypothetical protein ARALYDRAFT_335913 [Arabidopsis lyrata subsp. lyrata]
Bra002251	0	16	0.01	5.89	9.20212382383046	1.321438e-05	0.000112198548610837	GO:0044464//cell part	-	GO:0015833//peptide transport	gi|15241147|ref|NP_197465.1|/0/proton-dependent oligopeptide transport (POT) family protein [Arabidopsis thaliana]
Bra038621	0	16	0.01	5.89	9.20212382383046	1.321438e-05	0.000112161713893631	GO:0009532//plastid stroma;GO:0009526//plastid envelope	GO:0005515//protein binding;GO:0032559;GO:0016776//phosphotransferase activity, phosphate group as acceptor	GO:0009209//pyrimidine ribonucleoside triphosphate biosynthetic process;GO:0007602//phototransduction;GO:0009755//hormone-mediated signaling pathway;GO:0006796//phosphate metabolic process;GO:0000302//response to reactive oxygen species;GO:0009206;GO:0009132//nucleoside diphosphate metabolic process	gi|21832064|dbj|BAC05487.1|/1.39296e-112/nucloside diphosphate kinase 2 [Brassica rapa]
Bra023790	0	16	0.01	5.89	9.20212382383046	1.321438e-05	0.000112124903354119	GO:0031224//intrinsic to membrane	GO:0046873//metal ion transmembrane transporter activity;GO:0019829//cation-transporting ATPase activity;GO:0032559	GO:0009206;GO:0006816//calcium ion transport	gi|297835294|ref|XP_002885529.1|/0/hypothetical protein ARALYDRAFT_898774 [Arabidopsis lyrata subsp. lyrata]
Bra023339	0	16	0.01	5.89	9.20212382383046	1.321438e-05	0.000112088116968504	-	-	-	-
Bra040467	0	16	0.01	5.89	9.20212382383046	1.321438e-05	0.000112051354713021	-	-	GO:0006351//transcription, DNA-dependent	gi|15217743|ref|NP_176660.1|/2.20536e-35/DNA binding / transcription factor [Arabidopsis thaliana]
Bra011660	0	16	0.01	5.89	9.20212382383046	1.321438e-05	0.000112014616563934	-	GO:0003824//catalytic activity	GO:0008152//metabolic process	gi|297798302|ref|XP_002867035.1|/1.49316e-175/oxidoreductase [Arabidopsis lyrata subsp. lyrata]
Bra036277	0	16	0.01	5.89	9.20212382383046	1.321438e-05	0.000111977902497542	-	-	-	gi|297822045|ref|XP_002878905.1|/1.01351e-39/predicted protein [Arabidopsis lyrata subsp. lyrata]
Bra015449	0	16	0.01	5.89	9.20212382383046	1.321438e-05	0.00011194121249017	GO:0044464//cell part	GO:0016301//kinase activity;GO:0000166//nucleotide binding	GO:0006952//defense response	gi|15221237|ref|NP_172061.1|/0/leucine-rich repeat protein kinase, putative [Arabidopsis thaliana]
Bra000557	0	16	0.01	5.89	9.20212382383046	1.321438e-05	0.000111904546518179	GO:0043231//intracellular membrane-bounded organelle	GO:0030528//transcription regulator activity;GO:0001071//nucleic acid binding transcription factor activity;GO:0003677//DNA binding	GO:0009642//response to light intensity;GO:0000302//response to reactive oxygen species;GO:0009743//response to carbohydrate stimulus;GO:0009408//response to heat;GO:0006351//transcription, DNA-dependent;GO:0006986//response to unfolded protein	gi|15225255|ref|NP_180184.1|/5.95789e-152/ATHSFA2; DNA binding / transcription factor [Arabidopsis thaliana]
Bra013724	0	16	0.01	5.89	9.20212382383046	1.321438e-05	0.000111867904557957	GO:0031224//intrinsic to membrane	GO:0015299//solute:hydrogen antiporter activity	GO:0006811//ion transport	gi|297799616|ref|XP_002867692.1|/0/ATCHX17 [Arabidopsis lyrata subsp. lyrata]
Bra041113	0	16	0.01	5.89	9.20212382383046	1.321438e-05	0.000111831286585925	-	-	-	gi|22331463|ref|NP_683626.1|/1.20678e-83/unknown protein [Arabidopsis thaliana]
Bra035414	0	16	0.01	5.89	9.20212382383046	1.321438e-05	0.000111794692578534	-	-	-	gi|297837017|ref|XP_002886390.1|/2.28813e-90/hypothetical protein ARALYDRAFT_893070 [Arabidopsis lyrata subsp. lyrata]
Bra015117	0	16	0.01	5.89	9.20212382383046	1.321438e-05	0.000111758122512267	-	-	-	gi|297842097|ref|XP_002888930.1|/2.54371e-17/hypothetical protein ARALYDRAFT_895209 [Arabidopsis lyrata subsp. lyrata]
Bra016872	0	16	0.01	5.89	9.20212382383046	1.321438e-05	0.000111721576363636	-	-	-	gi|297827941|ref|XP_002881853.1|/7.47771e-71/hypothetical protein ARALYDRAFT_903615 [Arabidopsis lyrata subsp. lyrata]
Bra037677	0	16	0.01	5.89	9.20212382383046	1.321438e-05	0.000111685054109186	GO:0044464//cell part	GO:0004553//hydrolase activity, hydrolyzing O-glycosyl compounds	GO:0044238//primary metabolic process;GO:0045229//external encapsulating structure organization	gi|297824381|ref|XP_002880073.1|/0/hypothetical protein ARALYDRAFT_903792 [Arabidopsis lyrata subsp. lyrata]
Bra036219	0	16	0.01	5.89	9.20212382383046	1.321438e-05	0.00011164855572549	GO:0005618//cell wall;GO:0043231//intracellular membrane-bounded organelle	GO:0004091//carboxylesterase activity	GO:0071555;GO:0005976//polysaccharide metabolic process	gi|297815216|ref|XP_002875491.1|/6.98409e-165/pectinesterase family protein [Arabidopsis lyrata subsp. lyrata]
Bra006732	0	16	0.01	5.89	9.20212382383046	1.321438e-05	0.000111612081189154	GO:0016591//DNA-directed RNA polymerase II, holoenzyme	GO:0034062//RNA polymerase activity;GO:0003676//nucleic acid binding	GO:0010467//gene expression	gi|297796859|ref|XP_002866314.1|/1.26918e-78/DNA-directed RNA polymerase II [Arabidopsis lyrata subsp. lyrata]
Bra019500	0	16	0.01	5.89	9.20212382383046	1.321438e-05	0.000111575630476813	-	GO:0016884//carbon-nitrogen ligase activity, with glutamine as amido-N-donor;GO:0032559	GO:0009642//response to light intensity;GO:0009746;GO:0009267//cellular response to starvation;GO:0009064//glutamine family amino acid metabolic process;GO:0034285;GO:0006528//asparagine metabolic process	gi|11136554|dbj|BAB17726.1|/0/asparagine synthetase [Raphanus sativus]
Bra036105	0	16	0.01	5.89	9.20212382383046	1.321438e-05	0.000111539203565132	-	-	-	gi|15240464|ref|NP_198075.1|/0/unknown protein [Arabidopsis thaliana]
Bra021044	0	16	0.01	5.89	9.20212382383046	1.321438e-05	0.000111502800430809	-	-	-	gi|89257578|gb|ABD65067.1|/6.30447e-91/nuclear RNA binding protein, putative [Brassica oleracea]
Bra023232	0	16	0.01	5.89	9.20212382383046	1.321438e-05	0.000111466421050571	GO:0043231//intracellular membrane-bounded organelle	-	-	gi|297851684|ref|XP_002893723.1|/7.91668e-103/predicted protein [Arabidopsis lyrata subsp. lyrata]
Bra034260	0	16	0.01	5.89	9.20212382383046	1.321438e-05	0.000111430065401174	-	-	-	gi|15224939|ref|NP_181998.1|/1.3837e-92/kelch repeat-containing F-box family protein [Arabidopsis thaliana]
Bra025686	0	16	0.01	5.89	9.20212382383046	1.321438e-05	0.000111393733459407	-	GO:0046914//transition metal ion binding	-	gi|297829860|ref|XP_002882812.1|/1.09363e-52/hypothetical protein ARALYDRAFT_341444 [Arabidopsis lyrata subsp. lyrata]
Bra012220	0	16	0.01	5.89	9.20212382383046	1.321438e-05	0.000111357425202086	-	-	-	-
Bra018564	0	16	0.01	5.89	9.20212382383046	1.321438e-05	0.000111321140606061	-	-	-	gi|79339751|ref|NP_172408.2|/6.82692e-44/enzyme inhibitor/ pectinesterase [Arabidopsis thaliana]
Bra009804	0	16	0.01	5.89	9.20212382383046	1.321438e-05	0.000111284879648208	GO:0044464//cell part	-	GO:0006865//amino acid transport	gi|145358415|ref|NP_197874.2|/3.63833e-22/AtGDU5 (Arabidopsis thaliana GLUTAMINE DUMPER 5)
Bra019051	0	16	0.01	5.89	9.20212382383046	1.321438e-05	0.000111248642305438	GO:0044464//cell part	GO:0042626//ATPase activity, coupled to transmembrane movement of substances;GO:0032559	GO:0009207	gi|297799240|ref|XP_002867504.1|/0/abc transporter family protein [Arabidopsis lyrata subsp. lyrata]
Bra012572	0	16	0.01	5.89	9.20212382383046	1.321438e-05	0.000111212428554688	-	-	-	gi|297821196|ref|XP_002878481.1|/1.33354e-62/predicted protein [Arabidopsis lyrata subsp. lyrata]
Bra003579	0	16	0.01	5.89	9.20212382383046	1.321438e-05	0.000111176238372925	-	-	-	gi|32815875|gb|AAP88334.1|/4.56209e-79/At1g15860 [Arabidopsis thaliana]
Bra006844	0	16	0.01	5.89	9.20212382383046	1.321438e-05	0.00011114007173715	-	-	-	gi|297793203|ref|XP_002864486.1|/1.25531e-65/hypothetical protein ARALYDRAFT_918850 [Arabidopsis lyrata subsp. lyrata]
Bra025477	0	16	0.01	5.89	9.20212382383046	1.321438e-05	0.00011110392862439	-	-	-	gi|297835112|ref|XP_002885438.1|/5.10749e-28/hypothetical protein ARALYDRAFT_342290 [Arabidopsis lyrata subsp. lyrata]
Bra002428	0	16	0.01	5.89	9.20212382383046	1.321438e-05	0.000111067809011704	-	-	-	gi|116831236|gb|ABK28572.1|/6.94101e-98/unknown [Arabidopsis thaliana]
Bra025330	0	16	0.01	5.89	9.20212382383046	1.321438e-05	0.000111031712876178	-	-	-	gi|297815134|ref|XP_002875450.1|/5.7027e-79/hypothetical protein ARALYDRAFT_484614 [Arabidopsis lyrata subsp. lyrata]
Bra022617	0	16	0.01	5.89	9.20212382383046	1.321438e-05	0.000110995640194932	-	-	-	gi|10177104|dbj|BAB10438.1|/1.57491e-81/unnamed protein product [Arabidopsis thaliana]
Bra008648	0	15	0.01	5.53	9.11113567023471	2.66534e-05	0.000209515659349346	-	-	-	gi|164665690|gb|ABY66299.1|/7.78528e-141/DNA repair protein RAD23 [Brassica napus]
Bra035042	0	15	0.01	5.53	9.11113567023471	2.66534e-05	0.000209451976778116	GO:0009536//plastid	GO:0016765//transferase activity, transferring alkyl or aryl (other than methyl) groups	GO:0006720//isoprenoid metabolic process;GO:0006743//ubiquinone metabolic process	gi|297842625|ref|XP_002889194.1|/0/solanesyl diphosphate synthase [Arabidopsis lyrata subsp. lyrata]
Bra018595	0	15	0.01	5.53	9.11113567023471	2.66534e-05	0.000209388332907931	GO:0000785//chromatin;GO:0031981//nuclear lumen	GO:0003676//nucleic acid binding	GO:0034728	gi|297849188|ref|XP_002892475.1|/7.6616e-49/hypothetical protein ARALYDRAFT_888122 [Arabidopsis lyrata subsp. lyrata]
Bra025020	0	15	0.01	5.53	9.11113567023471	2.66534e-05	0.000209324727703524	-	-	-	gi|297791037|ref|XP_002863403.1|/6.59351e-12/hypothetical protein ARALYDRAFT_356363 [Arabidopsis lyrata subsp. lyrata]
Bra025255	0	15	0.01	5.53	9.11113567023471	2.66534e-05	0.000209261161129669	GO:0044464//cell part	GO:0030246//carbohydrate binding;GO:0004672//protein kinase activity;GO:0032559	GO:0006464//protein modification process	gi|297791869|ref|XP_002863819.1|/0/lectin protein kinase family protein [Arabidopsis lyrata subsp. lyrata]
Bra007502	0	15	0.01	5.53	9.11113567023471	2.66534e-05	0.000209197633151184	-	GO:0005488//binding	GO:0019941//modification-dependent protein catabolic process	gi|255580655|ref|XP_002531150.1|/1.0155e-08/skp1, putative [Ricinus communis]
Bra012030	0	15	0.01	5.53	9.11113567023471	2.66534e-05	0.000209134143732929	-	-	-	gi|297821291|ref|XP_002878528.1|/4.39701e-28/lipid binding protein [Arabidopsis lyrata subsp. lyrata]
Bra003665	0	15	0.01	5.53	9.11113567023471	2.66534e-05	0.000209070692839806	-	GO:0005488//binding;GO:0001071//nucleic acid binding transcription factor activity	GO:0048364//root development;GO:0009755//hormone-mediated signaling pathway;GO:0006351//transcription, DNA-dependent	gi|297839643|ref|XP_002887703.1|/0/hypothetical protein ARALYDRAFT_895674 [Arabidopsis lyrata subsp. lyrata]
Bra026950	0	15	0.01	5.53	9.11113567023471	2.66534e-05	0.000209007280436761	-	-	-	gi|75264145|sp|Q9LPW4.1|FB7_ARATH/8.18432e-94/RecName: Full=Putative F-box protein At1g12855
Bra000819	0	15	0.01	5.53	9.11113567023471	2.66534e-05	0.000208943906488781	-	-	-	gi|297813945|ref|XP_002874856.1|/1.8808e-76/hypothetical protein ARALYDRAFT_490205 [Arabidopsis lyrata subsp. lyrata]
Bra009193	0	15	0.01	5.53	9.11113567023471	2.66534e-05	0.000208880570960897	GO:0044424//intracellular part	GO:0004812//aminoacyl-tRNA ligase activity;GO:0046872//metal ion binding;GO:0032559	GO:0006418//tRNA aminoacylation for protein translation	gi|297833954|ref|XP_002884859.1|/0/hypothetical protein ARALYDRAFT_478516 [Arabidopsis lyrata subsp. lyrata]
Bra020957	0	15	0.01	5.53	9.11113567023471	2.66534e-05	0.000208817273818182	-	GO:0005515//protein binding	GO:0044267//cellular protein metabolic process	gi|297804190|ref|XP_002869979.1|/5.63052e-40/hypothetical protein ARALYDRAFT_492908 [Arabidopsis lyrata subsp. lyrata]
Bra009992	0	15	0.01	5.53	9.11113567023471	2.66534e-05	0.00020875401502575	GO:0043231//intracellular membrane-bounded organelle	GO:0008192;GO:0019204//nucleotide phosphatase activity;GO:0004721//phosphoprotein phosphatase activity	GO:0006259//DNA metabolic process;GO:0006796//phosphate metabolic process;GO:0006397//mRNA processing;GO:0006464//protein modification process	gi|297808853|ref|XP_002872310.1|/0/hypothetical protein ARALYDRAFT_910925 [Arabidopsis lyrata subsp. lyrata]
Bra025717	0	15	0.01	5.53	9.11113567023471	2.66534e-05	0.000208690794548758	GO:0043231//intracellular membrane-bounded organelle	-	-	gi|297800288|ref|XP_002868028.1|/9.39516e-39/hypothetical protein ARALYDRAFT_914905 [Arabidopsis lyrata subsp. lyrata]
Bra029303	0	15	0.01	5.53	9.11113567023471	2.66534e-05	0.000208627612352407	GO:0044464//cell part	GO:0046914//transition metal ion binding;GO:0016790//thiolester hydrolase activity	GO:0019941//modification-dependent protein catabolic process	gi|93007360|gb|ABE97183.1|/4.59972e-131/unknown [Arabidopsis thaliana]
Bra017742	0	15	0.01	5.53	9.11113567023471	2.66534e-05	0.000208564468401937	-	GO:0003677//DNA binding	GO:0009987//cellular process	gi|294470718|gb|ADE80751.1|/7.43526e-71/cold shock domain protein 1 [Eutrema salsugineum]
Bra010544	0	15	0.01	5.53	9.11113567023471	2.66534e-05	0.000208501362662632	-	-	-	-
Bra025288	0	15	0.01	5.53	9.11113567023471	2.66534e-05	0.000208438295099819	GO:0009536//plastid	GO:0004672//protein kinase activity;GO:0032559	GO:0006464//protein modification process	gi|297818356|ref|XP_002877061.1|/0/hypothetical protein ARALYDRAFT_905010 [Arabidopsis lyrata subsp. lyrata]
Bra037477	0	15	0.01	5.53	9.11113567023471	2.66534e-05	0.000208375265678863	GO:0043231//intracellular membrane-bounded organelle	GO:0005527//macrolide binding;GO:0005515//protein binding;GO:0016853//isomerase activity	GO:0006950//response to stress;GO:0044267//cellular protein metabolic process;GO:0010038//response to metal ion	gi|10177347|dbj|BAB10690.1|/0/peptidylprolyl isomerase [Arabidopsis thaliana]
Bra033075	0	15	0.01	5.53	9.11113567023471	2.66534e-05	0.000208312274365175	GO:0031224//intrinsic to membrane	-	-	gi|297818526|ref|XP_002877146.1|/0/amino acid transporter family protein [Arabidopsis lyrata subsp. lyrata]
Bra034765	0	15	0.01	5.53	9.11113567023471	2.66534e-05	0.000208249321124207	GO:0044424//intracellular part	GO:0046914//transition metal ion binding;GO:0008168//methyltransferase activity	GO:0008213;GO:0032259//methylation	gi|145338411|ref|NP_187835.2|/0/PRMT3 (PROTEIN ARGININE METHYLTRANSFERASE 3); methyltransferase/ zinc ion binding [Arabidopsis thaliana]
Bra012511	0	15	0.01	5.53	9.11113567023471	2.66534e-05	0.00020818640592145	GO:0043231//intracellular membrane-bounded organelle	GO:0033764	GO:0008152//metabolic process	gi|15221751|ref|NP_173856.1|/2.76284e-78/short-chain dehydrogenase/reductase (SDR) family protein [Arabidopsis thaliana]
Bra004202	0	15	0.01	5.53	9.11113567023471	2.66534e-05	0.00020812352872244	GO:0005576//extracellular region;GO:0031410//cytoplasmic vesicle;GO:0030312//external encapsulating structure	GO:0015926//glucosidase activity	GO:0000272//polysaccharide catabolic process	gi|297811069|ref|XP_002873418.1|/0/beta-xylosidase 3 [Arabidopsis lyrata subsp. lyrata]
Bra020285	0	15	0.01	5.53	9.11113567023471	2.66534e-05	0.000208060689492754	-	GO:0004175//endopeptidase activity;GO:0016491//oxidoreductase activity;GO:0005515//protein binding	GO:0009725//response to hormone stimulus;GO:0019538//protein metabolic process;GO:0010101;GO:0044092//negative regulation of molecular function	gi|297796935|ref|XP_002866352.1|/0/subtilase family protein [Arabidopsis lyrata subsp. lyrata]
Bra023637	0	15	0.01	5.53	9.11113567023471	2.66534e-05	0.000207997888198008	GO:0043231//intracellular membrane-bounded organelle	GO:0003676//nucleic acid binding;GO:0001071//nucleic acid binding transcription factor activity	GO:0006351//transcription, DNA-dependent	gi|297807797|ref|XP_002871782.1|/1.43421e-117/AtMYB56 [Arabidopsis lyrata subsp. lyrata]
Bra004700	0	15	0.01	5.53	9.11113567023471	2.66534e-05	0.000207935124803862	-	-	-	gi|297827943|ref|XP_002881854.1|/1.15441e-75/predicted protein [Arabidopsis lyrata subsp. lyrata]
Bra010278	0	15	0.01	5.53	9.11113567023471	2.66534e-05	0.000207872399276018	-	-	GO:0006950//response to stress	gi|297803054|ref|XP_002869411.1|/1.22799e-68/predicted protein [Arabidopsis lyrata subsp. lyrata]
Bra025914	0	15	0.01	5.53	9.11113567023471	2.66534e-05	0.000207809711580217	GO:0044464//cell part	GO:0001071//nucleic acid binding transcription factor activity;GO:0005198//structural molecule activity	GO:0010038//response to metal ion;GO:0009725//response to hormone stimulus;GO:0048511//rhythmic process;GO:0006970//response to osmotic stress;GO:0032501//multicellular organismal process;GO:0006351//transcription, DNA-dependent;GO:0009664//plant-type cell wall organization	gi|119720798|gb|ABL97969.1|/9.17218e-171/EPR1 [Brassica rapa]
Bra025122	0	15	0.01	5.53	9.11113567023471	2.66534e-05	0.000207747061682243	-	GO:0003676//nucleic acid binding	GO:0006810//transport	gi|297818014|ref|XP_002876890.1|/6.85982e-94/RNA binding protein [Arabidopsis lyrata subsp. lyrata]
Bra029051	0	15	0.01	5.53	9.11113567023471	2.66534e-05	0.00020768444954792	GO:0044444//cytoplasmic part;GO:0043231//intracellular membrane-bounded organelle	-	-	gi|297810303|ref|XP_002873035.1|/2.4638e-58/mitochondrial glycoprotein family protein [Arabidopsis lyrata subsp. lyrata]
Bra013415	0	15	0.01	5.53	9.11113567023471	2.66534e-05	0.000207621875143115	-	-	-	gi|297800086|ref|XP_002867927.1|/0/hypothetical protein ARALYDRAFT_354789 [Arabidopsis lyrata subsp. lyrata]
Bra024967	0	15	0.01	5.53	9.11113567023471	2.66534e-05	0.000207559338433735	-	GO:0046914//transition metal ion binding	-	gi|297794525|ref|XP_002865147.1|/2.98347e-95/ATP binding protein [Arabidopsis lyrata subsp. lyrata]
Bra034725	0	15	0.01	5.53	9.11113567023471	2.66534e-05	0.000207496839385727	-	-	GO:0009725//response to hormone stimulus	gi|297834094|ref|XP_002884929.1|/2.56344e-44/auxin-responsive family protein [Arabidopsis lyrata subsp. lyrata]
Bra006544	0	15	0.01	5.53	9.11113567023471	2.66534e-05	0.000207434377965081	GO:0030529//ribonucleoprotein complex;GO:0031981//nuclear lumen	-	-	gi|297799776|ref|XP_002867772.1|/3.86112e-24/ribosomal protein L7Ae/L30e/S12e/Gadd45 family protein [Arabidopsis lyrata subsp. lyrata]
Bra039165	0	15	0.01	5.53	9.11113567023471	2.66534e-05	0.000207371954137827	GO:0005840//ribosome;GO:0030312//external encapsulating structure;GO:0031985//Golgi cisterna;GO:0005911//cell-cell junction;GO:0031090//organelle membrane	GO:0035251//UDP-glucosyltransferase activity;GO:0016759//cellulose synthase activity	GO:0010038//response to metal ion;GO:0045229//external encapsulating structure organization;GO:0009250//glucan biosynthetic process;GO:0006970//response to osmotic stress;GO:0042546//cell wall biogenesis	gi|15232865|ref|NP_186872.1|/0/RGP1 (REVERSIBLY GLYCOSYLATED POLYPEPTIDE 1); cellulose synthase (UDP-forming) [Arabidopsis thaliana]
Bra002856	0	15	0.01	5.53	9.11113567023471	2.66534e-05	0.000207309567870036	GO:0009536//plastid	GO:0046914//transition metal ion binding	-	gi|18423810|ref|NP_568834.1|/1.66963e-123/zinc finger (C3HC4-type RING finger) family protein [Arabidopsis thaliana]
Bra017492	0	15	0.01	5.53	9.11113567023471	2.66534e-05	0.00020724721912782	GO:0043231//intracellular membrane-bounded organelle	GO:0004551//nucleotide diphosphatase activity	-	gi|89257466|gb|ABD64957.1|/1.07007e-18/hydrolase, NUDIX family protein [Brassica oleracea]
Bra005533	0	15	0.01	5.53	9.11113567023471	2.66534e-05	0.00020718490787733	-	-	-	gi|2702267|gb|AAB91970.1|/3.87552e-15/hypothetical protein [Arabidopsis thaliana]
Bra006305	0	15	0.01	5.53	9.11113567023471	2.66534e-05	0.000207122634084761	GO:0009536//plastid	GO:0016874//ligase activity;GO:0019842//vitamin binding	-	gi|1070006|emb|CAA62264.1|/9.06586e-87/Biotin carboxyl carrier protein [Brassica napus]
Bra027626	0	15	0.01	5.53	9.11113567023471	2.66534e-05	0.000207060397716346	GO:0044444//cytoplasmic part;GO:0016020//membrane	GO:0005515//protein binding;GO:0016857//racemase and epimerase activity, acting on carbohydrates and derivatives;GO:0048037//cofactor binding	GO:0050896//response to stimulus;GO:0006012//galactose metabolic process;GO:0048229//gametophyte development	gi|18407751|ref|NP_564811.1|/0/UGE3 (UDP-D-glucose/UDP-D-galactose 4-epimerase 3); UDP-glucose 4-epimerase/ protein dimerization [Arabidopsis thaliana]
Bra035645	0	15	0.01	5.53	9.11113567023471	2.66534e-05	0.00020699819873836	GO:0005635//nuclear envelope	GO:0005488//binding;GO:0022892	-	gi|297824733|ref|XP_002880249.1|/0/hypothetical protein ARALYDRAFT_904119 [Arabidopsis lyrata subsp. lyrata]
Bra008774	0	15	0.01	5.53	9.11113567023471	2.66534e-05	0.000206936037117117	-	GO:0016788//hydrolase activity, acting on ester bonds	GO:0044238//primary metabolic process;GO:0006952//defense response	gi|51969556|dbj|BAD43470.1|/0/unnamed protein product [Arabidopsis thaliana]
Bra006705	0	14	0.01	5.16	9.01122725542325	5.37596e-05	0.000386190802556266	GO:0044424//intracellular part	GO:0005488//binding	-	gi|297796981|ref|XP_002866375.1|/2.2918e-63/APUM18 [Arabidopsis lyrata subsp. lyrata]
Bra041014	0	14	0.01	5.16	9.01122725542325	5.37596e-05	0.000386083527333333	GO:0044424//intracellular part	GO:0046914//transition metal ion binding;GO:0016701//oxidoreductase activity, acting on single donors with incorporation of molecular oxygen	GO:0006020//inositol metabolic process	gi|30687167|ref|NP_194356.2|/1.10445e-167/MIOX4; inositol oxygenase [Arabidopsis thaliana]
Bra020560	0	14	0.01	5.16	9.01122725542325	5.37596e-05	0.000385976311691197	GO:0044421//extracellular region part;GO:0044464//cell part	GO:0046914//transition metal ion binding;GO:0016623;GO:0048037//cofactor binding	GO:0006005//L-fucose biosynthetic process	gi|18202903|sp|Q9FIC8.1|GL116_ARATH/8.72825e-109/RecName: Full=Germin-like protein subfamily 1 member 16; Flags: Precursor
Bra006072	0	14	0.01	5.16	9.01122725542325	5.37596e-05	0.000385869155580233	-	GO:0004721//phosphoprotein phosphatase activity;GO:0004091//carboxylesterase activity	GO:0010467//gene expression;GO:0006464//protein modification process	gi|15238224|ref|NP_196631.1|/5.24306e-81/aminoacyl-tRNA hydrolase/ protein tyrosine phosphatase [Arabidopsis thaliana]
Bra012937	0	14	0.01	5.16	9.01122725542325	5.37596e-05	0.000385762058950874	GO:0005811//lipid particle;GO:0016020//membrane	-	GO:0010876;GO:0009409//response to cold;GO:0048316//seed development	gi|240256471|ref|NP_200969.4|/4.39593e-41/unknown protein [Arabidopsis thaliana]
Bra037867	0	14	0.01	5.16	9.01122725542325	5.37596e-05	0.000385655021753607	-	GO:0001071//nucleic acid binding transcription factor activity	GO:0032501//multicellular organismal process	gi|297820416|ref|XP_002878091.1|/4.13274e-10/hypothetical protein ARALYDRAFT_324164 [Arabidopsis lyrata subsp. lyrata]
Bra021413	0	14	0.01	5.16	9.01122725542325	5.37596e-05	0.000385548043938974	GO:0043231//intracellular membrane-bounded organelle;GO:0044444//cytoplasmic part	GO:0005488//binding;GO:0016836//hydro-lyase activity	GO:0043648//dicarboxylic acid metabolic process;GO:0042126//nitrate metabolic process;GO:0006970//response to osmotic stress;GO:0003006//developmental process involved in reproduction	gi|222423016|dbj|BAH19491.1|/2.60688e-112/AT2G47510 [Arabidopsis thaliana]
Bra004659	0	14	0.01	5.16	9.01122725542325	5.37596e-05	0.000385441125457571	-	GO:0004672//protein kinase activity;GO:0000166//nucleotide binding	-	gi|186507320|ref|NP_850360.2|/3.82034e-116/ATP binding / kinase/ protein kinase/ protein serine/threonine kinase [Arabidopsis thaliana]
Bra014167	0	14	0.01	5.16	9.01122725542325	5.37596e-05	0.00038533426626005	GO:0009536//plastid	-	-	gi|7770334|gb|AAF69704.1|AC016041_9/5.75548e-20/F27J15.21 [Arabidopsis thaliana]
Bra031518	0	14	0.01	5.16	9.01122725542325	5.37596e-05	0.000385227466297117	-	-	GO:0006351//transcription, DNA-dependent	gi|297837489|ref|XP_002886626.1|/1.41297e-88/ANAC023 [Arabidopsis lyrata subsp. lyrata]
Bra017661	0	14	0.01	5.16	9.01122725542325	5.37596e-05	0.000385120725519535	-	-	-	gi|22329166|ref|NP_195182.2|/3.92659e-69/unknown protein [Arabidopsis thaliana]
Bra005844	0	14	0.01	5.16	9.01122725542325	5.37596e-05	0.000385014043878116	-	-	GO:0044248//cellular catabolic process;GO:0006950//response to stress;GO:0010260//organ senescence	gi|297810627|ref|XP_002873197.1|/8.41242e-155/predicted protein [Arabidopsis lyrata subsp. lyrata]
Bra027557	0	14	0.01	5.16	9.01122725542325	5.37596e-05	0.000384907421323733	GO:0043231//intracellular membrane-bounded organelle	GO:0016857//racemase and epimerase activity, acting on carbohydrates and derivatives;GO:0048037//cofactor binding	GO:0006139//nucleobase, nucleoside, nucleotide and nucleic acid metabolic process;GO:0042546//cell wall biogenesis;GO:0019322//pentose biosynthetic process;GO:0019318//hexose metabolic process	gi|297794961|ref|XP_002865365.1|/0/predicted protein [Arabidopsis lyrata subsp. lyrata]
Bra038591	0	14	0.01	5.16	9.01122725542325	5.37596e-05	0.000384800857807309	GO:0009536//plastid	GO:0004871//signal transducer activity;GO:0004713//protein tyrosine kinase activity;GO:0032559	GO:0006464//protein modification process	gi|297837291|ref|XP_002886527.1|/0/hypothetical protein ARALYDRAFT_475168 [Arabidopsis lyrata subsp. lyrata]
Bra022513	0	14	0.01	5.16	9.01122725542325	5.37596e-05	0.000384694353279823	GO:0044464//cell part	GO:0046914//transition metal ion binding;GO:0016491//oxidoreductase activity	GO:0008152//metabolic process	gi|22329235|ref|NP_195555.2|/0/sks9 (SKU5 Similar 9); copper ion binding / oxidoreductase [Arabidopsis thaliana]
Bra000824	0	14	0.01	5.16	9.01122725542325	5.37596e-05	0.000384587907692308	GO:0005622//intracellular	-	GO:0044238//primary metabolic process;GO:0044260	gi|297809787|ref|XP_002872777.1|/0/hypothetical protein ARALYDRAFT_490219 [Arabidopsis lyrata subsp. lyrata]
Bra001736	0	14	0.01	5.16	9.01122725542325	5.37596e-05	0.000384481520995851	GO:0043073//germ cell nucleus	GO:0005515//protein binding	GO:0006261//DNA-dependent DNA replication;GO:0000079//regulation of cyclin-dependent protein kinase activity	gi|15230293|ref|NP_188546.1|/1.62801e-25/KRP6 (KIP-RELATED PROTEIN 6); cyclin binding / cyclin-dependent protein kinase inhibitor [Arabidopsis thaliana]
Bra004156	0	14	0.01	5.16	9.01122725542325	5.37596e-05	0.000384375193141593	-	-	-	gi|297794861|ref|XP_002865315.1|/8.48883e-91/F-box family protein [Arabidopsis lyrata subsp. lyrata]
Bra006137	0	14	0.01	5.16	9.01122725542325	5.37596e-05	0.00038426892408073	-	GO:0005515//protein binding	GO:0006461//protein complex assembly;GO:0009642//response to light intensity;GO:0006970//response to osmotic stress;GO:0044267//cellular protein metabolic process;GO:0000302//response to reactive oxygen species	gi|157849708|gb|ABV89637.1|/3.12e-66/17.6 kDa class II heat shock protein [Brassica rapa]
Bra036100	0	14	0.01	5.16	9.01122725542325	5.37596e-05	0.000384162713764511	-	-	-	gi|297819772|ref|XP_002877769.1|/4.65033e-132/hypothetical protein ARALYDRAFT_348185 [Arabidopsis lyrata subsp. lyrata]
Bra037053	0	14	0.01	5.16	9.01122725542325	5.37596e-05	0.000384056562144239	GO:0031224//intrinsic to membrane	GO:0015301//anion:anion antiporter activity;GO:0015562//efflux transmembrane transporter activity	GO:0006820//anion transport;GO:0010036//response to boron-containing substance	gi|294960103|gb|ADF49546.1|/0/boron transporter 7 [Arabidopsis thaliana]
Bra011739	0	14	0.01	5.16	9.01122725542325	5.37596e-05	0.000383950469171271	-	GO:0004672//protein kinase activity;GO:0000166//nucleotide binding;GO:0042578//phosphoric ester hydrolase activity	GO:0009987//cellular process;GO:0044238//primary metabolic process;GO:0003006//developmental process involved in reproduction	gi|297802234|ref|XP_002869001.1|/4.86802e-133/hypothetical protein ARALYDRAFT_328051 [Arabidopsis lyrata subsp. lyrata]
Bra014090	0	14	0.01	5.16	9.01122725542325	5.37596e-05	0.000383844434797017	GO:0044464//cell part	-	-	gi|10764852|gb|AAG22832.1|AC007508_5/2.31727e-140/F1K23.9 [Arabidopsis thaliana]
Bra011073	0	14	0.01	5.16	9.01122725542325	5.37596e-05	0.000383738458972943	GO:0043231//intracellular membrane-bounded organelle;GO:0044444//cytoplasmic part	GO:0004674//protein serine/threonine kinase activity;GO:0032559	GO:0051726//regulation of cell cycle;GO:0010015//root morphogenesis;GO:0006464//protein modification process	gi|297803154|ref|XP_002869461.1|/0/cdk-activating kinase 1at [Arabidopsis lyrata subsp. lyrata]
Bra021103	0	14	0.01	5.16	9.01122725542325	5.37596e-05	0.000383632541650566	GO:0044464//cell part	-	-	gi|297830100|ref|XP_002882932.1|/2.42338e-74/hypothetical protein ARALYDRAFT_897817 [Arabidopsis lyrata subsp. lyrata]
Bra038763	0	14	0.01	5.16	9.01122725542325	5.37596e-05	0.000383526682781457	GO:0044464//cell part	-	GO:0015833//peptide transport;GO:0015698//inorganic anion transport	gi|297799896|ref|XP_002867832.1|/0/proton-dependent oligopeptide transport family protein [Arabidopsis lyrata subsp. lyrata]
Bra034792	0	14	0.01	5.16	9.01122725542325	5.37596e-05	0.000383420882317241	GO:0044464//cell part	-	-	gi|297829756|ref|XP_002882760.1|/8.47152e-49/hypothetical protein ARALYDRAFT_897408 [Arabidopsis lyrata subsp. lyrata]
Bra022595	0	14	0.01	5.16	9.01122725542325	5.37596e-05	0.000383315140209597	GO:0031981//nuclear lumen	GO:0003723//RNA binding;GO:0016741	GO:0006399//tRNA metabolic process;GO:0042254//ribosome biogenesis;GO:0006730//one-carbon metabolic process;GO:0009451//RNA modification	gi|297803558|ref|XP_002869663.1|/1.25092e-117/hypothetical protein ARALYDRAFT_492264 [Arabidopsis lyrata subsp. lyrata]
Bra004699	0	14	0.01	5.16	9.01122725542325	5.37596e-05	0.000383209456410256	-	-	-	gi|297827939|ref|XP_002881852.1|/6.51804e-75/hypothetical protein ARALYDRAFT_321928 [Arabidopsis lyrata subsp. lyrata]
Bra000527	0	14	0.01	5.16	9.01122725542325	5.37596e-05	0.000383103830871003	GO:0031225//anchored to membrane;GO:0005576//extracellular region;GO:0043231//intracellular membrane-bounded organelle	GO:0046914//transition metal ion binding	-	gi|42570931|ref|NP_973539.1|/1.53861e-56/plastocyanin-like domain-containing protein [Arabidopsis thaliana]
Bra003810	0	14	0.01	5.16	9.01122725542325	5.37596e-05	0.000382998263543676	-	GO:0005488//binding	-	gi|297839305|ref|XP_002887534.1|/8.69859e-93/hypothetical protein ARALYDRAFT_339622 [Arabidopsis lyrata subsp. lyrata]
Bra005422	0	14	0.01	5.16	9.01122725542325	5.37596e-05	0.000382892754380165	-	GO:0008135//translation factor activity, nucleic acid binding	GO:0006412//translation	gi|302756529|ref|XP_002961688.1|/3.93517e-46/hypothetical protein SELMODRAFT_165058 [Selaginella moellendorffii]
Bra018024	0	14	0.01	5.16	9.01122725542325	5.37596e-05	0.000382787303332415	-	-	-	-
Bra024281	0	14	0.01	5.16	9.01122725542325	5.37596e-05	0.000382681910352423	-	-	-	gi|297794017|ref|XP_002864893.1|/0/hypothetical protein ARALYDRAFT_496629 [Arabidopsis lyrata subsp. lyrata]
Bra030361	0	14	0.01	5.16	9.01122725542325	5.37596e-05	0.000382576575392238	-	-	-	gi|297805846|ref|XP_002870807.1|/2.3903e-33/hypothetical protein ARALYDRAFT_916420 [Arabidopsis lyrata subsp. lyrata]
Bra005232	0	14	0.01	5.16	9.01122725542325	5.37596e-05	0.000382471298403963	GO:0044464//cell part	GO:0046914//transition metal ion binding	-	gi|297827199|ref|XP_002881482.1|/1.1287e-52/hypothetical protein ARALYDRAFT_345419 [Arabidopsis lyrata subsp. lyrata]
Bra010555	0	14	0.01	5.16	9.01122725542325	5.37596e-05	0.000382366079339752	-	GO:0008168//methyltransferase activity	-	gi|297802300|ref|XP_002869034.1|/1.82583e-117/S-adenosyl-L-methionine:carboxyl methyltransferase family protein [Arabidopsis lyrata subsp. lyrata]
Bra040325	0	14	0.01	5.16	9.01122725542325	5.37596e-05	0.000382260918151815	-	-	GO:0006351//transcription, DNA-dependent	gi|15225413|ref|NP_182037.1|/9.75067e-80/zinc finger (C2H2 type) family protein [Arabidopsis thaliana]
Bra014432	0	14	0.01	5.16	9.01122725542325	5.37596e-05	0.000382155814792411	-	GO:0046914//transition metal ion binding	-	gi|297817474|ref|XP_002876620.1|/1.59971e-19/zinc finger family protein [Arabidopsis lyrata subsp. lyrata]
Bra039852	0	14	0.01	5.16	9.01122725542325	5.37596e-05	0.000382050769213854	-	GO:0004553//hydrolase activity, hydrolyzing O-glycosyl compounds;GO:0043167//ion binding	GO:0044238//primary metabolic process	gi|240254460|ref|NP_179219.4|/0/catalytic/ cation binding / hydrolase, hydrolyzing O-glycosyl compounds [Arabidopsis thaliana]
Bra038334	0	14	0.01	5.16	9.01122725542325	5.37596e-05	0.000381945781368508	-	-	-	gi|296088243|emb|CBI14833.3|/3.21563e-31/unnamed protein product [Vitis vinifera]
Bra011179	0	14	0.01	5.16	9.01122725542325	5.37596e-05	0.000381840851208791	GO:0005618//cell wall;GO:0005576//extracellular region;GO:0044424//intracellular part;GO:0016020//membrane	GO:0016798//hydrolase activity, acting on glycosyl bonds;GO:0016758//transferase activity, transferring hexosyl groups	GO:0044042//glucan metabolic process;GO:0010476//gibberellin mediated signaling pathway;GO:0009827//plant-type cell wall modification;GO:0032502//developmental process;GO:0006950//response to stress;GO:0009605//response to external stimulus	gi|312281751|dbj|BAJ33741.1|/4.17741e-147/unnamed protein product [Thellungiella halophila]
Bra038406	0	14	0.01	5.16	9.01122725542325	5.37596e-05	0.000381735978687174	-	-	-	gi|240255897|ref|NP_567479.5|/1.11747e-82/unknown protein [Arabidopsis thaliana]
Bra025460	0	14	0.01	5.16	9.01122725542325	5.37596e-05	0.000381631163756178	GO:0031224//intrinsic to membrane	GO:0005275//amine transmembrane transporter activity	GO:0015837//amine transport	gi|18422139|ref|NP_568597.1|/0/amino acid transporter family protein [Arabidopsis thaliana]
Bra003307	0	14	0.01	5.16	9.01122725542325	5.37596e-05	0.000381526406368378	-	-	-	gi|297817128|ref|XP_002876447.1|/2.03973e-09/hypothetical protein ARALYDRAFT_907266 [Arabidopsis lyrata subsp. lyrata]
Bra021780	0	14	0.01	5.16	9.01122725542325	5.37596e-05	0.0003814217064764	GO:0031224//intrinsic to membrane;GO:0030313	GO:0008066//glutamate receptor activity;GO:0005231//excitatory extracellular ligand-gated ion channel activity	GO:0006810//transport;GO:0007166//cell surface receptor linked signaling pathway	gi|312283219|dbj|BAJ34475.1|/4.35927e-93/unnamed protein product [Thellungiella halophila]
Bra021598	0	14	0.01	5.16	9.01122725542325	5.37596e-05	0.000381317064032922	GO:0031090//organelle membrane;GO:0009526//plastid envelope	GO:0017111//nucleoside-triphosphatase activity;GO:0015604//phosphonate transmembrane transporter activity;GO:0016791//phosphatase activity;GO:0016757//transferase activity, transferring glycosyl groups;GO:0015405;GO:0032559;GO:0046915//transition metal ion transmembrane transporter activity;GO:0031559//oxidosqualene cyclase activity	GO:0015691//cadmium ion transport;GO:0015893//drug transport;GO:0050832//defense response to fungus;GO:0009207;GO:0016104//triterpenoid biosynthetic process;GO:0071365;GO:0009814//defense response, incompatible interaction;GO:0019762//glucosinolate catabolic process;GO:0052482	gi|297822715|ref|XP_002879240.1|/0/ATPDR3/PDR3 [Arabidopsis lyrata subsp. lyrata]
Bra010198	11	5282	3.98	1945.89	8.93344601162785	9.69178e-07	1.04622663933194e-05	GO:0043231//intracellular membrane-bounded organelle;GO:0031224//intrinsic to membrane	GO:0035250//UDP-galactosyltransferase activity	GO:0006464//protein modification process	gi|15217544|ref|NP_174609.1|/0/galactosyltransferase family protein [Arabidopsis thaliana]
Bra035150	0	13	0.01	4.79	8.90388184573618	0.000108433	0.000715707628797549	GO:0031981//nuclear lumen;GO:0009536//plastid;GO:0016020//membrane;GO:0042579//microbody;GO:0030312//external encapsulating structure	GO:0048037//cofactor binding;GO:0004871//signal transducer activity;GO:0016620//oxidoreductase activity, acting on the aldehyde or oxo group of donors, NAD or NADP as acceptor;GO:0004672//protein kinase activity;GO:0016616//oxidoreductase activity, acting on the CH-OH group of donors, NAD or NADP as acceptor;GO:0042802//identical protein binding;GO:0032559;GO:0043566//structure-specific DNA bindi…	GO:0048511//rhythmic process;GO:0003006//developmental process involved in reproduction;GO:0010118//stomatal movement;GO:0016070//RNA metabolic process;GO:0006970//response to osmotic stress;GO:0010038//response to metal ion;GO:0006464//protein modification process;GO:0009699//phenylpropanoid biosynthetic process;GO:0006952//defense response;GO:0009725//response to hormone stimulus;GO:0006405//RN…	gi|21592757|gb|AAM64706.1|/3.58128e-159/cinnamoyl CoA reductase, putative [Arabidopsis thaliana]
Bra015364	0	13	0.01	4.79	8.90388184573618	0.000108433	0.00071552495712098	-	GO:0035251//UDP-glucosyltransferase activity	GO:0005984//disaccharide metabolic process	gi|297848742|ref|XP_002892252.1|/0/ATSPS3F [Arabidopsis lyrata subsp. lyrata]
Bra035912	0	13	0.01	4.79	8.90388184573618	0.000108433	0.000715342378668028	-	-	-	gi|8778583|gb|AAF79591.1|AC007945_11/2.12501e-82/F28C11.19 [Arabidopsis thaliana]
Bra018434	0	13	0.01	4.79	8.90388184573618	0.000108433	0.000715159893367347	GO:0044464//cell part	GO:0003676//nucleic acid binding;GO:0034061	GO:0006259//DNA metabolic process	gi|30681747|ref|NP_172522.2|/0/DNA polymerase lambda (POLL) [Arabidopsis thaliana]
Bra020947	0	13	0.01	4.79	8.90388184573618	0.000108433	0.000714977501147666	-	-	-	gi|297800064|ref|XP_002867916.1|/4.51992e-114/kelch repeat-containing F-box family protein [Arabidopsis lyrata subsp. lyrata]
Bra013347	0	13	0.01	4.79	8.90388184573618	0.000108433	0.000714795201937787	-	-	-	gi|15229159|ref|NP_190521.1|/1.50415e-19/F-box family protein [Arabidopsis thaliana]
Bra000599	0	13	0.01	4.79	8.90388184573618	0.000108433	0.000714612995666582	-	GO:0004672//protein kinase activity	-	gi|15240580|ref|NP_199803.1|/3.59831e-89/octicosapeptide/Phox/Bem1p (PB1) domain-containing protein [Arabidopsis thaliana]
Bra037292	0	13	0.01	4.79	8.90388184573618	0.000108433	0.000714430882262997	-	-	-	gi|15222052|ref|NP_175341.1|/1.39285e-07/unknown protein [Arabidopsis thaliana]
Bra018048	0	13	0.01	4.79	8.90388184573618	0.000108433	0.000714248861656051	-	-	-	gi|89257556|gb|ABD65046.1|/7.21815e-15/hypothetical protein 26.t00107 [Brassica oleracea]
Bra019407	0	13	0.01	4.79	8.90388184573618	0.000108433	0.000714066933774835	GO:0044437	GO:0008641//small protein activating enzyme activity;GO:0019783//small conjugating protein-specific protease activity;GO:0016879//ligase activity, forming carbon-nitrogen bonds;GO:0004871//signal transducer activity;GO:0015631//tubulin binding	GO:0044248//cellular catabolic process	gi|145333683|ref|NP_001078424.1|/2.541e-60/APG8A (AUTOPHAGY 8A); APG8 activating enzyme/ APG8-specific protease/ Atg8 ligase [Arabidopsis thaliana]
Bra028978	0	13	0.01	4.79	8.90388184573618	0.000108433	0.00071388509854851	GO:0009536//plastid	GO:0004812//aminoacyl-tRNA ligase activity;GO:0032559	GO:0012501//programmed cell death;GO:0010038//response to metal ion;GO:0000741//karyogamy;GO:0007007//inner mitochondrial membrane organization;GO:0006418//tRNA aminoacylation for protein translation	gi|15241557|ref|NP_198699.1|/0/tRNA synthetase class I (C) family protein [Arabidopsis thaliana]
Bra021932	0	13	0.01	4.79	8.90388184573618	0.000108433	0.000713703355906314	-	-	-	gi|38566534|gb|AAR24157.1|/8.09963e-14/At2g04800 [Arabidopsis thaliana]
Bra002873	0	13	0.01	4.79	8.90388184573618	0.000108433	0.000713521705777552	GO:0016020//membrane;GO:0031410//cytoplasmic vesicle	GO:0030246//carbohydrate binding;GO:0004674//protein serine/threonine kinase activity;GO:0032559	GO:0006464//protein modification process	gi|297793053|ref|XP_002864411.1|/0/hypothetical protein ARALYDRAFT_495664 [Arabidopsis lyrata subsp. lyrata]
Bra020798	0	13	0.01	4.79	8.90388184573618	0.000108433	0.000713340148091603	GO:0043231//intracellular membrane-bounded organelle;GO:0005576//extracellular region;GO:0031410//cytoplasmic vesicle;GO:0030312//external encapsulating structure	GO:0046914//transition metal ion binding;GO:0003824//catalytic activity	GO:0006950//response to stress	gi|297829118|ref|XP_002882441.1|/3.59035e-96/hypothetical protein ARALYDRAFT_896692 [Arabidopsis lyrata subsp. lyrata]
Bra000711	0	13	0.01	4.79	8.90388184573618	0.000108433	0.000713158682777919	-	GO:0016787//hydrolase activity	-	gi|297813497|ref|XP_002874632.1|/8.01082e-50/hypothetical protein ARALYDRAFT_489891 [Arabidopsis lyrata subsp. lyrata]
Bra001648	0	13	0.01	4.79	8.90388184573618	0.000108433	0.000712977309766022	GO:0043231//intracellular membrane-bounded organelle	GO:0003676//nucleic acid binding;GO:0001071//nucleic acid binding transcription factor activity	GO:0006351//transcription, DNA-dependent	gi|25083106|gb|AAN72043.1|/1.7251e-53/Unknown protein [Arabidopsis thaliana]
Bra024167	0	13	0.01	4.79	8.90388184573618	0.000108433	0.000712796028985507	-	-	-	gi|9755845|emb|CAC01932.1|/9.01799e-89/hypothetical protein [Brassica napus]
Bra038492	0	13	0.01	4.79	8.90388184573618	0.000108433	0.00071261484036604	-	GO:0000166//nucleotide binding;GO:0042623//ATPase activity, coupled	-	gi|297800452|ref|XP_002868110.1|/0/hypothetical protein ARALYDRAFT_493213 [Arabidopsis lyrata subsp. lyrata]
Bra033897	0	13	0.01	4.79	8.90388184573618	0.000108433	0.000712433743837357	-	-	-	gi|186510331|ref|NP_001118679.1|/5.40518e-38/unknown protein [Arabidopsis thaliana]
Bra026666	0	13	0.01	4.79	8.90388184573618	0.000108433	0.000712252739329268	GO:0043231//intracellular membrane-bounded organelle	GO:0003677//DNA binding;GO:0001071//nucleic acid binding transcription factor activity	GO:0006351//transcription, DNA-dependent	gi|312283337|dbj|BAJ34534.1|/1.74474e-69/unnamed protein product [Thellungiella halophila]
Bra012665	0	13	0.01	4.79	8.90388184573618	0.000108433	0.000712071826771654	-	GO:0005488//binding;GO:0001071//nucleic acid binding transcription factor activity	GO:0010038//response to metal ion;GO:0009725//response to hormone stimulus;GO:0006970//response to osmotic stress;GO:0006351//transcription, DNA-dependent	gi|89257606|gb|ABD65094.1|/1.55461e-141/myb family transcription factor [Brassica oleracea]
Bra004039	0	13	0.01	4.79	8.90388184573618	0.000108433	0.000711891006094464	-	-	-	gi|297841547|ref|XP_002888655.1|/2.5675e-19/hypothetical protein ARALYDRAFT_894597 [Arabidopsis lyrata subsp. lyrata]
Bra019945	0	13	0.01	4.79	8.90388184573618	0.000108433	0.000711710277227723	-	-	-	gi|15234479|ref|NP_192958.1|/3.8585e-25/zinc finger (C3HC4-type RING finger) family protein [Arabidopsis thaliana]
Bra012481	0	13	0.01	4.79	8.90388184573618	0.000108433	0.000711529640101523	-	-	-	gi|297845624|ref|XP_002890693.1|/9.04514e-57/hypothetical protein ARALYDRAFT_313393 [Arabidopsis lyrata subsp. lyrata]
Bra024754	0	13	0.01	4.79	8.90388184573618	0.000108433	0.000711349094646029	-	-	-	gi|15225027|ref|NP_178654.1|/1.69642e-105/F-box family protein [Arabidopsis thaliana]
Bra005861	0	13	0.01	4.79	8.90388184573618	0.000108433	0.000711168640791476	GO:0043231//intracellular membrane-bounded organelle	GO:0042393//histone binding	-	gi|225448449|ref|XP_002270490.1|/2.70161e-34/PREDICTED: hypothetical protein [Vitis vinifera]
Bra029856	0	13	0.01	4.79	8.90388184573618	0.000108433	0.000710988278468172	-	-	GO:0006351//transcription, DNA-dependent	gi|297810569|ref|XP_002873168.1|/2.12962e-34/hypothetical protein ARALYDRAFT_908364 [Arabidopsis lyrata subsp. lyrata]
Bra017152	0	13	0.01	4.79	8.90388184573618	0.000108433	0.000710808007606491	-	-	-	gi|297823661|ref|XP_002879713.1|/4.35689e-94/hypothetical protein ARALYDRAFT_482794 [Arabidopsis lyrata subsp. lyrata]
Bra040200	0	13	0.01	4.79	8.90388184573618	0.000108433	0.000710627828136882	-	-	-	gi|42572001|ref|NP_974091.1|/0/ubiquitin carboxyl-terminal hydrolase-related [Arabidopsis thaliana]
Bra014877	0	13	0.01	4.79	8.90388184573618	0.000108433	0.000710447739989863	GO:0009536//plastid	GO:0004091//carboxylesterase activity	GO:0044238//primary metabolic process	gi|297851466|ref|XP_002893614.1|/0/lipase class 3 family protein [Arabidopsis lyrata subsp. lyrata]
Bra037426	0	13	0.01	4.79	8.90388184573618	0.000108433	0.000710267743096022	-	-	-	gi|15239839|ref|NP_199737.1|/2.05021e-15/unknown protein [Arabidopsis thaliana]
Bra000832	0	13	0.01	4.79	8.90388184573618	0.000108433	0.000710087837386018	-	-	-	gi|142993144|sp|Q9SAG4.2|FB93_ARATH/4.59908e-137/RecName: Full=F-box protein At1g80960
Bra037066	0	13	0.01	4.79	8.90388184573618	0.000108433	0.00070990802279058	-	-	-	gi|5091536|gb|AAD39565.1|AC007067_5/9.04806e-68/T10O24.5 [Arabidopsis thaliana]
Bra037683	0	13	0.01	4.79	8.90388184573618	0.000108433	0.000709728299240506	-	-	-	gi|297828091|ref|XP_002881928.1|/2.20124e-34/hypothetical protein ARALYDRAFT_346189 [Arabidopsis lyrata subsp. lyrata]
Bra032773	0	13	0.01	4.79	8.90388184573618	0.000108433	0.000709548666666667	-	-	-	gi|186511765|ref|NP_193161.2|/4.57401e-87/structural constituent of ribosome [Arabidopsis thaliana]
Bra037667	0	13	0.01	4.79	8.90388184573618	0.000108433	0.000709369125	GO:0044464//cell part	-	GO:0045927//positive regulation of growth;GO:0008283//cell proliferation;GO:0043401//steroid hormone mediated signaling pathway	gi|30689607|ref|NP_850409.1|/2.17207e-27/ARL (ARGOS-LIKE) [Arabidopsis thaliana]
Bra031758	0	13	0.01	4.79	8.90388184573618	0.000108433	0.000709189674171515	GO:0031410//cytoplasmic vesicle	GO:0004521//endoribonuclease activity;GO:0005488//binding;GO:0004520//endodeoxyribonuclease activity	GO:0006259//DNA metabolic process	gi|310897868|emb|CBL29241.1|/1.07436e-151/endonuclease precursor [Fourraea alpina]
Bra023085	0	13	0.01	4.79	8.90388184573618	0.000108433	0.000709010314112291	GO:0043231//intracellular membrane-bounded organelle	GO:0003676//nucleic acid binding;GO:0001071//nucleic acid binding transcription factor activity	GO:0030522//intracellular receptor mediated signaling pathway;GO:0009725//response to hormone stimulus;GO:0006351//transcription, DNA-dependent	gi|297823493|ref|XP_002879629.1|/2.18241e-114/hypothetical protein ARALYDRAFT_482672 [Arabidopsis lyrata subsp. lyrata]
Bra016635	0	13	0.01	4.79	8.90388184573618	0.000108433	0.000708831044753477	-	GO:0004468//lysine N-acetyltransferase activity;GO:0046872//metal ion binding	GO:0009791//post-embryonic development;GO:0043543	gi|15219327|ref|NP_173115.1|/2.60663e-49/HAC12 (histone acetyltransferase of the CBP family 12); H3/H4 histone acetyltransferase/ histone acetyltransferase/ transcription cofactor [Arabidopsis thaliana]
Bra035870	0	13	0.01	4.79	8.90388184573618	0.000108433	0.000708651866026289	-	-	-	gi|297797283|ref|XP_002866526.1|/5.84969e-09/predicted protein [Arabidopsis lyrata subsp. lyrata]
Bra025580	0	13	0.01	4.79	8.90388184573618	0.000108433	0.000708472777862017	GO:0005746//mitochondrial respiratory chain	GO:0015002//heme-copper terminal oxidase activity	GO:0022904//respiratory electron transport chain	gi|297801546|ref|XP_002868657.1|/8.96375e-21/hypothetical protein ARALYDRAFT_493950 [Arabidopsis lyrata subsp. lyrata]
Bra020759	0	13	0.01	4.79	8.90388184573618	0.000108433	0.000708293780192016	-	-	-	gi|297829158|ref|XP_002882461.1|/2.7069e-133/hypothetical protein ARALYDRAFT_896742 [Arabidopsis lyrata subsp. lyrata]
Bra008340	0	13	0.01	4.79	8.90388184573618	0.000108433	0.000708114872947714	GO:0031224//intrinsic to membrane	GO:0015291//secondary active transmembrane transporter activity;GO:0015103//inorganic anion transmembrane transporter activity	GO:0015698//inorganic anion transport;GO:0009267//cellular response to starvation	gi|14270243|emb|CAC39420.1|/0/sulfate transporter [Brassica napus]
Bra015651	0	13	0.01	4.79	8.90388184573618	0.000108433	0.000707936056060606	-	GO:0005488//binding;GO:0001071//nucleic acid binding transcription factor activity	GO:0048364//root development;GO:0009755//hormone-mediated signaling pathway;GO:0006351//transcription, DNA-dependent	gi|297839643|ref|XP_002887703.1|/0/hypothetical protein ARALYDRAFT_895674 [Arabidopsis lyrata subsp. lyrata]
Bra003446	0	13	0.01	4.79	8.90388184573618	0.000108433	0.000707757329462257	GO:0043231//intracellular membrane-bounded organelle	-	-	gi|30695388|ref|NP_191690.2|/3.51171e-109/DNA-binding family protein [Arabidopsis thaliana]
Bra006901	2	843	0.72	310.56	8.75265940127135	0.000117214	0.000756855833166833	GO:0044464//cell part	GO:0016787//hydrolase activity;GO:0005488//binding	GO:0010876	gi|297819922|ref|XP_002877844.1|/7.02758e-42/protease inhibitor/seed storage/lipid transfer protein family protein [Arabidopsis lyrata subsp. lyrata]
Bra031874	5	1806	1.81	665.33	8.52193657935845	2.88054e-05	0.000221252172192513	-	GO:0003824//catalytic activity	GO:0008152//metabolic process	gi|297797545|ref|XP_002866657.1|/1.08689e-134/short-chain dehydrogenase/reductase family protein [Arabidopsis lyrata subsp. lyrata]
Bra013463	9	2853	3.26	1051.05	8.33274362227104	3.14996e-06	3.08364505263158e-05	-	-	-	gi|74231172|gb|ABA00707.1|/1.26211e-35/putative tapetum-specific A3 [Brassica napus]
Bra007457	2	576	0.72	212.20	8.20321203435981	0.000117214	0.000753468611636002	GO:0043231//intracellular membrane-bounded organelle	GO:0016843	GO:0010208//pollen wall assembly;GO:0008152//metabolic process	gi|297817252|ref|XP_002876509.1|/0/hypothetical protein ARALYDRAFT_907457 [Arabidopsis lyrata subsp. lyrata]
Bra015685	2	556	0.72	204.83	8.1522144102495	0.000117214	0.000752720008941878	GO:0031224//intrinsic to membrane	GO:0015149//hexose transmembrane transporter activity;GO:0016628//oxidoreductase activity, acting on the CH-CH group of donors, NAD or NADP as acceptor	GO:0008645//hexose transport;GO:0008152//metabolic process	gi|297842497|ref|XP_002889130.1|/0/hypothetical protein ARALYDRAFT_895606 [Arabidopsis lyrata subsp. lyrata]
Bra029135	11	2494	3.98	918.79	7.85082291368755	9.69178e-07	1.04535369261577e-05	GO:0044464//cell part	GO:0016787//hydrolase activity;GO:0005488//binding	GO:0010876	gi|297792543|ref|XP_002864156.1|/1.22194e-30/protease inhibitor/seed storage/lipid transfer protein family protein [Arabidopsis lyrata subsp. lyrata]
Bra030646	2	424	0.72	156.20	7.76118183158703	0.000117214	0.000755346649052841	GO:0043231//intracellular membrane-bounded organelle	GO:0004175//endopeptidase activity;GO:0005488//binding	GO:0019538//protein metabolic process;GO:0006970//response to osmotic stress	gi|8844131|gb|AAF80223.1|AC025290_12/3.4001e-168/Contains similarity to a cysteine endopeptidase 1 from Phaseolus vulgaris gb|U52970 and is a member of the papain cysteine protease family PF|00112 [Arabidopsis thaliana]
Bra003523	2	412	0.72	151.78	7.71976907793978	0.000117214	0.000754782255541719	GO:0031410//cytoplasmic vesicle	-	-	gi|145332935|ref|NP_001078333.1|/2.17972e-27/unknown protein [Arabidopsis thaliana]
Bra010535	38	6795	13.77	2503.28	7.50614730048063	1.763034e-13	5.03106854701987e-12	GO:0043231//intracellular membrane-bounded organelle	GO:0016491//oxidoreductase activity;GO:0005515//protein binding;GO:0000166//nucleotide binding;GO:0048037//cofactor binding	GO:0048827//phyllome development;GO:0048507//meristem development;GO:0008033//tRNA processing;GO:0010584//pollen exine formation;GO:0009791//post-embryonic development	gi|30690351|ref|NP_195268.2|/5.5488e-143/dihydroflavonol 4-reductase family / dihydrokaempferol 4-reductase family [Arabidopsis thaliana]
Bra029913	4	628	1.45	231.36	7.31794274693618	4.74774e-05	0.000347040062086514	GO:0044424//intracellular part	GO:0016788//hydrolase activity, acting on ester bonds	-	gi|297819478|ref|XP_002877622.1|/1.19864e-151/hypothetical protein ARALYDRAFT_485224 [Arabidopsis lyrata subsp. lyrata]
Bra020531	2	307	0.72	113.10	7.29538630743487	0.000117214	0.000752346265143992	-	-	-	gi|30690274|ref|NP_850872.1|/4.08047e-68/unknown protein [Arabidopsis thaliana]
Bra024304	2	258	0.72	95.05	7.0445459100936	0.000117214	0.000756477972041937	-	-	-	gi|297794043|ref|XP_002864906.1|/0/predicted protein [Arabidopsis lyrata subsp. lyrata]
Bra021762	2	253	0.72	93.21	7.01634402540068	0.000117214	0.000755158424121605	-	GO:0004866//endopeptidase inhibitor activity	GO:0051346//negative regulation of hydrolase activity	gi|289583683|gb|ADD10746.1|/1.17382e-73/phytocystatin 2-1 [Brassica rapa subsp. pekinensis]
Bra020239	2	208	0.72	76.63	6.73376858892192	0.000117214	0.000755534967838444	GO:0031090//organelle membrane;GO:0009536//plastid	GO:0016862//intramolecular oxidoreductase activity, interconverting keto- and enol-groups;GO:0015036//disulfide oxidoreductase activity;GO:0004576//oligosaccharyl transferase activity	GO:0018904;GO:0033554//cellular response to stress;GO:0019725//cellular homeostasis	gi|297797005|ref|XP_002866387.1|/0/hypothetical protein ARALYDRAFT_496212 [Arabidopsis lyrata subsp. lyrata]
Bra033348	6	621	2.17	228.78	6.72012208400279	1.700318e-05	0.000139955496886342	GO:0005618//cell wall	GO:0030234//enzyme regulator activity;GO:0004091//carboxylesterase activity	GO:0071555	gi|18379010|ref|NP_563662.1|/0/pectinesterase family protein [Arabidopsis thaliana]
Bra000222	3	278	1.09	102.42	6.55402551897197	7.53992e-05	0.000515297625376685	GO:0005618//cell wall;GO:0043231//intracellular membrane-bounded organelle;GO:0016020//membrane	GO:0016843	GO:0009820//alkaloid metabolic process	gi|297827767|ref|XP_002881766.1|/1.87814e-174/hypothetical protein ARALYDRAFT_483200 [Arabidopsis lyrata subsp. lyrata]
Bra020281	13	1161	4.71	427.71	6.5047620682282	2.90118e-07	3.49846584514925e-06	GO:0030312//external encapsulating structure	-	GO:0009725//response to hormone stimulus;GO:0006950//response to stress	gi|297793539|ref|XP_002864654.1|/2.07024e-33/gibberellin-regulated family protein [Arabidopsis lyrata subsp. lyrata]
Bra030503	2	164	0.72	60.42	6.39088546728563	0.000117214	0.000755723380548628	GO:0031224//intrinsic to membrane	GO:0032559;GO:0042626//ATPase activity, coupled to transmembrane movement of substances	GO:0009734//auxin mediated signaling pathway;GO:0009207;GO:0009606//tropism;GO:0009926//auxin polar transport;GO:0048588//developmental cell growth	gi|15217785|ref|NP_171753.1|/0/PGP11 (P-GLYCOPROTEIN 11); ATPase, coupled to transmembrane movement of substances [Arabidopsis thaliana]
Bra032334	3	230	1.09	84.73	6.28047282894897	7.53992e-05	0.000517074513740053	GO:0043231//intracellular membrane-bounded organelle	-	-	gi|297845894|ref|XP_002890828.1|/1.43873e-84/hypothetical protein ARALYDRAFT_890503 [Arabidopsis lyrata subsp. lyrata]
Bra040703	5	360	1.81	132.62	6.19516485257003	2.88054e-05	0.000221977589150522	-	GO:0016747//transferase activity, transferring acyl groups other than amino-acyl groups	-	gi|6513928|gb|AAF14832.1|AC011664_14/0/hypothetical protein [Arabidopsis thaliana]
Bra024042	18	1283	6.52	472.66	6.17978700361045	1.319038e-08	1.99312732039743e-07	GO:0031410//cytoplasmic vesicle;GO:0043231//intracellular membrane-bounded organelle	GO:0004180//carboxypeptidase activity	GO:0019538//protein metabolic process	gi|297802954|ref|XP_002869361.1|/0/hypothetical protein ARALYDRAFT_491673 [Arabidopsis lyrata subsp. lyrata]
Bra005819	3	205	1.09	75.52	6.11445872458492	7.53992e-05	0.000516937395067621	GO:0043231//intracellular membrane-bounded organelle;GO:0031224//intrinsic to membrane	GO:0015171//amino acid transmembrane transporter activity	GO:0006865//amino acid transport;GO:0051707//response to other organism	gi|15238312|ref|NP_196097.1|/0/CAT6 (CATIONIC AMINO ACID TRANSPORTER 6); amino acid transmembrane transporter/ basic amino acid transmembrane transporter/ cationic amino acid transmembrane transporter [Arabidopsis thaliana]
Bra021144	3	169	1.09	62.26	5.83590553669225	7.53992e-05	0.000516663375775245	GO:0043231//intracellular membrane-bounded organelle	-	-	gi|107738038|gb|ABF83618.1|/2.74596e-46/At3g15900 [Arabidopsis thaliana]
Bra032758	89	4561	32.24	1680.27	5.70369752198613	0	0	GO:0044464//cell part	GO:0043167//ion binding;GO:0008422//beta-glucosidase activity	GO:0010208//pollen wall assembly;GO:0003006//developmental process involved in reproduction;GO:0044238//primary metabolic process	gi|297800862|ref|XP_002868315.1|/0/hypothetical protein ARALYDRAFT_493503 [Arabidopsis lyrata subsp. lyrata]
Bra018949	4	184	1.45	67.79	5.54694766543579	4.74774e-05	0.000347826778010768	-	-	-	gi|225442535|ref|XP_002284154.1|/1.83196e-141/PREDICTED: hypothetical protein [Vitis vinifera]
Bra034487	21	894	7.61	329.35	5.43558128616996	2.00144e-09	3.41778267899604e-08	GO:0044464//cell part	GO:0008194//UDP-glycosyltransferase activity	-	gi|58743302|gb|AAW81729.1|/3.35404e-164/At1g62305 [Arabidopsis thaliana]
Bra004535	2	84	0.72	30.95	5.42579869265931	0.000117214	0.000754031041552625	GO:0043231//intracellular membrane-bounded organelle;GO:0031410//cytoplasmic vesicle	GO:0008194//UDP-glycosyltransferase activity	GO:0045489//pectin biosynthetic process	gi|15227235|ref|NP_182171.1|/0/GAUT2; polygalacturonate 4-alpha-galacturonosyltransferase/ transferase, transferring glycosyl groups [Arabidopsis thaliana]
Bra018688	3	115	1.09	42.37	5.28064308858696	7.53992e-05	0.000515979596823716	-	GO:0046914//transition metal ion binding	-	gi|297849074|ref|XP_002892418.1|/0/hypothetical protein ARALYDRAFT_470808 [Arabidopsis lyrata subsp. lyrata]
Bra024950	2	74	0.72	27.26	5.2426448453629	0.000117214	0.000752159532390171	GO:0044464//cell part	GO:0016790//thiolester hydrolase activity	GO:0043412	gi|89257472|gb|ABD64963.1|/1.29082e-142/palmitoyl protein thioesterase family protein [Brassica oleracea]
Bra024726	3	112	1.09	41.26	5.24234378110956	7.53992e-05	0.000515843058163535	-	-	-	gi|297845660|ref|XP_002890711.1|/9.3775e-44/hypothetical protein ARALYDRAFT_335856 [Arabidopsis lyrata subsp. lyrata]
Bra016021	2	71	0.72	26.16	5.18322182405577	0.000117214	0.000753655995026113	GO:0043231//intracellular membrane-bounded organelle;GO:0031410//cytoplasmic vesicle	GO:0016491//oxidoreductase activity;GO:0050662//coenzyme binding	GO:0044281//small molecule metabolic process	gi|297842047|ref|XP_002888905.1|/0/hypothetical protein ARALYDRAFT_476435 [Arabidopsis lyrata subsp. lyrata]
Bra009070	4	143	1.45	52.68	5.18313054024158	4.74774e-05	0.000347531341902605	-	GO:0016709//oxidoreductase activity, acting on paired donors, with incorporation or reduction of molecular oxygen, NADH or NADPH as one donor, and incorporation of one atom of oxygen;GO:0005506//iron ion binding	GO:0048522;GO:0048827//phyllome development;GO:0009791//post-embryonic development;GO:0010073//meristem maintenance;GO:0008152//metabolic process	gi|217426822|gb|ACK44530.1|/0/AT5G09970-like protein [Arabidopsis arenosa]
Bra015392	2	68	0.72	25.05	5.12066988664026	0.000117214	0.000753843471641791	-	GO:0046872//metal ion binding;GO:0003676//nucleic acid binding;GO:0003824//catalytic activity	-	gi|15220993|ref|NP_172004.1|/0/SNF2 domain-containing protein / helicase domain-containing protein / RING finger domain-containing protein [Arabidopsis thaliana]
Bra005040	2	68	0.72	25.05	5.12066988664026	0.000117214	0.000753094124254473	GO:0043231//intracellular membrane-bounded organelle	GO:0016757//transferase activity, transferring glycosyl groups	-	gi|240254610|ref|NP_001118477.4|/3.71333e-80/unknown protein [Arabidopsis thaliana]
Bra014248	2	66	0.72	24.31	5.07740917658642	0.000117214	0.000754406461538462	GO:0043231//intracellular membrane-bounded organelle	GO:0004175//endopeptidase activity	GO:0019538//protein metabolic process	gi|297847380|ref|XP_002891571.1|/0/prolyl oligopeptidase family protein [Arabidopsis lyrata subsp. lyrata]
Bra013843	2	65	0.72	23.95	5.05588493918123	0.000117214	0.000752533090638192	GO:0030312//external encapsulating structure	GO:0016791//phosphatase activity;GO:0043169//cation binding	-	gi|297799508|ref|XP_002867638.1|/0/ATPAP24/PAP24 [Arabidopsis lyrata subsp. lyrata]
Bra016955	111	3623	40.21	1334.71	5.0528281670769	0	0	GO:0009570//chloroplast stroma	GO:0016741	GO:0009628//response to abiotic stimulus;GO:0006730//one-carbon metabolic process	gi|297824041|ref|XP_002879903.1|/0/WW domain-containing protein [Arabidopsis lyrata subsp. lyrata]
Bra021176	8	257	2.90	94.68	5.02893490071968	5.60002e-06	5.22304895670996e-05	GO:0043231//intracellular membrane-bounded organelle	GO:0005488//binding	GO:0006950//response to stress	gi|2062162|gb|AAB63636.1|/1.50633e-175/jasmonate inducible protein isolog [Arabidopsis thaliana]
Bra005385	7	223	2.54	82.15	5.01536017306527	9.8343e-06	8.63641277853261e-05	-	-	-	gi|50363259|gb|AAT75332.1|/1.24496e-14/proline-rich protein [Brassica napus]
Bra029045	2	61	0.72	22.47	4.96385940773759	0.000117214	0.000756289182929873	-	GO:0016757//transferase activity, transferring glycosyl groups	-	gi|297796257|ref|XP_002866013.1|/0/glycosyltransferase family protein [Arabidopsis lyrata subsp. lyrata]
Bra024901	6	183	2.17	67.42	4.95740967953973	1.700318e-05	0.000140044668913667	GO:0031224//intrinsic to membrane	GO:0015174//basic amino acid transmembrane transporter activity;GO:0015172//acidic amino acid transmembrane transporter activity;GO:0015179//L-amino acid transmembrane transporter activity	GO:0006865//amino acid transport	gi|19347737|gb|AAL86294.1|/0/putative amino acid or GABA permease [Arabidopsis thaliana]
Bra012383	14	424	5.07	156.20	4.945264896026	1.575034e-07	2.00991752398815e-06	-	-	-	gi|8778583|gb|AAF79591.1|AC007945_11/1.5885e-178/F28C11.19 [Arabidopsis thaliana]
Bra000413	2	55	0.72	20.26	4.81449345735883	0.000117214	0.000754218704828273	GO:0043231//intracellular membrane-bounded organelle	-	-	gi|297849876|ref|XP_002892819.1|/1.47432e-120/hypothetical protein ARALYDRAFT_888845 [Arabidopsis lyrata subsp. lyrata]
Bra004735	4	109	1.45	40.16	4.79163446393584	4.74774e-05	0.000348716107840909	GO:0044464//cell part	GO:0016787//hydrolase activity	GO:0044238//primary metabolic process	gi|42569882|ref|NP_181827.2|/0/GDSL-motif lipase/hydrolase family protein [Arabidopsis thaliana]
Bra001609	4	108	1.45	39.79	4.7782810936788	4.74774e-05	0.000347925368367347	GO:0031224//intrinsic to membrane;GO:0044424//intracellular part	GO:0016705//oxidoreductase activity, acting on paired donors, with incorporation or reduction of molecular oxygen;GO:0016787//hydrolase activity	GO:0006633//fatty acid biosynthetic process;GO:0009767//photosynthetic electron transport chain	gi|312281637|dbj|BAJ33684.1|/0/unnamed protein product [Thellungiella halophila]
Bra009261	4	105	1.45	38.68	4.73746298946191	4.74774e-05	0.000347432974695726	GO:0044444//cytoplasmic part	GO:0016671//oxidoreductase activity, acting on a sulfur group of donors, disulfide as acceptor	GO:0006979//response to oxidative stress;GO:0009314//response to radiation;GO:0043412	gi|38196009|gb|AAR13689.1|/1.37144e-115/peptide methionine sulfoxide reductase [Brassica oleracea]
Bra013956	2	52	0.72	19.16	4.73395684429387	0.000117214	0.000754594311752988	GO:0005576//extracellular region;GO:0030312//external encapsulating structure	GO:0030246//carbohydrate binding;GO:0043167//ion binding;GO:0015925	GO:0044238//primary metabolic process	gi|30687121|ref|NP_849553.1|/0/BGAL12 (beta-galactosidase 12); beta-galactosidase/ catalytic/ cation binding [Arabidopsis thaliana]
Bra001110	3	75	1.09	27.63	4.66383552203556	7.53992e-05	0.000516252891101695	-	GO:0005488//binding	-	gi|297833146|ref|XP_002884455.1|/1.13968e-56/nucleic acid binding protein [Arabidopsis lyrata subsp. lyrata]
Bra029836	30	746	10.87	274.83	4.66011564954026	7.093e-12	1.63880627345845e-10	GO:0031410//cytoplasmic vesicle;GO:0043231//intracellular membrane-bounded organelle	GO:0004180//carboxypeptidase activity	GO:0019538//protein metabolic process	gi|15228281|ref|NP_187652.1|/0/scpl49 (serine carboxypeptidase-like 49); serine-type carboxypeptidase [Arabidopsis thaliana]
Bra039462	13	314	4.71	115.68	4.61826858733833	2.90118e-07	3.50500503364486e-06	GO:0043231//intracellular membrane-bounded organelle	GO:0004553//hydrolase activity, hydrolyzing O-glycosyl compounds	GO:0044238//primary metabolic process;GO:0045229//external encapsulating structure organization	gi|297818750|ref|XP_002877258.1|/0/glycoside hydrolase family 28 protein [Arabidopsis lyrata subsp. lyrata]
Bra030099	2	48	0.72	17.68	4.61797755794912	0.000117214	0.000757044905321009	GO:0043231//intracellular membrane-bounded organelle	GO:0003676//nucleic acid binding;GO:0030528//transcription regulator activity;GO:0001071//nucleic acid binding transcription factor activity	-	gi|297845792|ref|XP_002890777.1|/1.10701e-159/hypothetical protein ARALYDRAFT_890389 [Arabidopsis lyrata subsp. lyrata]
Bra006451	2	47	0.72	17.31	4.58746500792433	0.000117214	0.000757612689	GO:0044424//intracellular part	GO:0005488//binding	GO:0009987//cellular process	gi|227438171|gb|ACP30575.1|/9.45381e-177/disease resistance protein [Brassica rapa subsp. pekinensis]
Bra014367	2	47	0.72	17.31	4.58746500792433	0.000117214	0.000756100488023952	-	-	-	gi|297853200|ref|XP_002894481.1|/0/ctc-interacting domain 3 [Arabidopsis lyrata subsp. lyrata]
Bra020899	2	46	0.72	16.95	4.5571445565814	0.000117214	0.000756666855430712	GO:0044464//cell part	GO:0004520//endodeoxyribonuclease activity;GO:0005488//binding	GO:0006259//DNA metabolic process	gi|18415727|ref|NP_567630.1|/3.07458e-139/ENDO3 (endonuclease 3); T/G mismatch-specific endonuclease/ endonuclease/ nucleic acid binding / single-stranded DNA specific endodeoxyribonuclease [Arabidopsis thaliana]
Bra036330	12	273	4.35	100.57	4.5310408026455	5.31784e-07	6.0727665795053e-06	GO:0031410//cytoplasmic vesicle	GO:0016209//antioxidant activity;GO:0005506//iron ion binding;GO:0003824//catalytic activity	GO:0006950//response to stress;GO:0008152//metabolic process	gi|297846850|ref|XP_002891306.1|/0/hypothetical protein ARALYDRAFT_891426 [Arabidopsis lyrata subsp. lyrata]
Bra009691	2	45	0.72	16.58	4.52530329005344	0.000117214	0.000754970292974589	-	GO:0003824//catalytic activity	GO:0000904//cell morphogenesis involved in differentiation	gi|297812501|ref|XP_002874134.1|/2.27506e-161/hypothetical protein ARALYDRAFT_489214 [Arabidopsis lyrata subsp. lyrata]
Bra016591	2	45	0.72	16.58	4.52530329005344	0.000117214	0.000753281321401939	GO:0044464//cell part	GO:0016791//phosphatase activity;GO:0016462//pyrophosphatase activity	GO:0007165//signal transduction;GO:0051259//protein oligomerization;GO:0006796//phosphate metabolic process;GO:0009267//cellular response to starvation	gi|297850166|ref|XP_002892964.1|/2.31387e-142/phosphoric monoester hydrolase [Arabidopsis lyrata subsp. lyrata]
Bra030051	2	43	0.72	15.84	4.4594316186373	0.000117214	0.000757423333166708	GO:0043231//intracellular membrane-bounded organelle	GO:0015020//glucuronosyltransferase activity	GO:0009832//plant-type cell wall biogenesis;GO:0010413//glucuronoxylan metabolic process	gi|297851174|ref|XP_002893468.1|/0/hypothetical protein ARALYDRAFT_472948 [Arabidopsis lyrata subsp. lyrata]
Bra009580	2	42	0.72	15.47	4.42533248000672	0.0001172142	0.000751974175384615	-	GO:0016628//oxidoreductase activity, acting on the CH-CH group of donors, NAD or NADP as acceptor	GO:0008152//metabolic process	gi|18413950|ref|NP_568102.1|/5.3015e-171/short-chain dehydrogenase/reductase (SDR) family protein [Arabidopsis thaliana]
Bra002383	37	773	13.40	284.77	4.40949226322307	2.12274e-13	5.97835729411765e-12	GO:0031090//organelle membrane;GO:0043231//intracellular membrane-bounded organelle	GO:0016843	GO:0009820//alkaloid metabolic process	gi|297812315|ref|XP_002874041.1|/0/strictosidine synthase family protein [Arabidopsis lyrata subsp. lyrata]
Bra030319	19	387	6.88	142.57	4.37311806241772	7.04792e-09	1.09967968424864e-07	-	-	GO:0007047//cellular cell wall organization	gi|297824955|ref|XP_002880360.1|/1.49695e-57/hypothetical protein ARALYDRAFT_900523 [Arabidopsis lyrata subsp. lyrata]
Bra039827	4	80	1.45	29.47	4.34512225510907	4.74774e-05	0.000347334663157895	GO:0044439;GO:0031224//intrinsic to membrane	-	-	gi|297836120|ref|XP_002885942.1|/1.26311e-93/hypothetical protein ARALYDRAFT_480374 [Arabidopsis lyrata subsp. lyrata]
Bra010090	6	119	2.17	43.84	4.33648085051605	1.700318e-05	0.000140000068700637	GO:0055028//cortical microtubule;GO:0043231//intracellular membrane-bounded organelle;GO:0005819//spindle	GO:0015631//tubulin binding	GO:0009612//response to mechanical stimulus;GO:0009630//gravitropism	gi|15241860|ref|NP_201056.1|/3.24062e-123/ATEB1B (END BINDING PROTEIN 1B); microtubule binding [Arabidopsis thaliana]
Bra013165	4	79	1.45	29.10	4.32689434778071	4.74774e-05	0.000347138206900452	-	-	-	gi|297831724|ref|XP_002883744.1|/3.98496e-41/hypothetical protein ARALYDRAFT_319360 [Arabidopsis lyrata subsp. lyrata]
Bra015955	5	97	1.81	35.73	4.30307431150206	2.88054e-05	0.000221779276831447	-	-	-	gi|297842137|ref|XP_002888950.1|/2.24817e-56/hypothetical protein ARALYDRAFT_339589 [Arabidopsis lyrata subsp. lyrata]
Bra025408	2	38	0.72	14.00	4.28128611039001	0.0001172146	0.000751790193103448	-	-	-	gi|297818642|ref|XP_002877204.1|/2.01713e-179/hypothetical protein ARALYDRAFT_323027 [Arabidopsis lyrata subsp. lyrata]
Bra001996	2	38	0.72	14.00	4.28128611039001	0.0001172146	0.000751603737202381	GO:0044464//cell part	GO:0004672//protein kinase activity;GO:0032559	GO:0006464//protein modification process	gi|297832266|ref|XP_002884015.1|/0/kinase family protein [Arabidopsis lyrata subsp. lyrata]
Bra000887	6	110	2.17	40.52	4.22286722635666	1.700318e-05	0.000140133954644565	GO:0015934//large ribosomal subunit;GO:0016020//membrane;GO:0031981//nuclear lumen	GO:0005198//structural molecule activity	GO:0003006//developmental process involved in reproduction;GO:0010467//gene expression;GO:0022613//ribonucleoprotein complex biogenesis	gi|297848484|ref|XP_002892123.1|/9.3008e-73/EMB2386 [Arabidopsis lyrata subsp. lyrata]
Bra030372	9	165	3.26	60.79	4.22089014921557	3.14996e-06	3.08247788947767e-05	GO:0031224//intrinsic to membrane	GO:0070011	GO:0051605//protein maturation by peptide bond cleavage	gi|5903045|gb|AAD55604.1|AC008016_14/1.278e-97/Similar to gb|AF108945 signal peptidase 18 kDa subunit from Homo sapiens. ESTs gb|H76629, gb|H76949 and gb|H76216 come from this gene [Arabidopsis thaliana]
Bra033874	4	73	1.45	26.89	4.21294494985794	4.74774e-05	0.00034822147506383	GO:0030529//ribonucleoprotein complex	GO:0005198//structural molecule activity	GO:0010467//gene expression	gi|297851618|ref|XP_002893690.1|/3.54892e-14/hypothetical protein ARALYDRAFT_890737 [Arabidopsis lyrata subsp. lyrata]
Bra027648	4	72	1.45	26.52	4.19295597009765	4.74774e-05	0.000348024014629997	-	-	-	gi|238908343|emb|CAZ40328.1|/1.39005e-150/hypothetical protein [Raphanus sativus]
Bra013744	12	214	4.35	78.84	4.1798404703074	5.31784e-07	6.08351483893805e-06	GO:0044431//Golgi apparatus part	GO:0016857//racemase and epimerase activity, acting on carbohydrates and derivatives;GO:0005515//protein binding;GO:0048037//cofactor binding	GO:0050896//response to stimulus;GO:0045489//pectin biosynthetic process;GO:0019318//hexose metabolic process;GO:0009250//glucan biosynthetic process;GO:0042546//cell wall biogenesis	gi|297803740|ref|XP_002869754.1|/0/UDP-D-glucose/UDP-D-galactose 4-epimerase 2 [Arabidopsis lyrata subsp. lyrata]
Bra015497	2	34	0.72	12.53	4.12124569787955	0.0001172218	0.000751463530176048	-	GO:0019203//carbohydrate phosphatase activity;GO:0035251//UDP-glucosyltransferase activity	GO:0005991//trehalose metabolic process	gi|297843442|ref|XP_002889602.1|/1.64903e-94/hypothetical protein ARALYDRAFT_470660 [Arabidopsis lyrata subsp. lyrata]
Bra004628	4	67	1.45	24.68	4.08921758913448	4.74774e-05	0.00034861706890088	GO:0043234//protein complex;GO:0044444//cytoplasmic part	GO:0016616//oxidoreductase activity, acting on the CH-OH group of donors, NAD or NADP as acceptor;GO:0048037//cofactor binding;GO:0000166//nucleotide binding	GO:0006072//glycerol-3-phosphate metabolic process	gi|15227377|ref|NP_181685.1|/0/GPDHC1; NAD or NADH binding / glycerol-3-phosphate dehydrogenase (NAD+) [Arabidopsis thaliana]
Bra022121	3	50	1.09	18.42	4.07887302131441	7.53992e-05	0.000515433875409836	-	-	-	-
Bra013312	2	33	0.72	12.16	4.07800251200127	0.0001172288	0.00075132211085771	GO:0044424//intracellular part	GO:0016787//hydrolase activity	GO:0009063//cellular amino acid catabolic process	gi|297800210|ref|XP_002867989.1|/2.18415e-78/D-Tyr-tRNA deacylase family protein [Arabidopsis lyrata subsp. lyrata]
Bra000904	3	49	1.09	18.05	4.0495987969976	7.53992e-05	0.000516800349098621	-	-	-	gi|89257538|gb|ABD65028.1|/4.22039e-55/hypothetical protein 26.t00082 [Brassica oleracea]
Bra009030	5	81	1.81	29.84	4.04318593317204	2.88054e-05	0.00022158131853615	GO:0016020//membrane	GO:0005488//binding	-	gi|297807075|ref|XP_002871421.1|/0/hypothetical protein ARALYDRAFT_909001 [Arabidopsis lyrata subsp. lyrata]
Bra038070	2	32	0.72	11.79	4.03342300153745	0.0001172422	0.000751035638949455	GO:0043234//protein complex	GO:0004683//calmodulin-dependent protein kinase activity	GO:0015031//protein transport	gi|9294445|dbj|BAB02664.1|/0/coatomer protein complex, beta prime; beta'-COP protein [Arabidopsis thaliana]
Bra002174	2	32	0.72	11.79	4.03342300153745	0.0001172422	0.000750849600891751	GO:0031410//cytoplasmic vesicle;GO:0043231//intracellular membrane-bounded organelle	GO:0004091//carboxylesterase activity	GO:0044238//primary metabolic process	gi|42570528|ref|NP_850848.2|/3.9372e-175/lipase class 3 family protein [Arabidopsis thaliana]
Bra030164	2	32	0.72	11.79	4.03342300153745	0.0001172422	0.000750663654977712	-	-	-	gi|15294292|gb|AAK95323.1|AF410337_1/1.21962e-99/At2g25920/F17H15.5 [Arabidopsis thaliana]
Bra008561	54	861	19.56	317.19	4.01936901273298	7.26086e-14	2.26991867521161e-12	-	GO:0005515//protein binding;GO:0016831//carboxy-lyase activity;GO:0048037//cofactor binding	GO:0009064//glutamine family amino acid metabolic process;GO:0010038//response to metal ion	gi|297807755|ref|XP_002871761.1|/0/hypothetical protein ARALYDRAFT_488599 [Arabidopsis lyrata subsp. lyrata]
Bra035599	7	110	2.54	40.52	3.99573377202897	9.8343e-06	8.61300786585366e-05	GO:0031981//nuclear lumen;GO:0005576//extracellular region;GO:0031090//organelle membrane;GO:0030312//external encapsulating structure;GO:0044444//cytoplasmic part	GO:0005515//protein binding;GO:0017111//nucleoside-triphosphatase activity;GO:0032559	GO:0031647//regulation of protein stability;GO:0048827//phyllome development;GO:0051592//response to calcium ion;GO:0009791//post-embryonic development;GO:0044267//cellular protein metabolic process;GO:0042742//defense response to bacterium;GO:0009207;GO:0006970//response to osmotic stress;GO:0009408//response to heat	gi|312282237|dbj|BAJ33984.1|/0/unnamed protein product [Thellungiella halophila]
Bra012967	3	47	1.09	17.31	3.98920568458971	7.53992e-05	0.000515570197513885	-	-	-	gi|297797089|ref|XP_002866429.1|/1.05684e-91/hypothetical protein ARALYDRAFT_919377 [Arabidopsis lyrata subsp. lyrata]
Bra011351	2	31	0.72	11.42	3.98742193392053	0.0001172678	0.000750641669026987	GO:0016020//membrane	GO:0005249//voltage-gated potassium channel activity;GO:0000166//nucleotide binding	GO:0030001//metal ion transport;GO:0000904//cell morphogenesis involved in differentiation	gi|15236820|ref|NP_194976.1|/0/AKT5; cyclic nucleotide binding / inward rectifier potassium channel [Arabidopsis thaliana]
Bra016692	2	31	0.72	11.42	3.98742193392053	0.0001172678	0.000750455866633663	GO:0012505//endomembrane system;GO:0044424//intracellular part	GO:0022892	GO:0006906//vesicle fusion;GO:0015031//protein transport	gi|297818348|ref|XP_002877057.1|/2.36056e-60/hypothetical protein ARALYDRAFT_484543 [Arabidopsis lyrata subsp. lyrata]
Bra003994	4	62	1.45	22.84	3.97743784534791	4.74774e-05	0.000348320289330307	GO:0009526//plastid envelope	GO:0003676//nucleic acid binding;GO:0046914//transition metal ion binding;GO:0001071//nucleic acid binding transcription factor activity	GO:0048506;GO:0006355//regulation of transcription, DNA-dependent	gi|312283405|dbj|BAJ34568.1|/5.44254e-165/unnamed protein product [Thellungiella halophila]
Bra021711	27	413	9.78	152.15	3.95951605844972	4.53346e-11	9.51364243831169e-10	-	GO:0001071//nucleic acid binding transcription factor activity	GO:0006351//transcription, DNA-dependent	gi|30684875|ref|NP_180680.2|/9.08666e-151/basic helix-loop-helix (bHLH) family protein [Arabidopsis thaliana]
Bra024795	3	46	1.09	16.95	3.95888523324678	7.53992e-05	0.000516526475039746	GO:0030312//external encapsulating structure;GO:0016020//membrane	GO:0003676//nucleic acid binding;GO:0016892	GO:0009813//flavonoid biosynthetic process;GO:0009267//cellular response to starvation;GO:0007165//signal transduction;GO:0032502//developmental process	gi|21555182|gb|AAM63798.1|/7.55805e-103/ribonuclease, RNS1 [Arabidopsis thaliana]
Bra038703	2	30	0.72	11.05	3.93990565283648	0.0001173164	0.000750581095174462	-	GO:0004672//protein kinase activity;GO:0032559	GO:0006464//protein modification process	gi|297834020|ref|XP_002884892.1|/0/kinase family protein [Arabidopsis lyrata subsp. lyrata]
Bra015811	2	30	0.72	11.05	3.93990565283648	0.0001173164	0.000750395399703117	GO:0030312//external encapsulating structure	-	GO:0009611//response to wounding;GO:0001906//cell killing;GO:0009725//response to hormone stimulus;GO:0051707//response to other organism;GO:0006952//defense response	gi|23321205|gb|AAN23105.1|/5.7356e-36/defensin [Brassica rapa subsp. pekinensis]
Bra018285	2	30	0.72	11.05	3.93990565283648	0.0001173164	0.000750209796092011	GO:0044444//cytoplasmic part;GO:0016020//membrane	GO:0004672//protein kinase activity;GO:0005515//protein binding;GO:0032559	GO:0043401//steroid hormone mediated signaling pathway;GO:0016049//cell growth;GO:0009720//detection of hormone stimulus;GO:0046824//positive regulation of nucleocytoplasmic transport;GO:0009887//organ morphogenesis;GO:0006972//hyperosmotic response;GO:0008104//protein localization;GO:0006464//protein modification process	gi|15224593|ref|NP_180655.1|/9.01496e-180/ASKdZeta (Arabidopsis SHAGGY-related protein kinase dZeta); ATP binding / kinase/ protein kinase/ protein serine/threonine kinase [Arabidopsis thaliana]
Bra009233	3	45	1.09	16.58	3.92704396671882	7.53992e-05	0.000516389646834437	-	GO:0003677//DNA binding	GO:0006351//transcription, DNA-dependent	gi|297806699|ref|XP_002871233.1|/4.01508e-126/bZIP family transcription factor [Arabidopsis lyrata subsp. lyrata]
Bra024073	80	1180	28.98	434.71	3.90692378351851	0	0	-	GO:0016620//oxidoreductase activity, acting on the aldehyde or oxo group of donors, NAD or NADP as acceptor;GO:0016616//oxidoreductase activity, acting on the CH-OH group of donors, NAD or NADP as acceptor;GO:0048037//cofactor binding	GO:0009699//phenylpropanoid biosynthetic process;GO:0009628//response to abiotic stimulus	gi|297802986|ref|XP_002869377.1|/5.89521e-150/hypothetical protein ARALYDRAFT_491705 [Arabidopsis lyrata subsp. lyrata]
Bra012380	4	59	1.45	21.74	3.90622713501238	4.74774e-05	0.000348518086201022	GO:0043231//intracellular membrane-bounded organelle	-	GO:0006970//response to osmotic stress	gi|297845414|ref|XP_002890588.1|/8.36887e-107/predicted protein [Arabidopsis lyrata subsp. lyrata]
Bra035399	6	88	2.17	32.42	3.90111714307306	1.700318e-05	0.000140268096911295	GO:0043229//intracellular organelle	-	GO:0007049//cell cycle	gi|148356925|dbj|BAF63146.1|/2.88727e-70/kinetochore protein [Arabidopsis arenosa]
Bra017147	68	998	24.63	367.66	3.89988369243392	0	0	-	GO:0016747//transferase activity, transferring acyl groups other than amino-acyl groups	GO:0010208//pollen wall assembly;GO:0009698//phenylpropanoid metabolic process	gi|294845745|gb|ADF43044.1|/0/chalcone synthase 3 protein [Brassica rapa subsp. rapa]
Bra027783	2	29	0.72	10.68	3.89077093024524	0.0001174082	0.000750611177744807	-	-	-	gi|6633823|gb|AAF19682.1|AC009519_16/2.68049e-92/F1N19.26 [Arabidopsis thaliana]
Bra027411	16	233	5.80	85.84	3.88752527074159	4.58668e-08	6.44828845676998e-07	GO:0031224//intrinsic to membrane	GO:0005275//amine transmembrane transporter activity	GO:0006865//amino acid transport	gi|18400079|ref|NP_566460.1|/0/amino acid permease family protein [Arabidopsis thaliana]
Bra024745	4	57	1.45	21.00	3.85626452253856	4.74774e-05	0.000348419159693443	-	-	-	gi|297788595|ref|XP_002862374.1|/9.72013e-12/hypothetical protein ARALYDRAFT_920829 [Arabidopsis lyrata subsp. lyrata]
Bra022471	23	326	8.33	120.10	3.84977584522745	5.65756e-10	1.04778335415473e-08	-	GO:0016628//oxidoreductase activity, acting on the CH-CH group of donors, NAD or NADP as acceptor;GO:0046914//transition metal ion binding;GO:0004022//alcohol dehydrogenase (NAD) activity	GO:0008152//metabolic process	gi|297841085|ref|XP_002888424.1|/3.7636e-170/hypothetical protein ARALYDRAFT_894134 [Arabidopsis lyrata subsp. lyrata]
Bra001847	2	28	0.72	10.32	3.84130225398094	0.000117582	0.000751536471693449	GO:0044464//cell part	GO:0035251//UDP-glucosyltransferase activity	GO:0009725//response to hormone stimulus;GO:0006970//response to osmotic stress;GO:0009687//abscisic acid metabolic process	gi|15233157|ref|NP_188816.1|/0/UDP-glucoronosyl/UDP-glucosyl transferase family protein [Arabidopsis thaliana]
Bra009703	2	28	0.72	10.32	3.84130225398094	0.000117582	0.000751350723677706	-	-	-	gi|186525122|ref|NP_197759.3|/2.75129e-154/unknown protein [Arabidopsis thaliana]
Bra006318	2	28	0.72	10.32	3.84130225398094	0.000117582	0.000751165067457376	GO:0005576//extracellular region;GO:0030312//external encapsulating structure;GO:0009536//plastid	GO:0016788//hydrolase activity, acting on ester bonds	GO:0044238//primary metabolic process	gi|297811709|ref|XP_002873738.1|/7.74255e-174/GDSL-motif lipase 7 [Arabidopsis lyrata subsp. lyrata]
Bra022783	2	28	0.72	10.32	3.84130225398094	0.000117582	0.000750979502964427	GO:0043231//intracellular membrane-bounded organelle	GO:0008415//acyltransferase activity	GO:0008152//metabolic process	gi|5139348|emb|CAB45522.1|/6.56268e-66/[acyl-carrier protein] S-malonyltransferase [Brassica napus]
Bra015922	6	84	2.17	30.95	3.83417246165715	1.700318e-05	0.000139910953443666	-	GO:0017111//nucleoside-triphosphatase activity;GO:0032559	GO:0009642//response to light intensity;GO:0044267//cellular protein metabolic process;GO:0000302//response to reactive oxygen species	gi|297842179|ref|XP_002888971.1|/0/ATHSP101 [Arabidopsis lyrata subsp. lyrata]
Bra033822	4	56	1.45	20.63	3.83061901587156	4.74774e-05	0.000348122716846285	-	-	-	gi|145324150|ref|NP_001077664.1|/9.80037e-81/oxidoreductase, 2OG-Fe(II) oxygenase family protein [Arabidopsis thaliana]
Bra002562	7	97	2.54	35.73	3.81423551181311	9.8343e-06	8.63348021052632e-05	-	GO:0003824//catalytic activity	-	gi|15238429|ref|NP_200757.1|/2.6019e-124/haloacid dehalogenase-like hydrolase family protein [Arabidopsis thaliana]
Bra037522	6	82	2.17	30.21	3.79925923628346	1.700318e-05	0.000140178640216837	GO:0030964	GO:0016651//oxidoreductase activity, acting on NADH or NADPH	GO:0008152//metabolic process	gi|297791889|ref|XP_002863829.1|/3.76408e-43/hypothetical protein ARALYDRAFT_494832 [Arabidopsis lyrata subsp. lyrata]
Bra006005	2	27	0.72	9.95	3.78862771398869	0.0001179098	0.000752701226962963	GO:0044444//cytoplasmic part	GO:0042802//identical protein binding;GO:0030528//transcription regulator activity	GO:0003002//regionalization;GO:0009725//response to hormone stimulus;GO:0003006//developmental process involved in reproduction;GO:0007165//signal transduction	gi|297738983|emb|CBI28228.3|/0/unnamed protein product [Vitis vinifera]
Bra003402	2	27	0.72	9.95	3.78862771398869	0.0001179098	0.00075251542068625	GO:0031224//intrinsic to membrane	GO:0017111//nucleoside-triphosphatase activity;GO:0015405;GO:0032559	GO:0006810//transport;GO:0009207	gi|297820872|ref|XP_002878319.1|/0/ATMRP9 [Arabidopsis lyrata subsp. lyrata]
Bra027936	67	905	24.27	333.40	3.78000809072264	0	0	GO:0044432//endoplasmic reticulum part;GO:0031090//organelle membrane;GO:0009536//plastid	GO:0046872//metal ion binding;GO:0030246//carbohydrate binding;GO:0005515//protein binding	GO:0055065//metal ion homeostasis;GO:0006970//response to osmotic stress;GO:0044267//cellular protein metabolic process;GO:0010038//response to metal ion	gi|227202752|dbj|BAH56849.1|/0/AT1G56340 [Arabidopsis thaliana]
Bra002869	3	40	1.09	14.74	3.75733648431814	7.54004e-05	0.000515169646300211	GO:0043231//intracellular membrane-bounded organelle	-	-	gi|15241075|ref|NP_200401.1|/2.10944e-145/sucrase-related [Arabidopsis thaliana]
Bra018590	14	186	5.07	68.52	3.75646749908066	1.575034e-07	2.00892595145535e-06	GO:0043231//intracellular membrane-bounded organelle	-	-	gi|15223983|ref|NP_172369.1|/3.9965e-142/phosphoglycerate/bisphosphoglycerate mutase family protein [Arabidopsis thaliana]
Bra012659	4	53	1.45	19.53	3.75156714387186	4.74774e-05	0.000347728243512748	GO:0044424//intracellular part	-	-	gi|89257658|gb|ABD65145.1|/4.88097e-109/nuclear RNA binding protein, putative [Brassica oleracea]
Bra032793	5	65	1.81	23.95	3.72596405354033	2.88054e-05	0.000221713251443882	GO:0016020//membrane	GO:0046872//metal ion binding	GO:0042445//hormone metabolic process;GO:0006725//cellular aromatic compound metabolic process	gi|297845650|ref|XP_002890706.1|/4.55867e-148/hypothetical protein ARALYDRAFT_890218 [Arabidopsis lyrata subsp. lyrata]
Bra030200	4	52	1.45	19.16	3.72397275572125	4.74774e-05	0.000347629764825828	GO:0043231//intracellular membrane-bounded organelle	GO:0001071//nucleic acid binding transcription factor activity	GO:0009725//response to hormone stimulus;GO:0006351//transcription, DNA-dependent	gi|297825155|ref|XP_002880460.1|/4.07768e-94/homeobox-leucine zipper protein 9 [Arabidopsis lyrata subsp. lyrata]
Bra028622	2	25	0.72	9.21	3.67713234464903	0.0001196858	0.000763096590184957	GO:0044444//cytoplasmic part	GO:0005506//iron ion binding	GO:0010102//lateral root morphogenesis	gi|9758996|dbj|BAB09523.1|/3.69537e-71/unnamed protein product [Arabidopsis thaliana]
Bra012021	2	25	0.72	9.21	3.67713234464903	0.0001196858	0.00076290845	-	GO:0004175//endopeptidase activity	GO:0019538//protein metabolic process	gi|297826061|ref|XP_002880913.1|/1.19012e-136/hypothetical protein ARALYDRAFT_481640 [Arabidopsis lyrata subsp. lyrata]
Bra038662	2	25	0.72	9.21	3.67713234464903	0.0001196858	0.000762720402563471	-	GO:0046914//transition metal ion binding	GO:0010074//maintenance of meristem identity	gi|30697894|ref|NP_201183.2|/4.43139e-144/SHA1 (shoot apical meristem arrest 1); protein binding / zinc ion binding [Arabidopsis thaliana]
Bra030613	2	25	0.72	9.21	3.67713234464903	0.0001196858	0.000762532447806801	GO:0012507//ER to Golgi transport vesicle membrane	GO:0046914//transition metal ion binding	GO:0048193//Golgi vesicle transport;GO:0015031//protein transport	gi|25090173|gb|AAN72246.1|/0/At1g05520/T25N20_16 [Arabidopsis thaliana]
Bra008942	2	25	0.72	9.21	3.67713234464903	0.0001196858	0.000762344585661493	GO:0043231//intracellular membrane-bounded organelle;GO:0015629//actin cytoskeleton	GO:0008289//lipid binding;GO:0019899//enzyme binding	GO:0006605//protein targeting	gi|22326733|ref|NP_196732.2|/2.13303e-37/epsin N-terminal homology (ENTH) domain-containing protein / clathrin assembly protein-related [Arabidopsis thaliana]
Bra009201	2	25	0.72	9.21	3.67713234464903	0.0001196858	0.000762156816059113	GO:0031461//cullin-RING ubiquitin ligase complex	GO:0004683//calmodulin-dependent protein kinase activity	-	gi|75334042|sp|Q9FLX9.1|NLE1_ARATH/0/RecName: Full=Notchless protein homolog
Bra024449	14	176	5.07	64.84	3.6768264385142	1.575034e-07	2.01190360849802e-06	GO:0031224//intrinsic to membrane	GO:0005385//zinc ion transmembrane transporter activity;GO:0043169//cation binding;GO:0015662//ATPase activity, coupled to transmembrane movement of ions, phosphorylative mechanism;GO:0032559	GO:0010038//response to metal ion;GO:0006829//zinc ion transport;GO:0009206;GO:0015691//cadmium ion transport;GO:0034220//ion transmembrane transport	gi|40994784|emb|CAD98808.1|/0/putative heavy metal transporting P-type ATPase [Noccaea caerulescens]
Bra003381	12	151	4.35	55.63	3.67677579951752	5.31784e-07	6.06473027613586e-06	GO:0015934//large ribosomal subunit	GO:0005198//structural molecule activity	GO:0010467//gene expression;GO:0022613//ribonucleoprotein complex biogenesis	gi|15224284|ref|NP_181874.1|/1.82496e-20/60S ribosomal protein L38 (RPL38A) [Arabidopsis thaliana]
Bra007732	12	149	4.35	54.89	3.65745603323847	5.31784e-07	6.07545008219178e-06	GO:0043231//intracellular membrane-bounded organelle	GO:0016872//intramolecular lyase activity	GO:0009699//phenylpropanoid biosynthetic process;GO:0006575//cellular modified amino acid metabolic process	gi|18412649|ref|NP_567140.1|/9.02827e-105/chalcone isomerase [Arabidopsis thaliana]
Bra005143	31	382	11.23	140.73	3.64750007381653	3.90288e-12	9.30000548571429e-11	-	GO:0016811//hydrolase activity, acting on carbon-nitrogen (but not peptide) bonds, in linear amides	-	gi|42569717|ref|NP_181337.2|/0/ceramidase family protein [Arabidopsis thaliana]
Bra016401	5	61	1.81	22.47	3.6339385220967	2.88054e-05	0.000221449542551293	GO:0031224//intrinsic to membrane	GO:0008565//protein transporter activity	GO:0015031//protein transport	gi|297850614|ref|XP_002893188.1|/1.6818e-95/emp24/gp25L/p24 family protein [Arabidopsis lyrata subsp. lyrata]
Bra006452	10	122	3.62	44.94	3.6339385220967	1.754374e-06	1.79634001568317e-05	-	-	GO:0006952//defense response	gi|227438171|gb|ACP30575.1|/0/disease resistance protein [Brassica rapa subsp. pekinensis]
Bra026968	5	61	1.81	22.47	3.6339385220967	2.88054e-05	0.00022118646023166	GO:0009536//plastid	GO:0016531//copper chaperone activity	GO:0006812//cation transport	gi|297849624|ref|XP_002892693.1|/6.37226e-135/Cu/Zn-superoxide dismutase copper chaperone precursor [Arabidopsis lyrata subsp. lyrata]
Bra013860	2	24	0.72	8.84	3.61797755794912	0.0001218562	0.00077521412273622	GO:0043231//intracellular membrane-bounded organelle	-	-	gi|297803612|ref|XP_002869690.1|/0/expressed protein [Arabidopsis lyrata subsp. lyrata]
Bra014681	2	24	0.72	8.84	3.61797755794912	0.0001218562	0.000775023418154982	GO:0009523//photosystem II;GO:0009532//plastid stroma;GO:0009534//chloroplast thylakoid	GO:0046872//metal ion binding	GO:0044237//cellular metabolic process	gi|15228983|ref|NP_191224.1|/4.85653e-128/thylakoid lumenal 20 kDa protein [Arabidopsis thaliana]
Bra003225	2	24	0.72	8.84	3.61797755794912	0.0001218562	0.000774832807378259	-	-	-	gi|15228789|ref|NP_191158.1|/0/ESK1 (ESKIMO 1) [Arabidopsis thaliana]
Bra022086	2	24	0.72	8.84	3.61797755794912	0.0001218562	0.000774642290336858	GO:0015935//small ribosomal subunit	GO:0005198//structural molecule activity	GO:0010467//gene expression	gi|255627425|gb|ACU14057.1|/1.64873e-36/unknown [Glycine max]
Bra000643	5	60	1.81	22.10	3.60998476719559	2.88054e-05	0.000221515410945866	-	-	-	gi|22328481|ref|NP_192563.2|/1.51262e-36/glycine-rich protein [Arabidopsis thaliana]
Bra032632	8	96	2.90	35.37	3.60840141368598	5.60002e-06	5.21928324008652e-05	GO:0009536//plastid	-	GO:0009108//coenzyme biosynthetic process	gi|297848388|ref|XP_002892075.1|/1.16399e-101/hypothetical protein ARALYDRAFT_311305 [Arabidopsis lyrata subsp. lyrata]
Bra011721	7	84	2.54	30.95	3.60703900732946	9.8343e-06	8.64228389530931e-05	GO:0044464//cell part	GO:0046914//transition metal ion binding;GO:0016491//oxidoreductase activity	GO:0008152//metabolic process	gi|297802258|ref|XP_002869013.1|/0/pentatricopeptide repeat-containing protein [Arabidopsis lyrata subsp. lyrata]
Bra002870	3	36	1.09	13.26	3.60468073533566	7.54138e-05	0.000515125068745046	-	-	-	gi|8843737|dbj|BAA97285.1|/0/myosin heavy chain-like [Arabidopsis thaliana]
Bra024931	3	36	1.09	13.26	3.60468073533566	7.54138e-05	0.000514989008240888	-	-	-	gi|89257476|gb|ABD64967.1|/6.19795e-63/hypothetical protein 25.t00004 [Brassica oleracea]
Bra019340	7	83	2.54	30.58	3.58968800458864	9.8343e-06	8.63054963340122e-05	GO:0031224//intrinsic to membrane	-	GO:0006810//transport	gi|42567047|ref|NP_194032.2|/7.41854e-171/UDP-galactose transporter-related [Arabidopsis thaliana]
Bra011164	7	83	2.54	30.58	3.58968800458864	9.8343e-06	8.61009116830342e-05	GO:0031224//intrinsic to membrane	GO:0005385//zinc ion transmembrane transporter activity;GO:0043169//cation binding;GO:0015662//ATPase activity, coupled to transmembrane movement of ions, phosphorylative mechanism;GO:0032559	GO:0010038//response to metal ion;GO:0006829//zinc ion transport;GO:0009206;GO:0015691//cadmium ion transport;GO:0034220//ion transmembrane transport	gi|297798966|ref|XP_002867367.1|/0/predicted protein [Arabidopsis lyrata subsp. lyrata]
Bra033049	68	803	24.63	295.83	3.58627983002366	0	0	GO:0005840//ribosome;GO:0016020//membrane	GO:0005198//structural molecule activity	GO:0006412//translation	gi|15233009|ref|NP_189491.1|/1.66846e-19/60S acidic ribosomal protein P2 (RPP2C) [Arabidopsis thaliana]
Bra009112	4	47	1.45	17.31	3.57748091935171	4.74776e-05	0.000346845399943487	-	GO:0005488//binding	GO:0009408//response to heat;GO:0042221//response to chemical stimulus;GO:0010467//gene expression	gi|45356797|gb|AAS58438.1|/3.39811e-77/DREB2A [Eutrema salsugineum]
Bra007296	2	23	0.72	8.47	3.55629315788989	0.0001259098	0.000795326647740044	GO:0009536//plastid	GO:0048037//cofactor binding;GO:0016846//carbon-sulfur lyase activity	GO:0071265;GO:0009092//homoserine metabolic process	gi|297820494|ref|XP_002878130.1|/0/cystathionine beta-lyase [Arabidopsis lyrata subsp. lyrata]
Bra029689	2	23	0.72	8.47	3.55629315788989	0.0001259098	0.000795132381338544	-	-	-	gi|297829360|ref|XP_002882562.1|/8.57906e-141/hypothetical protein ARALYDRAFT_896969 [Arabidopsis lyrata subsp. lyrata]
Bra011573	2	23	0.72	8.47	3.55629315788989	0.0001259098	0.00079493820981685	GO:0043231//intracellular membrane-bounded organelle	-	GO:0009628//response to abiotic stimulus	gi|297798430|ref|XP_002867099.1|/0/nodulin family protein [Arabidopsis lyrata subsp. lyrata]
Bra011189	4	46	1.45	16.95	3.54716046800877	4.74776e-05	0.000346943434256642	-	GO:0046872//metal ion binding	-	gi|297802992|ref|XP_002869380.1|/2.024e-172/zinc finger family protein [Arabidopsis lyrata subsp. lyrata]
Bra030744	5	57	1.81	21.00	3.53632772547028	2.88054e-05	0.000221647265357143	GO:0031090//organelle membrane	-	GO:0006810//transport	gi|297849186|ref|XP_002892474.1|/8.59217e-150/VAMP/synaptobrevin-associated protein 27-2 [Arabidopsis lyrata subsp. lyrata]
Bra020237	16	182	5.80	67.05	3.5311125267769	4.58668e-08	6.44128325475285e-07	-	-	-	gi|297793625|ref|XP_002864697.1|/2.82154e-50/hypothetical protein ARALYDRAFT_496217 [Arabidopsis lyrata subsp. lyrata]
Bra033551	36	408	13.04	150.31	3.52692521907359	3.02868e-13	8.3390301086262e-12	GO:0031410//cytoplasmic vesicle	GO:0016209//antioxidant activity;GO:0005506//iron ion binding;GO:0003824//catalytic activity	GO:0006950//response to stress;GO:0008152//metabolic process	gi|297804564|ref|XP_002870166.1|/1.42158e-164/peroxidase 40 [Arabidopsis lyrata subsp. lyrata]
Bra012936	4	45	1.45	16.58	3.51531920148082	4.74778e-05	0.000346748881694915	-	GO:0046872//metal ion binding;GO:0003676//nucleic acid binding	-	gi|297793719|ref|XP_002864744.1|/2.94397e-126/myb family transcription factor [Arabidopsis lyrata subsp. lyrata]
Bra008986	5	56	1.81	20.63	3.51068221880328	2.88054e-05	0.000221383713317479	GO:0044444//cytoplasmic part;GO:0016020//membrane	GO:0016763//transferase activity, transferring pentosyl groups;GO:0015103//inorganic anion transmembrane transporter activity	GO:0043096//purine base salvage	gi|15238973|ref|NP_196677.1|/1.18123e-99/APT5 (Adenine phosphoribosyltransferase 5); adenine phosphoribosyltransferase [Arabidopsis thaliana]
Bra023624	43	479	15.58	176.46	3.50157405154655	1.34781e-13	3.9915555257732e-12	-	-	-	gi|297807589|ref|XP_002871678.1|/4.78602e-35/F-box family protein [Arabidopsis lyrata subsp. lyrata]
Bra022219	7	78	2.54	28.74	3.50015965968518	9.8343e-06	8.62176982706002e-05	GO:0016020//membrane	GO:0004674//protein serine/threonine kinase activity;GO:0032559	GO:0009725//response to hormone stimulus;GO:0006464//protein modification process;GO:0006970//response to osmotic stress;GO:0023052//signaling	gi|18401539|ref|NP_566580.1|/0/CIPK1 (CBL-INTERACTING PROTEIN KINASE 1); kinase/ protein binding [Arabidopsis thaliana]
Bra038653	9	100	3.26	36.84	3.49832919186026	3.14996e-06	3.0859820325881e-05	-	-	-	gi|297797367|ref|XP_002866568.1|/8.93523e-139/hypothetical protein ARALYDRAFT_919661 [Arabidopsis lyrata subsp. lyrata]
Bra003679	10	111	3.62	40.89	3.49768646044316	1.754374e-06	1.79420828306962e-05	GO:0042579//microbody	GO:0004468//lysine N-acetyltransferase activity	-	gi|18411588|ref|NP_565157.1|/4.53328e-49/H3/H4 histone acetyltransferase [Arabidopsis thaliana]
Bra016867	15	166	5.43	61.15	3.49332839561038	8.51492e-08	1.13769892341085e-06	-	-	-	gi|4559334|gb|AAD22996.1|/0/expressed protein [Arabidopsis thaliana]
Bra024419	2	22	0.72	8.10	3.49185309632968	0.0001334568	0.000838899126477024	GO:0043231//intracellular membrane-bounded organelle	GO:0003676//nucleic acid binding;GO:0001071//nucleic acid binding transcription factor activity	GO:0009725//response to hormone stimulus;GO:0006351//transcription, DNA-dependent	gi|297794193|ref|XP_002864981.1|/8.67068e-157/hypothetical protein ARALYDRAFT_496816 [Arabidopsis lyrata subsp. lyrata]
Bra003799	2	22	0.72	8.10	3.49185309632968	0.0001334568	0.000838695213223141	GO:0031410//cytoplasmic vesicle	GO:0016787//hydrolase activity	GO:0044238//primary metabolic process	gi|15221260|ref|NP_177586.1|/0/GDSL-motif lipase/hydrolase family protein [Arabidopsis thaliana]
Bra001091	2	22	0.72	8.10	3.49185309632968	0.0001334568	0.000838491399076549	-	-	-	gi|297833060|ref|XP_002884412.1|/0/hypothetical protein ARALYDRAFT_477634 [Arabidopsis lyrata subsp. lyrata]
Bra010633	2	22	0.72	8.10	3.49185309632968	0.0001334568	0.000838287683965015	-	-	-	gi|257096919|sp|P0CB23.1|Y4862_ARATH/0/RecName: Full=Uncharacterized protein At4g38062
Bra009929	2	22	0.72	8.10	3.49185309632968	0.0001334568	0.000838084067816371	GO:0015630//microtubule cytoskeleton	GO:0003774//motor activity;GO:0032559	GO:0009207;GO:0007017//microtubule-based process	gi|18421069|ref|NP_568491.1|/0/ATK4 (ARABIDOPSIS THALIANA KINESIN 4); ATPase/ microtubule binding / microtubule motor [Arabidopsis thaliana]
Bra015111	11	121	3.98	44.58	3.4855562807161	9.69178e-07	1.04666365964912e-05	GO:0044464//cell part	-	-	gi|297835532|ref|XP_002885648.1|/2.12267e-25/TMS membrane family protein [Arabidopsis lyrata subsp. lyrata]
Bra005443	3	33	1.09	12.16	3.47974318866666	7.5494e-05	0.000514992579419525	-	-	-	gi|3337355|gb|AAC27400.1|/0/hypothetical protein [Arabidopsis thaliana]
Bra026760	3	33	1.09	12.16	3.47974318866666	7.5494e-05	0.000514856733315748	GO:0031461//cullin-RING ubiquitin ligase complex	GO:0016772//transferase activity, transferring phosphorus-containing groups;GO:0004871//signal transducer activity	GO:0006796//phosphate metabolic process	gi|18394249|ref|NP_563978.1|/2.19852e-180/transducin family protein / WD-40 repeat family protein [Arabidopsis thaliana]
Bra015480	24	261	8.69	96.15	3.46785877541286	3.0064e-10	5.7618580874722e-09	GO:0043231//intracellular membrane-bounded organelle	GO:0001071//nucleic acid binding transcription factor activity	GO:0006351//transcription, DNA-dependent	gi|297848886|ref|XP_002892324.1|/0/basic helix-loop-helix family protein [Arabidopsis lyrata subsp. lyrata]
Bra004742	8	85	2.90	31.31	3.43249870312373	5.60002e-06	5.22116541940137e-05	GO:0043231//intracellular membrane-bounded organelle	GO:0046914//transition metal ion binding;GO:0019842//vitamin binding;GO:0019798	GO:0008152//metabolic process	gi|15224220|ref|NP_181836.1|/8.00466e-154/AT-P4H-1 (A. THALIANA P4H ISOFORM 1); oxidoreductase, acting on paired donors, with incorporation or reduction of molecular oxygen, 2-oxoglutarate as one donor, and incorporation of one atom each of oxygen into both donors / procollagen-proline 4-dioxygenase [Arabidopsis thaliana]
Bra002935	2	21	0.72	7.74	3.4262647547021	0.0001474614	0.000913384531768088	GO:0043231//intracellular membrane-bounded organelle	-	-	gi|79537390|ref|NP_200317.2|/0/unknown protein [Arabidopsis thaliana]
Bra035262	2	21	0.72	7.74	3.4262647547021	0.0001474614	0.00091316575702994	GO:0044431//Golgi apparatus part	GO:0016857//racemase and epimerase activity, acting on carbohydrates and derivatives;GO:0005515//protein binding;GO:0048037//cofactor binding	GO:0050896//response to stimulus;GO:0045489//pectin biosynthetic process;GO:0019318//hexose metabolic process;GO:0009250//glucan biosynthetic process;GO:0042546//cell wall biogenesis	gi|297813553|ref|XP_002874660.1|/0/UDP-D-glucose/UDP-D-galactose 4-epimerase 5 [Arabidopsis lyrata subsp. lyrata]
Bra000249	2	21	0.72	7.74	3.4262647547021	0.0001474614	0.000912947087068965	GO:0043231//intracellular membrane-bounded organelle	GO:0046914//transition metal ion binding;GO:0019787//small conjugating protein ligase activity	GO:0019941//modification-dependent protein catabolic process;GO:0032501//multicellular organismal process;GO:0032446//protein modification by small protein conjugation	gi|15227480|ref|NP_181729.1|/5.61226e-164/seven in absentia (SINA) family protein [Arabidopsis thaliana]
Bra029201	2	21	0.72	7.74	3.4262647547021	0.0001474614	0.000912728521809911	GO:0043231//intracellular membrane-bounded organelle	GO:0030528//transcription regulator activity;GO:0003676//nucleic acid binding;GO:0001071//nucleic acid binding transcription factor activity;GO:0019901//protein kinase binding	GO:0009314//response to radiation;GO:0009719;GO:0006950//response to stress;GO:0051707//response to other organism;GO:0034285;GO:0032535	gi|31322570|gb|AAP35050.1|/3.09432e-149/NAC-domain protein 5-1 [Brassica napus]
Bra014029	21	218	7.61	80.31	3.39961128085839	2.00144e-09	3.42230355555556e-08	GO:0044464//cell part	-	-	gi|297852228|ref|XP_002893995.1|/0/nodulin MtN21 family protein [Arabidopsis lyrata subsp. lyrata]
Bra032529	6	62	2.17	22.84	3.39579570291836	1.700318e-05	0.00013986643834553	-	-	-	gi|297843222|ref|XP_002889492.1|/1.91766e-153/binding protein [Arabidopsis lyrata subsp. lyrata]
Bra026843	3	31	1.09	11.42	3.38916261058592	7.57254e-05	0.000516298652848101	-	-	-	gi|297851804|ref|XP_002893783.1|/1.46482e-33/predicted protein [Arabidopsis lyrata subsp. lyrata]
Bra022330	3	31	1.09	11.42	3.38916261058592	7.57254e-05	0.000516162534036383	-	-	-	gi|142993144|sp|Q9SAG4.2|FB93_ARATH/1.01969e-141/RecName: Full=F-box protein At1g80960
Bra025907	3	31	1.09	11.42	3.38916261058592	7.57254e-05	0.000516026486979441	-	-	-	gi|15219578|ref|NP_177530.1|/6.21282e-37/protease inhibitor/seed storage/lipid transfer protein (LTP) family protein [Arabidopsis thaliana]
Bra019371	4	41	1.45	15.10	3.38042374419751	4.74812e-05	0.000346675782208416	-	-	-	gi|116830599|gb|ABK28257.1|/1.07317e-39/unknown [Arabidopsis thaliana]
Bra031591	9	92	3.26	33.89	3.37791576725292	3.14996e-06	3.0848131e-05	-	GO:0046914//transition metal ion binding	-	gi|297826243|ref|XP_002881004.1|/0/cupin family protein [Arabidopsis lyrata subsp. lyrata]
Bra023900	9	92	3.26	33.89	3.37791576725292	3.14996e-06	3.08131160953462e-05	-	GO:0046914//transition metal ion binding;GO:0003677//DNA binding;GO:0001071//nucleic acid binding transcription factor activity	GO:0006351//transcription, DNA-dependent	gi|30686115|ref|NP_850618.1|/1.91444e-116/ZML1 (ZIM-LIKE 1); sequence-specific DNA binding / transcription factor/ zinc ion binding [Arabidopsis thaliana]
Bra002459	5	51	1.81	18.79	3.37590346433686	2.88054e-05	0.000221911445649583	-	GO:0005488//binding	-	gi|297793625|ref|XP_002864697.1|/2.67947e-60/hypothetical protein ARALYDRAFT_496217 [Arabidopsis lyrata subsp. lyrata]
Bra040214	5	51	1.81	18.79	3.37590346433686	2.88054e-05	0.00022184534155496	GO:0043231//intracellular membrane-bounded organelle;GO:0005838//proteasome regulatory particle;GO:0016020//membrane	GO:0017111//nucleoside-triphosphatase activity;GO:0005515//protein binding;GO:0032559	GO:0009757//hexose mediated signaling;GO:0048229//gametophyte development;GO:0019941//modification-dependent protein catabolic process	gi|3024434|sp|O23894.1|PRS6A_BRACM/0/RecName: Full=26S protease regulatory subunit 6A homolog; AltName: Full=Tat-binding protein homolog 1; Short=TBP-1
Bra011888	6	61	2.17	22.47	3.37223317673543	1.700318e-05	0.000140312868088094	GO:0030312//external encapsulating structure;GO:0044435	GO:0043169//cation binding;GO:0051536//iron-sulfur cluster binding;GO:0016763//transferase activity, transferring pentosyl groups	GO:0006144//purine base metabolic process;GO:0009064//glutamine family amino acid metabolic process;GO:0009887//organ morphogenesis;GO:0042254//ribosome biogenesis;GO:0006163//purine nucleotide metabolic process	gi|297797874|ref|XP_002866821.1|/0/ATASE3 [Arabidopsis lyrata subsp. lyrata]
Bra028652	6	61	2.17	22.47	3.37223317673543	1.700318e-05	0.000140089297552581	-	GO:0003676//nucleic acid binding;GO:0032559;GO:0042623//ATPase activity, coupled	GO:0006970//response to osmotic stress	gi|297806937|ref|XP_002871352.1|/0/dead box RNA helicase [Arabidopsis lyrata subsp. lyrata]
Bra009866	20	201	7.24	74.05	3.35443813309301	3.7587e-09	6.15047024050633e-08	GO:0030312//external encapsulating structure;GO:0009536//plastid;GO:0031090//organelle membrane;GO:0005576//extracellular region	GO:0043169//cation binding;GO:0016651//oxidoreductase activity, acting on NADH or NADPH;GO:0004470//malic enzyme activity;GO:0000166//nucleotide binding	GO:0010038//response to metal ion;GO:0043648//dicarboxylic acid metabolic process;GO:0051259//protein oligomerization;GO:0006098//pentose-phosphate shunt	gi|15239517|ref|NP_197960.1|/0/ATNADP-ME3 (NADP-malic enzyme 3); malate dehydrogenase (oxaloacetate-decarboxylating) (NADP+)/ malic enzyme/ oxidoreductase, acting on NADH or NADPH, NAD or NADP as acceptor [Arabidopsis thaliana]
Bra010977	38	381	13.77	140.36	3.3495313882672	1.763034e-13	5.04219922964602e-12	GO:0044444//cytoplasmic part	GO:0043169//cation binding;GO:0008171//O-methyltransferase activity	GO:0006596//polyamine biosynthetic process;GO:0009699//phenylpropanoid biosynthetic process;GO:0006730//one-carbon metabolic process;GO:0009791//post-embryonic development	gi|240254159|ref|NP_173872.4|/5.21281e-110/O-methyltransferase [Arabidopsis thaliana]
Bra009615	6	60	2.17	22.10	3.34827942183431	1.700318e-05	0.000140223354296651	GO:0009536//plastid	GO:0016881//acid-amino acid ligase activity	GO:0009108//coenzyme biosynthetic process	gi|308191544|sp|Q9LZM3.2|PPCS2_ARATH/8.99868e-141/RecName: Full=Phosphopantothenate--cysteine ligase 2; AltName: Full=Phosphopantothenoylcysteine synthetase 2; Short=PPC synthetase 2
Bra004951	15	150	5.43	55.26	3.34721145900813	8.51492e-08	1.13887605628557e-06	-	GO:0005506//iron ion binding;GO:0016713;GO:0016712//oxidoreductase activity, acting on paired donors, with incorporation or reduction of molecular oxygen, reduced flavin or flavoprotein as one donor, and incorporation of one atom of oxygen	GO:0032787//monocarboxylic acid metabolic process	gi|15225914|ref|NP_182121.1|/0/CYP86A8; fatty acid (omega-1)-hydroxylase/ oxygen binding [Arabidopsis thaliana]
Bra022143	5	50	1.81	18.42	3.34721145900813	2.88056e-05	0.000221122322565321	GO:0005746//mitochondrial respiratory chain;GO:0030964	-	-	gi|297790901|ref|XP_002863335.1|/4.37045e-36/hypothetical protein ARALYDRAFT_494216 [Arabidopsis lyrata subsp. lyrata]
Bra007543	4	40	1.45	14.74	3.34561171908013	4.74842e-05	0.000346599804291361	-	-	-	-
Bra000278	12	120	4.35	44.21	3.34528542821798	5.31784e-07	6.08082420875719e-06	-	-	-	gi|297789016|ref|XP_002862523.1|/4.89398e-97/hypothetical protein ARALYDRAFT_333307 [Arabidopsis lyrata subsp. lyrata]
Bra035264	10	99	3.62	36.47	3.3326485972529	1.754374e-06	1.79349882941874e-05	-	GO:0016787//hydrolase activity	GO:0044238//primary metabolic process	gi|297813549|ref|XP_002874658.1|/0/GDSL-motif lipase/hydrolase family protein [Arabidopsis lyrata subsp. lyrata]
Bra020952	7	69	2.54	25.42	3.32306362823279	9.8343e-06	8.61592654015588e-05	GO:0031224//intrinsic to membrane;GO:0031410//cytoplasmic vesicle	-	-	gi|297800090|ref|XP_002867929.1|/2.36005e-105/hypothetical protein ARALYDRAFT_492902 [Arabidopsis lyrata subsp. lyrata]
Bra014536	247	2402	89.47	884.90	3.30603850810242	0	0	GO:0043231//intracellular membrane-bounded organelle	GO:0016843	GO:0010208//pollen wall assembly;GO:0008152//metabolic process	gi|61104883|gb|AAX38236.1|/0/strictosidine synthase family protein [Brassica napus]
Bra034661	3	29	1.09	10.68	3.29251160691063	7.65122e-05	0.000520701873861543	GO:0044444//cytoplasmic part	GO:0004553//hydrolase activity, hydrolyzing O-glycosyl compounds	-	gi|297798434|ref|XP_002867101.1|/0/hypothetical protein ARALYDRAFT_491170 [Arabidopsis lyrata subsp. lyrata]
Bra032653	3	29	1.09	10.68	3.29251160691063	7.65122e-05	0.000520564847052632	-	GO:0016788//hydrolase activity, acting on ester bonds;GO:0003676//nucleic acid binding	GO:0006259//DNA metabolic process	gi|166221587|sp|Q9LPD2.2|GENL1_ARATH/0/RecName: Full=Flap endonuclease GEN-like 1
Bra030096	3	29	1.09	10.68	3.29251160691063	7.65122e-05	0.00052042789234412	-	-	-	gi|225436863|ref|XP_002272540.1|/2.50195e-46/PREDICTED: hypothetical protein [Vitis vinifera]
Bra007195	5	48	1.81	17.68	3.28805667230823	2.88058e-05	0.000221058222974176	-	-	GO:0042742//defense response to bacterium;GO:0010033//response to organic substance	gi|7573479|emb|CAB87838.1|/0/nematode resistance-like protein [Arabidopsis thaliana]
Bra000501	23	220	8.33	81.05	3.28242378503936	5.65756e-10	1.04928663012912e-08	GO:0005840//ribosome;GO:0016020//membrane;GO:0009536//plastid;GO:0031981//nuclear lumen	-	GO:0006950//response to stress	gi|15226231|ref|NP_180340.1|/1.07896e-26/60S acidic ribosomal protein P2 (RPP2A) [Arabidopsis thaliana]
Bra029831	10	95	3.62	35.00	3.27329331963649	1.754374e-06	1.79491829821923e-05	GO:0044424//intracellular part	GO:0016840	GO:0006558//L-phenylalanine metabolic process	gi|297829560|ref|XP_002882662.1|/0/hypothetical protein ARALYDRAFT_897210 [Arabidopsis lyrata subsp. lyrata]
Bra021427	4	38	1.45	14.00	3.27130202181739	4.75006e-05	0.000346621651820491	GO:0009532//plastid stroma	GO:0046872//metal ion binding;GO:0016717//oxidoreductase activity, acting on paired donors, with oxidation of a pair of donors resulting in the reduction of molecular oxygen to two molecules of water	GO:0006631//fatty acid metabolic process	gi|297828724|ref|XP_002882244.1|/0/hypothetical protein ARALYDRAFT_477504 [Arabidopsis lyrata subsp. lyrata]
Bra015717	5	47	1.81	17.31	3.25754412228343	2.8806e-05	0.000220994161424332	GO:0043231//intracellular membrane-bounded organelle;GO:0030529//ribonucleoprotein complex	-	-	gi|297842449|ref|XP_002889106.1|/2.97988e-45/hypothetical protein ARALYDRAFT_895567 [Arabidopsis lyrata subsp. lyrata]
Bra015135	13	122	4.71	44.94	3.25420115956712	2.90118e-07	3.50336794581971e-06	GO:0009536//plastid	GO:0070566//adenylyltransferase activity;GO:0032559	GO:0005982//starch metabolic process;GO:0005977//glycogen metabolic process	gi|17865468|sp|Q9M462.1|GLGS_BRANA/0/RecName: Full=Glucose-1-phosphate adenylyltransferase small subunit, chloroplastic; AltName: Full=ADP-glucose pyrophosphorylase; AltName: Full=ADP-glucose synthase; AltName: Full=AGPase B; AltName: Full=Alpha-D-glucose-1-phosphate adenyl transferase; Flags: Precursor
Bra003934	40	375	14.49	138.15	3.25310606214292	1.179056e-13	3.56529986245614e-12	GO:0031224//intrinsic to membrane;GO:0043231//intracellular membrane-bounded organelle	GO:0004312//fatty acid synthase activity;GO:0016810//hydrolase activity, acting on carbon-nitrogen (but not peptide) bonds	GO:0009314//response to radiation;GO:0006631//fatty acid metabolic process;GO:0046519;GO:0007275//multicellular organismal development;GO:0003006//developmental process involved in reproduction;GO:0006950//response to stress	gi|297841883|ref|XP_002888823.1|/0/beta-ketoacyl-CoA synthase family protein [Arabidopsis lyrata subsp. lyrata]
Bra024730	6	56	2.17	20.63	3.248976873442	1.70032e-05	0.000139822116030534	-	GO:0046872//metal ion binding;GO:0004611//phosphoenolpyruvate carboxykinase activity	GO:0071704;GO:0009060//aerobic respiration;GO:0043648//dicarboxylic acid metabolic process	gi|254032062|gb|ACT54615.1|/0/phosphoenolpyruvate carboxylase [Brassica napus]
Bra017085	3	28	1.09	10.32	3.24304293064633	7.74466e-05	0.000526506546515909	GO:0016020//membrane	-	GO:0006810//transport	gi|15225053|ref|NP_181454.1|/0/nodulin family protein [Arabidopsis thaliana]
Bra039224	3	28	1.09	10.32	3.24304293064633	7.74466e-05	0.00052636813785489	GO:0009526//plastid envelope;GO:0009534//chloroplast thylakoid;GO:0009532//plastid stroma	-	-	gi|15081684|gb|AAK82497.1|/1.21609e-74/At2g24020/T29E15.22 [Arabidopsis thaliana]
Bra038842	13	121	4.71	44.58	3.24259765164697	2.90118e-07	3.50009835370975e-06	GO:0031224//intrinsic to membrane	GO:0005385//zinc ion transmembrane transporter activity;GO:0043169//cation binding;GO:0042625//ATPase activity, coupled to transmembrane movement of ions;GO:0032559	GO:0010038//response to metal ion;GO:0006829//zinc ion transport;GO:0009206;GO:0015691//cadmium ion transport	gi|19071218|gb|AAL84162.1|AF412407_1/0/putative heavy metal transporter [Arabidopsis thaliana]
Bra029272	102	946	36.95	348.51	3.23755378329092	0	0	GO:0031090//organelle membrane;GO:0031224//intrinsic to membrane	-	GO:0009628//response to abiotic stimulus;GO:0003006//developmental process involved in reproduction	gi|15241758|ref|NP_201027.1|/3.15561e-61/embryo-specific protein-related [Arabidopsis thaliana]
Bra017143	7	65	2.54	23.95	3.23712525385138	9.8343e-06	8.63934733944954e-05	-	GO:0016811//hydrolase activity, acting on carbon-nitrogen (but not peptide) bonds, in linear amides	-	gi|42569717|ref|NP_181337.2|/0/ceramidase family protein [Arabidopsis thaliana]
Bra010758	7	65	2.54	23.95	3.23712525385138	9.8343e-06	8.62762104513064e-05	-	-	-	-
Bra025337	4	37	1.45	13.63	3.23266075679028	4.75198e-05	0.000346663913431151	GO:0043231//intracellular membrane-bounded organelle	GO:0003676//nucleic acid binding;GO:0001071//nucleic acid binding transcription factor activity	GO:0006351//transcription, DNA-dependent;GO:0003006//developmental process involved in reproduction	gi|297818454|ref|XP_002877110.1|/3.94097e-139/hypothetical protein ARALYDRAFT_484622 [Arabidopsis lyrata subsp. lyrata]
Bra025232	24	220	8.69	81.05	3.2213841035905	3.0064e-10	5.75332831976314e-09	GO:0009570//chloroplast stroma	GO:0016747//transferase activity, transferring acyl groups other than amino-acyl groups	-	gi|18405112|ref|NP_566801.1|/0/esterase/lipase/thioesterase family protein [Arabidopsis thaliana]
Bra028521	70	641	25.36	236.14	3.21901579128904	0	0	GO:0044432//endoplasmic reticulum part;GO:0030312//external encapsulating structure;GO:0031981//nuclear lumen;GO:0009536//plastid;GO:0031090//organelle membrane	GO:0016628//oxidoreductase activity, acting on the CH-CH group of donors, NAD or NADP as acceptor;GO:0032559	GO:0043161//proteasomal ubiquitin-dependent protein catabolic process;GO:0010038//response to metal ion;GO:0000741//karyogamy;GO:0033554//cellular response to stress	gi|312282899|dbj|BAJ34315.1|/0/unnamed protein product [Thellungiella halophila]
Bra002762	28	256	10.14	94.31	3.21735310037792	2.42502e-11	5.24217952173913e-10	GO:0031224//intrinsic to membrane	GO:0046914//transition metal ion binding;GO:0046873//metal ion transmembrane transporter activity;GO:0019829//cation-transporting ATPase activity;GO:0005515//protein binding;GO:0032559	GO:0051707//response to other organism;GO:0009206;GO:0006816//calcium ion transport;GO:0048513//organ development;GO:0003006//developmental process involved in reproduction	gi|312282693|dbj|BAJ34212.1|/0/unnamed protein product [Thellungiella halophila]
Bra039730	11	100	3.98	36.84	3.21043272554769	9.69178e-07	1.04710104521521e-05	GO:0031410//cytoplasmic vesicle	-	-	gi|297853042|ref|XP_002894402.1|/3.15185e-18/hypothetical protein ARALYDRAFT_892302 [Arabidopsis lyrata subsp. lyrata]
Bra037714	17	154	6.16	56.73	3.20310960797602	2.46298e-08	3.60372863157895e-07	GO:0015934//large ribosomal subunit	GO:0005198//structural molecule activity	GO:0010467//gene expression;GO:0022613//ribonucleoprotein complex biogenesis	gi|15224284|ref|NP_181874.1|/1.72017e-32/60S ribosomal protein L38 (RPL38A) [Arabidopsis thaliana]
Bra001017	22	199	7.97	73.31	3.20135837621208	1.06453e-09	1.8941747157605e-08	-	GO:0003824//catalytic activity;GO:0005488//binding	GO:0008152//metabolic process	gi|297832814|ref|XP_002884289.1|/2.34523e-95/nucleic acid binding protein [Arabidopsis lyrata subsp. lyrata]
Bra006334	10	90	3.62	33.16	3.19538240441255	1.754374e-06	1.79705171933439e-05	-	GO:0005488//binding;GO:0016831//carboxy-lyase activity	GO:0006596//polyamine biosynthetic process;GO:0019058//viral infectious cycle	gi|38261497|gb|AAR15894.1|/1.18685e-134/S-adenosyl-L-methionine decarboxylase [Brassica juncea]
Bra033562	3	27	1.09	9.95	3.19036839065408	7.91544e-05	0.000536846237565582	GO:0043231//intracellular membrane-bounded organelle	GO:0005488//binding	-	gi|15233840|ref|NP_195552.1|/0/unknown protein [Arabidopsis thaliana]
Bra002778	11	98	3.98	36.10	3.18115850123088	9.69178e-07	1.04753879648829e-05	GO:0043231//intracellular membrane-bounded organelle;GO:0016020//membrane	-	GO:0006259//DNA metabolic process;GO:0034728;GO:0009292//genetic transfer	gi|18423918|ref|NP_568844.1|/1.13854e-139/NAP1;3 (NUCLEOSOME ASSEMBLY PROTEIN 1;3); DNA binding [Arabidopsis thaliana]
Bra032801	16	142	5.80	52.31	3.17296196466306	4.58668e-08	6.44478395217391e-07	GO:0043231//intracellular membrane-bounded organelle	GO:0016616//oxidoreductase activity, acting on the CH-OH group of donors, NAD or NADP as acceptor	GO:0008152//metabolic process	gi|297851132|ref|XP_002893447.1|/3.02769e-146/short-chain dehydrogenase/reductase family protein [Arabidopsis lyrata subsp. lyrata]
Bra008662	46	407	16.66	149.94	3.16992500144231	1.014744e-13	3.08286620164512e-12	-	GO:0005488//binding;GO:0016831//carboxy-lyase activity	GO:0006596//polyamine biosynthetic process;GO:0019058//viral infectious cycle	gi|38261497|gb|AAR15894.1|/0/S-adenosyl-L-methionine decarboxylase [Brassica juncea]
Bra035770	7	62	2.54	22.84	3.16866224859068	9.8343e-06	8.62469444369064e-05	-	GO:0016862//intramolecular oxidoreductase activity, interconverting keto- and enol-groups	GO:0019725//cellular homeostasis	gi|18402672|ref|NP_566664.1|/0/ATPDIL5-3 (PDI-LIKE 5-3); protein disulfide isomerase [Arabidopsis thaliana]
Bra035558	12	106	4.35	39.05	3.16623524229325	5.31784e-07	6.05938454649625e-06	GO:0043231//intracellular membrane-bounded organelle;GO:0030529//ribonucleoprotein complex	GO:0005198//structural molecule activity	GO:0010467//gene expression;GO:0022613//ribonucleoprotein complex biogenesis	gi|18423714|ref|NP_568821.1|/2.19684e-51/ribosomal protein L30 family protein [Arabidopsis thaliana]
Bra022725	5	44	1.81	16.21	3.16282248843434	2.88084e-05	0.000220947010857312	GO:0009536//plastid	GO:0016881//acid-amino acid ligase activity	GO:0048878//chemical homeostasis;GO:0009314//response to radiation;GO:0000902//cell morphogenesis;GO:0009755//hormone-mediated signaling pathway	gi|15239653|ref|NP_200262.1|/0/DFL1 (DWARF IN LIGHT 1); indole-3-acetic acid amido synthetase [Arabidopsis thaliana]
Bra014464	6	52	2.17	19.16	3.1423306132917	1.70033e-05	0.000139778479554849	-	-	-	gi|297820938|ref|XP_002878352.1|/2.18418e-11/predicted protein [Arabidopsis lyrata subsp. lyrata]
Bra024333	15	130	5.43	47.89	3.14070033243164	8.51492e-08	1.13711126900826e-06	GO:0044459//plasma membrane part;GO:0031090//organelle membrane;GO:0043231//intracellular membrane-bounded organelle	-	GO:0051817;GO:0048513//organ development	gi|75180613|sp|Q9LV90.1|FLOT3_ARATH/0/RecName: Full=Flotillin-like protein 3; AltName: Full=Nodulin-like protein 3
Bra029850	3	26	1.09	9.58	3.13569752095925	8.2266e-05	0.000556490100470958	GO:0016020//membrane	GO:0004674//protein serine/threonine kinase activity;GO:0005543//phospholipid binding;GO:0032559	GO:0006468//protein phosphorylation;GO:0033674//positive regulation of kinase activity	gi|297829596|ref|XP_002882680.1|/0/hypothetical protein ARALYDRAFT_897238 [Arabidopsis lyrata subsp. lyrata]
Bra030890	3	26	1.09	9.58	3.13569752095925	8.2266e-05	0.000556344536751242	-	GO:0008135//translation factor activity, nucleic acid binding	GO:0006412//translation	gi|21264042|sp|Q94JV4.1|SUI12_ARATH/1.1805e-49/RecName: Full=Protein translation factor SUI1 homolog 2
Bra034833	10	86	3.62	31.68	3.1295107329964	1.754374e-06	1.79919021800873e-05	GO:0031090//organelle membrane;GO:0015935//small ribosomal subunit;GO:0009536//plastid;GO:0031981//nuclear lumen	GO:0005198//structural molecule activity	GO:0010467//gene expression	gi|28436071|gb|AAO41731.1|/3.3686e-64/cytoplasmic ribosomal protein S14 [Brassica napus]
Bra016913	7	60	2.54	22.10	3.12114596750663	9.8343e-06	8.61884719322034e-05	GO:0015935//small ribosomal subunit;GO:0016020//membrane;GO:0030312//external encapsulating structure;GO:0009536//plastid;GO:0031981//nuclear lumen	GO:0003676//nucleic acid binding;GO:0005198//structural molecule activity	GO:0010467//gene expression	gi|297837605|ref|XP_002886684.1|/3.75296e-119/hypothetical protein ARALYDRAFT_475376 [Arabidopsis lyrata subsp. lyrata]
Bra002483	80	684	28.98	251.99	3.12023698277856	0	0	GO:0031981//nuclear lumen;GO:0009536//plastid;GO:0031090//organelle membrane	GO:0017111//nucleoside-triphosphatase activity;GO:0008135//translation factor activity, nucleic acid binding;GO:0032561;GO:0005515//protein binding	GO:0006412//translation;GO:0010038//response to metal ion;GO:0009207	gi|241740172|gb|ACS68201.1|/0/elongation factor 1 alpha [Brassica napus]
Bra020032	6	51	2.17	18.79	3.11419811897558	1.70034e-05	0.000139734870820089	-	-	-	gi|15239709|ref|NP_197430.1|/1.57188e-170/esterase/lipase/thioesterase family protein [Arabidopsis thaliana]
Bra009473	12	102	4.35	37.58	3.11087776068397	5.31784e-07	6.06205623280423e-06	-	GO:0070011	-	gi|18414504|ref|NP_568136.1|/1.69425e-130/OTU-like cysteine protease family protein [Arabidopsis thaliana]
Bra007174	5	42	1.81	15.47	3.09541159436583	2.88154e-05	0.000220935157651246	GO:0043227//membrane-bounded organelle;GO:0042598//vesicular fraction	GO:0046914//transition metal ion binding;GO:0019787//small conjugating protein ligase activity	GO:0032446//protein modification by small protein conjugation;GO:0006970//response to osmotic stress;GO:0009738//abscisic acid mediated signaling pathway	gi|297820308|ref|XP_002878037.1|/2.58212e-109/zinc finger family protein [Arabidopsis lyrata subsp. lyrata]
Bra015979	3	25	1.09	9.21	3.07887302131441	8.79144e-05	0.000590527123304755	GO:0016020//membrane;GO:0043231//intracellular membrane-bounded organelle	GO:0046872//metal ion binding	-	gi|297839227|ref|XP_002887495.1|/3.305e-71/hypothetical protein ARALYDRAFT_476499 [Arabidopsis lyrata subsp. lyrata]
Bra023152	3	25	1.09	9.21	3.07887302131441	8.79144e-05	0.000590373739636364	GO:0044444//cytoplasmic part	GO:0032561	-	gi|15221574|ref|NP_174383.1|/1.20034e-163/GTP-binding protein (ERG) [Arabidopsis thaliana]
Bra015665	26	216	9.42	79.57	3.07842563404416	8.50454e-11	1.73404082933754e-09	GO:0005618//cell wall;GO:0044432//endoplasmic reticulum part;GO:0000323//lytic vacuole;GO:0000322;GO:0009536//plastid;GO:0031090//organelle membrane	GO:0016862//intramolecular oxidoreductase activity, interconverting keto- and enol-groups;GO:0005488//binding;GO:0016757//transferase activity, transferring glycosyl groups;GO:0015036//disulfide oxidoreductase activity	GO:0012501//programmed cell death;GO:0010038//response to metal ion;GO:0033554//cellular response to stress;GO:0019725//cellular homeostasis;GO:0018904;GO:0006970//response to osmotic stress;GO:0009791//post-embryonic development	gi|77999357|gb|ABB17025.1|/0/protein disulfide isomerase [Brassica carinata]
Bra011761	5	41	1.81	15.10	3.06048694712924	2.88234e-05	0.000220930976460124	GO:0043231//intracellular membrane-bounded organelle;GO:0016020//membrane	GO:0004497//monooxygenase activity;GO:0005506//iron ion binding	GO:0052482;GO:0009628//response to abiotic stimulus;GO:0019761//glucosinolate biosynthetic process	gi|15235559|ref|NP_195459.1|/0/CYP91A2 (CYTOCHROME P450 MONOOXYGENASE 91A2); electron carrier/ heme binding / iron ion binding / monooxygenase/ oxygen binding [Arabidopsis thaliana]
Bra019304	6	49	2.17	18.05	3.05623188933005	1.700388e-05	0.000139694411668255	-	GO:0046872//metal ion binding	-	gi|75273233|sp|Q9LHD3.1|FB190_ARATH/5.61147e-70/RecName: Full=F-box protein At3g28330
Bra004222	6	48	2.17	17.68	3.02635132694695	1.700444e-05	0.000139654635247776	-	GO:0005488//binding	GO:0000087//M phase of mitotic cell cycle	gi|23506946|gb|AAN37925.1|AF410429_1/0/aysnaptic 1 [Brassica oleracea var. alboglabra]
Bra022634	6	48	2.17	17.68	3.02635132694695	1.700444e-05	0.000139610286363925	GO:0043231//intracellular membrane-bounded organelle	GO:0005488//binding;GO:0004871//signal transducer activity	GO:0009738//abscisic acid mediated signaling pathway	gi|297792685|ref|XP_002864227.1|/7.73267e-88/hypothetical protein ARALYDRAFT_918386 [Arabidopsis lyrata subsp. lyrata]
Bra005745	5	40	1.81	14.74	3.02567492201186	2.88378e-05	0.000220975839122703	GO:0015935//small ribosomal subunit;GO:0031981//nuclear lumen	GO:0005198//structural molecule activity	GO:0010467//gene expression	gi|15242574|ref|NP_195916.1|/2.19185e-72/40S ribosomal protein S23 (RPS23B) [Arabidopsis thaliana]
Bra007188	10	80	3.62	29.47	3.02518545804079	1.754374e-06	1.79776398715815e-05	GO:0015934//large ribosomal subunit	GO:0005198//structural molecule activity	GO:0010467//gene expression;GO:0022613//ribonucleoprotein complex biogenesis	gi|15222338|ref|NP_174951.1|/1.04808e-45/60S ribosomal protein L35a (RPL35aB) [Arabidopsis thaliana]
Bra010486	4	32	1.45	11.79	3.02343891296483	4.8324e-05	0.000351934843943662	GO:0016020//membrane	GO:0046914//transition metal ion binding;GO:0016491//oxidoreductase activity	-	gi|145343904|ref|NP_194194.2|/1.0402e-166/receptor/ zinc ion binding [Arabidopsis thaliana]
Bra008488	4	32	1.45	11.79	3.02343891296483	4.8324e-05	0.000351835735285835	GO:0043234//protein complex;GO:0009536//plastid	-	GO:0006259//DNA metabolic process	gi|15220076|ref|NP_178136.1|/2.38484e-93/PSF1 (PARTNER OF SLD FIVE 1) [Arabidopsis thaliana]
Bra005785	4	32	1.45	11.79	3.02343891296483	4.8324e-05	0.000351736682432432	GO:0016020//membrane	GO:0046872//metal ion binding	GO:0009642//response to light intensity;GO:0006952//defense response;GO:0009725//response to hormone stimulus;GO:0000302//response to reactive oxygen species;GO:0019932//second-messenger-mediated signaling;GO:0046209//nitric oxide metabolic process;GO:0009908//flower development;GO:0048571;GO:0043200//response to amino acid stimulus;GO:0009605//response to external stimulus	gi|297811895|ref|XP_002873831.1|/3.77359e-43/hypothetical protein ARALYDRAFT_909743 [Arabidopsis lyrata subsp. lyrata]
Bra025579	4	32	1.45	11.79	3.02343891296483	4.8324e-05	0.000351637685336336	GO:0009536//plastid	GO:0004672//protein kinase activity;GO:0008378//galactosyltransferase activity;GO:0032559	GO:0009725//response to hormone stimulus;GO:0009312//oligosaccharide biosynthetic process;GO:0005985//sucrose metabolic process;GO:0019406;GO:0023052//signaling;GO:0006950//response to stress;GO:0006464//protein modification process	gi|297805652|ref|XP_002870710.1|/0/hypothetical protein ARALYDRAFT_493949 [Arabidopsis lyrata subsp. lyrata]
Bra036309	3	24	1.09	8.84	3.0197182346145	9.81288e-05	0.000652358445667267	-	-	-	gi|79324975|ref|NP_001031572.1|/2.32824e-84/unknown protein [Arabidopsis thaliana]
Bra016355	9	71	3.26	26.16	3.004418671267	3.14996e-06	3.08715185140258e-05	GO:0031371//ubiquitin conjugating enzyme complex	GO:0005488//binding;GO:0016879//ligase activity, forming carbon-nitrogen bonds	GO:0006464//protein modification process;GO:0006281//DNA repair	gi|18395221|ref|NP_564191.1|/7.61365e-84/MMZ1 (MMS ZWEI HOMOLOGUE 1); protein binding / ubiquitin-protein ligase [Arabidopsis thaliana]
Bra005535	11	86	3.98	31.68	2.99273199953596	9.69178e-07	1.04578998380634e-05	-	-	-	gi|22770424|gb|AAN04578.1|/3.68784e-20/hypothetical protein [Arabidopsis thaliana]
Bra009335	5	39	1.81	14.37	2.98899845937413	2.88638e-05	0.000221044041824645	GO:0030529//ribonucleoprotein complex;GO:0043231//intracellular membrane-bounded organelle	-	GO:0000087//M phase of mitotic cell cycle	gi|116782603|gb|ABK22569.1|/1.2119e-78/unknown [Picea sitchensis]
Bra029848	14	109	5.07	40.16	2.98570161694743	1.575034e-07	2.01091007585185e-06	-	-	GO:0044238//primary metabolic process;GO:0022402//cell cycle process;GO:0051726//regulation of cell cycle;GO:0044260	gi|297833828|ref|XP_002884796.1|/4.29237e-31/hypothetical protein ARALYDRAFT_478386 [Arabidopsis lyrata subsp. lyrata]
Bra000317	4	31	1.45	11.42	2.97743784534791	4.90058e-05	0.00035639829907173	-	-	-	gi|297824349|ref|XP_002880057.1|/0/Sas10/U3 ribonucleoprotein family protein [Arabidopsis lyrata subsp. lyrata]
Bra007934	4	31	1.45	11.42	2.97743784534791	4.90058e-05	0.000356298074578178	-	-	-	gi|18409649|ref|NP_564995.1|/3.19772e-92/caleosin-related family protein [Arabidopsis thaliana]
Bra019383	4	31	1.45	11.42	2.97743784534791	4.90058e-05	0.00035619790643801	-	-	-	gi|2832682|emb|CAA16782.1|/7.6414e-56/hypothetical protein [Arabidopsis thaliana]
Bra029363	31	240	11.23	88.42	2.97701480655346	3.90288e-12	9.2828941600736e-11	GO:0005618//cell wall;GO:0043231//intracellular membrane-bounded organelle;GO:0031410//cytoplasmic vesicle	GO:0004180//carboxypeptidase activity	GO:0019538//protein metabolic process	gi|297808319|ref|XP_002872043.1|/0/SCPL34 [Arabidopsis lyrata subsp. lyrata]
Bra019893	10	77	3.62	28.37	2.97030454819115	1.754374e-06	1.79847681982554e-05	-	-	-	gi|240254059|ref|NP_172558.4|/1.20997e-56/unknown protein [Arabidopsis thaliana]
Bra010835	10	77	3.62	28.37	2.97030454819115	1.754374e-06	1.79562887553444e-05	GO:0031224//intrinsic to membrane;GO:0031410//cytoplasmic vesicle;GO:0009526//plastid envelope;GO:0044431//Golgi apparatus part	GO:0046923//ER retention sequence binding;GO:0004871//signal transducer activity;GO:0032559	GO:0035437//maintenance of protein localization in endoplasmic reticulum;GO:0006810//transport;GO:0010038//response to metal ion;GO:0044267//cellular protein metabolic process;GO:0006950//response to stress	gi|297851352|ref|XP_002893557.1|/2.97233e-103/hypothetical protein ARALYDRAFT_473143 [Arabidopsis lyrata subsp. lyrata]
Bra025820	7	54	2.54	19.89	2.96914287406158	9.83446e-06	8.60731648070413e-05	-	-	-	gi|8778612|gb|AAF79620.1|AC027665_21/5.02026e-28/F5M15.20 [Arabidopsis thaliana]
Bra012004	19	146	6.88	53.79	2.96685751888743	7.04792e-09	1.10100860229607e-07	GO:0005840//ribosome;GO:0016020//membrane;GO:0009536//plastid;GO:0031981//nuclear lumen	GO:0005198//structural molecule activity	GO:0006950//response to stress;GO:0006412//translation	gi|227206376|dbj|BAH57243.1|/5.5608e-23/AT2G27710 [Arabidopsis thaliana]
Bra001415	9	69	3.26	25.42	2.96302016077388	3.14996e-06	3.0801462118003e-05	GO:0009526//plastid envelope;GO:0009532//plastid stroma;GO:0005576//extracellular region	GO:0016209//antioxidant activity;GO:0005488//binding;GO:0016705//oxidoreductase activity, acting on paired donors, with incorporation or reduction of molecular oxygen	GO:0006952//defense response;GO:0008152//metabolic process;GO:0019725//cellular homeostasis	gi|297829716|ref|XP_002882740.1|/7.70935e-105/2-cys peroxiredoxin, chloroplast [Arabidopsis lyrata subsp. lyrata]
Bra015786	3	23	1.09	8.47	2.95803383455527	0.0001165236	0.000753904192792793	-	GO:0003676//nucleic acid binding;GO:0016866//intramolecular transferase activity	GO:0009451//RNA modification	gi|18411027|ref|NP_565126.1|/0/tRNA pseudouridine synthase family protein [Arabidopsis thaliana]
Bra012974	3	23	1.09	8.47	2.95803383455527	0.0001165236	0.000753715575281461	GO:0005618//cell wall	GO:0016787//hydrolase activity;GO:0043167//ion binding	GO:0044238//primary metabolic process	gi|22327999|ref|NP_200933.2|/0/AtGUS1 (Arabidopsis thaliana glucuronidase 1); beta-glucuronidase
Bra038197	5	38	1.81	14.00	2.95136522474912	2.89106e-05	0.000221336882558484	GO:0016020//membrane	-	-	gi|82468791|gb|ABB76761.1|/2.72582e-109/YSL transporter 1 [Noccaea caerulescens]
Bra032261	5	38	1.81	14.00	2.95136522474912	2.89106e-05	0.000221271359502664	GO:0005840//ribosome;GO:0031234//extrinsic to internal side of plasma membrane;GO:0031981//nuclear lumen;GO:0009536//plastid	GO:0005488//binding;GO:0004871//signal transducer activity;GO:0004683//calmodulin-dependent protein kinase activity	GO:0006412//translation;GO:0010038//response to metal ion;GO:0006796//phosphate metabolic process;GO:0048513//organ development	gi|297852482|ref|XP_002894122.1|/3.36307e-178/hypothetical protein ARALYDRAFT_474002 [Arabidopsis lyrata subsp. lyrata]
Bra018976	27	205	9.78	75.52	2.94895239440961	4.53346e-11	9.50592658880778e-10	GO:0031224//intrinsic to membrane	GO:0070011	GO:0051605//protein maturation by peptide bond cleavage	gi|5903045|gb|AAD55604.1|AC008016_14/6.34263e-97/Similar to gb|AF108945 signal peptidase 18 kDa subunit from Homo sapiens. ESTs gb|H76629, gb|H76949 and gb|H76216 come from this gene [Arabidopsis thaliana]
Bra013225	21	159	7.61	58.58	2.94443983437582	2.00144e-09	3.42910733996024e-08	GO:0009534//chloroplast thylakoid	GO:0016859//cis-trans isomerase activity;GO:0005527//macrolide binding	GO:0044267//cellular protein metabolic process	gi|1272406|gb|AAC49390.1|/1.72702e-66/immunophilin [Arabidopsis thaliana]
Bra013897	12	90	4.35	33.16	2.93035670075966	5.31784e-07	6.08620785126162e-06	-	-	GO:0048438//floral whorl development	gi|297799444|ref|XP_002867606.1|/1.81968e-54/hypothetical protein ARALYDRAFT_492274 [Arabidopsis lyrata subsp. lyrata]
Bra005067	4	30	1.45	11.05	2.92992156426386	5.02282e-05	0.00036446811192815	GO:0031090//organelle membrane;GO:0043231//intracellular membrane-bounded organelle	GO:0016667//oxidoreductase activity, acting on a sulfur group of donors;GO:0050662//coenzyme binding	GO:0006457//protein folding	gi|62320374|dbj|BAD94774.1|/0/hypothetical protein [Arabidopsis thaliana]
Bra014363	4	30	1.45	11.05	2.92992156426386	5.02282e-05	0.000364365848148148	-	GO:0008135//translation factor activity, nucleic acid binding	GO:0006412//translation	gi|21264042|sp|Q94JV4.1|SUI12_ARATH/1.1805e-49/RecName: Full=Protein translation factor SUI1 homolog 2
Bra036861	19	142	6.88	52.31	2.9266062999759	7.04792e-09	1.10034374202899e-07	GO:0044464//cell part	-	-	gi|254790258|sp|P0CB17.1|U497K_ARATH/1.00154e-48/RecName: Full=UPF0497 membrane protein At3g50810
Bra004127	12	89	4.35	32.79	2.91416859565697	5.31784e-07	6.07008544635762e-06	GO:0016020//membrane	GO:0015197//peptide transporter activity	GO:0006810//transport	gi|189163712|gb|ACD77012.1|/0/metal transporter protein [Brassica juncea]
Bra004074	5	37	1.81	13.63	2.912723959722	2.8994e-05	0.000221844	-	-	-	gi|297838521|ref|XP_002887142.1|/0/predicted protein [Arabidopsis lyrata subsp. lyrata]
Bra005059	8	59	2.90	21.74	2.90622713501237	5.60006e-06	5.21743968432432e-05	GO:0016020//membrane	-	GO:0006810//transport	gi|15225053|ref|NP_181454.1|/0/nodulin family protein [Arabidopsis thaliana]
Bra009046	8	59	2.90	21.74	2.90622713501237	5.60006e-06	5.21556020317003e-05	GO:0012505//endomembrane system;GO:0031090//organelle membrane;GO:0044444//cytoplasmic part;GO:0005626//insoluble fraction	GO:0032561;GO:0003824//catalytic activity	GO:0035556//intracellular signal transduction;GO:0046903//secretion	gi|72384491|gb|AAZ67607.1|/1.55398e-106/80A08_22 [Brassica rapa subsp. pekinensis]
Bra034093	6	44	2.17	16.21	2.90111714307306	1.701632e-05	0.000139663472152381	GO:0005576//extracellular region;GO:0044464//cell part	GO:0046914//transition metal ion binding;GO:0016623	GO:0008152//metabolic process	gi|297833788|ref|XP_002884776.1|/6.41557e-115/hypothetical protein ARALYDRAFT_478336 [Arabidopsis lyrata subsp. lyrata]
Bra024952	6	44	2.17	16.21	2.90111714307306	1.701632e-05	0.000139619148613139	GO:0043231//intracellular membrane-bounded organelle	GO:0016787//hydrolase activity	-	gi|89257466|gb|ABD64957.1|/0/hydrolase, NUDIX family protein [Brassica oleracea]
Bra013648	15	110	5.43	40.52	2.89961007099678	8.51492e-08	1.13828718552223e-06	-	GO:0022857//transmembrane transporter activity	GO:0006810//transport	gi|297799730|ref|XP_002867749.1|/0/mate efflux family protein [Arabidopsis lyrata subsp. lyrata]
Bra027266	3	22	1.09	8.10	2.89359377299506	0.0001495032	0.000923597546666667	-	GO:0004721//phosphoprotein phosphatase activity	-	gi|75273141|sp|Q9LDA7.1|P2C39_ARATH/1.26311e-138/RecName: Full=Probable protein phosphatase 2C 39; Short=AtPP2C39
Bra021635	3	22	1.09	8.10	2.89359377299506	0.0001495032	0.000923376907023411	GO:0043231//intracellular membrane-bounded organelle	GO:0030528//transcription regulator activity;GO:0005488//binding	GO:0050789//regulation of biological process;GO:0044238//primary metabolic process;GO:0009725//response to hormone stimulus;GO:0009845//seed germination;GO:0010431//seed maturation;GO:0044260;GO:0034285	gi|312283445|dbj|BAJ34588.1|/0/unnamed protein product [Thellungiella halophila]
Bra004419	3	22	1.09	8.10	2.89359377299506	0.0001495032	0.000923156372772868	GO:0043231//intracellular membrane-bounded organelle	GO:0004518//nuclease activity	-	gi|297828519|ref|XP_002882142.1|/0/endonuclease/exonuclease/phosphatase family protein [Arabidopsis lyrata subsp. lyrata]
Bra015610	4	29	1.45	10.68	2.88078684167262	5.24122e-05	0.000377876469269381	GO:0031224//intrinsic to membrane;GO:0043231//intracellular membrane-bounded organelle	-	-	gi|297852366|ref|XP_002894064.1|/7.43923e-127/hypothetical protein ARALYDRAFT_891562 [Arabidopsis lyrata subsp. lyrata]
Bra015919	5	36	1.81	13.26	2.87301917302938	2.91428e-05	0.000222850621472937	GO:0031227//intrinsic to endoplasmic reticulum membrane;GO:0031410//cytoplasmic vesicle	-	GO:0009058//biosynthetic process	gi|15221220|ref|NP_177574.1|/1.11937e-31/dolichol phosphate-mannose biosynthesis regulatory protein-related [Arabidopsis thaliana]
Bra005084	16	115	5.80	42.37	2.86891832334896	4.58668e-08	6.4553089123571e-07	-	-	-	gi|89257449|gb|ABD64941.1|/1.69343e-19/Ulp1 protease family protein [Brassica oleracea]
Bra029549	17	122	6.16	44.94	2.866997868485	2.46298e-08	3.60576924801812e-07	GO:0005743//mitochondrial inner membrane	GO:0046872//metal ion binding;GO:0016667//oxidoreductase activity, acting on a sulfur group of donors;GO:0050662//coenzyme binding;GO:0050136//NADH dehydrogenase (quinone) activity	GO:0008152//metabolic process	gi|297809693|ref|XP_002872730.1|/0/hypothetical protein ARALYDRAFT_911770 [Arabidopsis lyrata subsp. lyrata]
Bra030658	7	50	2.54	18.42	2.85837265931917	9.83596e-06	8.60571606903553e-05	-	GO:0003676//nucleic acid binding;GO:0016741	GO:0006730//one-carbon metabolic process	gi|297843456|ref|XP_002889609.1|/0/predicted protein [Arabidopsis lyrata subsp. lyrata]
Bra003498	16	114	5.80	42.00	2.85626452253855	4.58668e-08	6.45882487581699e-07	GO:0005746//mitochondrial respiratory chain	GO:0015002//heme-copper terminal oxidase activity	GO:0022904//respiratory electron transport chain	gi|297824831|ref|XP_002880298.1|/1.81161e-21/cytochrome c oxidase subunit VC family protein [Arabidopsis lyrata subsp. lyrata]
Bra004823	8	57	2.90	21.00	2.85626452253855	5.60014e-06	5.21375655599568e-05	GO:0044464//cell part	-	GO:0006810//transport	gi|22135824|gb|AAM91098.1|/0/AT3g60070/T2O9_50 [Arabidopsis thaliana]
Bra000199	23	163	8.33	60.05	2.84977584522745	5.65756e-10	1.04853445333333e-08	GO:0044424//intracellular part	GO:0016772//transferase activity, transferring phosphorus-containing groups;GO:0005488//binding;GO:0004871//signal transducer activity	GO:0006796//phosphate metabolic process;GO:0009755//hormone-mediated signaling pathway;GO:0006351//transcription, DNA-dependent	gi|297824003|ref|XP_002879884.1|/2.08862e-68/hypothetical protein ARALYDRAFT_483126 [Arabidopsis lyrata subsp. lyrata]
Bra003948	10	70	3.62	25.79	2.83275017070601	1.754376e-06	1.79279198039526e-05	-	GO:0046872//metal ion binding	-	gi|18409649|ref|NP_564995.1|/2.00292e-94/caleosin-related family protein [Arabidopsis thaliana]
Bra040150	19	133	6.88	49.00	2.83230127918783	7.04792e-09	1.10234073611615e-07	GO:0044444//cytoplasmic part;GO:0031224//intrinsic to membrane;GO:0043231//intracellular membrane-bounded organelle	GO:0005372//water transmembrane transporter activity	GO:0051234//establishment of localization	gi|297833092|ref|XP_002884428.1|/8.46573e-93/SIP1_1 [Arabidopsis lyrata subsp. lyrata]
Bra021855	4	28	1.45	10.32	2.83131816540832	5.6299e-05	0.000397583814804698	GO:0016020//membrane;GO:0044424//intracellular part	GO:0005319//lipid transporter activity;GO:0008289//lipid binding	GO:0006869//lipid transport	gi|297826803|ref|XP_002881284.1|/7.58948e-109/hypothetical protein ARALYDRAFT_482291 [Arabidopsis lyrata subsp. lyrata]
Bra005212	19	130	6.88	47.89	2.7992439655339	7.04792e-09	1.1030080125908e-07	GO:0009532//plastid stroma;GO:0009526//plastid envelope;GO:0009534//chloroplast thylakoid	GO:0008187//poly-pyrimidine tract binding	GO:0006952//defense response;GO:0009725//response to hormone stimulus	gi|297827229|ref|XP_002881497.1|/8.88667e-97/hypothetical protein ARALYDRAFT_482714 [Arabidopsis lyrata subsp. lyrata]
Bra037495	7	48	2.54	17.68	2.79921787261927	9.83952e-06	8.60591847361299e-05	GO:0009532//plastid stroma;GO:0030929;GO:0005576//extracellular region	GO:0070566//adenylyltransferase activity;GO:0032559	GO:0009648//photoperiodism;GO:0005982//starch metabolic process;GO:0005977//glycogen metabolic process	gi|312281677|dbj|BAJ33704.1|/0/unnamed protein product [Thellungiella halophila]
Bra012674	6	41	2.17	15.10	2.79878160176796	1.707734e-05	0.000140075364327411	GO:0043231//intracellular membrane-bounded organelle;GO:0016020//membrane	GO:0032561	GO:0035556//intracellular signal transduction;GO:0048193//Golgi vesicle transport	gi|89257641|gb|ABD65128.1|/1.163e-36/GTP-binding protein RAB2A, putative [Brassica oleracea]
Bra014319	12	82	4.35	30.21	2.79593887799185	5.31784e-07	6.06740667961165e-06	GO:0043231//intracellular membrane-bounded organelle;GO:0031410//cytoplasmic vesicle	GO:0016862//intramolecular oxidoreductase activity, interconverting keto- and enol-groups;GO:0016757//transferase activity, transferring glycosyl groups	GO:0019725//cellular homeostasis	gi|12323134|gb|AAG51554.1|AC037424_19/5.21608e-161/protein disulfide isomerase precursor, putative; 72379-69727 [Arabidopsis thaliana]
Bra005733	28	191	10.14	70.36	2.79469783046862	2.42502e-11	5.2509603919598e-10	GO:0005840//ribosome;GO:0015630//microtubule cytoskeleton;GO:0030312//external encapsulating structure;GO:0031981//nuclear lumen;GO:0012505//endomembrane system;GO:0016020//membrane	GO:0042623//ATPase activity, coupled;GO:0005515//protein binding;GO:0032559	GO:0010038//response to metal ion;GO:0009856//pollination;GO:0000904//cell morphogenesis involved in differentiation	gi|297810407|ref|XP_002873087.1|/0/hypothetical protein ARALYDRAFT_908201 [Arabidopsis lyrata subsp. lyrata]
Bra028279	21	142	7.61	52.31	2.78111841117445	2.00144e-09	3.42004162326504e-08	-	GO:0016773//phosphotransferase activity, alcohol group as acceptor;GO:0019200//carbohydrate kinase activity	GO:0006796//phosphate metabolic process;GO:0010038//response to metal ion;GO:0019321//pentose metabolic process	gi|297792499|ref|XP_002864134.1|/7.87496e-149/pfkB-type carbohydrate kinase family protein [Arabidopsis lyrata subsp. lyrata]
Bra014093	4	27	1.45	9.95	2.77864362541608	6.31884e-05	0.000442250377260422	GO:0043231//intracellular membrane-bounded organelle	GO:0009975//cyclase activity	GO:0010467//gene expression	gi|297808207|ref|XP_002871987.1|/2.78104e-174/predicted protein [Arabidopsis lyrata subsp. lyrata]
Bra024556	4	27	1.45	9.95	2.77864362541608	6.31884e-05	0.000442130688389716	-	GO:0043169//cation binding	GO:0006812//cation transport	gi|32442810|gb|AAN23108.2|/6.70563e-75/putative farnesylated protein [Brassica rapa subsp. pekinensis]
Bra008296	4	27	1.45	9.95	2.77864362541608	6.31884e-05	0.000442011064285714	-	-	-	gi|297839581|ref|XP_002887672.1|/5.81346e-91/hypothetical protein ARALYDRAFT_895607 [Arabidopsis lyrata subsp. lyrata]
Bra034089	81	545	29.34	200.78	2.77467479128297	6.95e-14	2.18064684466019e-12	GO:0005840//ribosome;GO:0015630//microtubule cytoskeleton;GO:0030312//external encapsulating structure;GO:0031981//nuclear lumen;GO:0012505//endomembrane system;GO:0016020//membrane	GO:0042623//ATPase activity, coupled;GO:0005515//protein binding;GO:0032559	GO:0010038//response to metal ion;GO:0009856//pollination;GO:0000904//cell morphogenesis involved in differentiation	gi|15232776|ref|NP_187595.1|/0/CDC48 (CELL DIVISION CYCLE 48); ATPase/ identical protein binding [Arabidopsis thaliana]
Bra004313	6	40	2.17	14.74	2.76396957665059	1.713454e-05	0.000140499967383444	-	-	-	gi|297838603|ref|XP_002887183.1|/8.8703e-65/hypothetical protein ARALYDRAFT_894615 [Arabidopsis lyrata subsp. lyrata]
Bra008739	9	60	3.26	22.10	2.76110250004772	3.15006e-06	3.07907944196597e-05	GO:0009536//plastid	GO:0015922	GO:0019359	gi|18417469|ref|NP_568304.1|/0/AO (L-ASPARTATE OXIDASE); L-aspartate oxidase/ electron carrier/ oxidoreductase [Arabidopsis thaliana]
Bra029229	12	80	4.35	29.47	2.76015975438791	5.31784e-07	6.07813595755968e-06	GO:0042579//microbody	GO:0016491//oxidoreductase activity;GO:0016408	GO:0009694//jasmonic acid metabolic process;GO:0009850//auxin metabolic process	gi|297797333|ref|XP_002866551.1|/0/hypothetical protein ARALYDRAFT_919627 [Arabidopsis lyrata subsp. lyrata]
Bra016815	22	145	7.97	53.42	2.74472834664464	1.06453e-09	1.89940363146998e-08	-	GO:0016740//transferase activity	-	gi|297849548|ref|XP_002892655.1|/2.62435e-113/predicted protein [Arabidopsis lyrata subsp. lyrata]
Bra002406	9	59	3.26	21.74	2.73740807079623	3.15012e-06	3.07797439455782e-05	GO:0031981//nuclear lumen;GO:0009536//plastid	GO:0004175//endopeptidase activity;GO:0042623//ATPase activity, coupled;GO:0004386//helicase activity;GO:0032559	GO:0009888//tissue development;GO:0002831//regulation of response to biotic stimulus;GO:0019538//protein metabolic process	gi|297812361|ref|XP_002874064.1|/0/ATTIP49A/RIN1 [Arabidopsis lyrata subsp. lyrata]
Bra020472	37	242	13.40	89.15	2.73400179716722	2.12274e-13	5.98487676772083e-12	GO:0016020//membrane	-	GO:0009103//lipopolysaccharide biosynthetic process	gi|297812683|ref|XP_002874225.1|/0/ABC1 family protein [Arabidopsis lyrata subsp. lyrata]
Bra013777	6	39	2.17	14.37	2.72729311401286	1.723516e-05	0.000141145969794108	-	GO:0048037//cofactor binding	GO:0003002//regionalization;GO:0006629//lipid metabolic process	gi|295881582|gb|ADG56545.1|/0/progesterone 5-beta-reductase [Erysimum rhaeticum]
Bra019285	26	169	9.42	62.26	2.7245066118564	8.50454e-11	1.73540944877664e-09	GO:0031090//organelle membrane;GO:0043231//intracellular membrane-bounded organelle	-	-	gi|312282079|dbj|BAJ33905.1|/3.75585e-126/unnamed protein product [Thellungiella halophila]
Bra022549	8	52	2.90	19.16	2.72397275572125	5.60206e-06	5.21366663930886e-05	-	GO:0019203//carbohydrate phosphatase activity	GO:0005991//trehalose metabolic process	gi|30696058|ref|NP_199959.2|/0/ATTPPA; trehalose-phosphatase [Arabidopsis thaliana]
Bra014343	4	26	1.45	9.58	2.72397275572125	7.53474e-05	0.000516856375590342	-	-	-	gi|224101799|ref|XP_002312425.1|/1.79607e-11/predicted protein [Populus trichocarpa]
Bra002218	5	32	1.81	11.79	2.70350211589656	3.21536e-05	0.000244069047093365	GO:0031410//cytoplasmic vesicle	-	-	gi|71905561|gb|AAZ52758.1|/0/expressed protein [Arabidopsis thaliana]
Bra039345	6	38	2.17	14.00	2.68965987938785	1.741166e-05	0.000142456030898734	-	-	GO:0009725//response to hormone stimulus	gi|15230601|ref|NP_187889.1|/8.75733e-53/auxin-responsive family protein [Arabidopsis thaliana]
Bra035048	21	133	7.61	49.00	2.68681339038639	2.00144e-09	3.42683640794702e-08	GO:0000267//cell fraction	GO:0016857//racemase and epimerase activity, acting on carbohydrates and derivatives;GO:0016616//oxidoreductase activity, acting on the CH-OH group of donors, NAD or NADP as acceptor;GO:0048037//cofactor binding;GO:0016836//hydro-lyase activity	GO:0010191;GO:0009226//nucleotide-sugar biosynthetic process;GO:0051553;GO:0003006//developmental process involved in reproduction;GO:0009734//auxin mediated signaling pathway;GO:0033692//cellular polysaccharide biosynthetic process	gi|297839725|ref|XP_002887744.1|/0/RHM1/ROL1 [Arabidopsis lyrata subsp. lyrata]
Bra025287	41	259	14.85	95.42	2.68382875529618	1.536548e-13	4.47363873783784e-12	GO:0043231//intracellular membrane-bounded organelle	-	-	gi|297818354|ref|XP_002877060.1|/6.52662e-161/AT3g27570/MMJ24_12 [Arabidopsis lyrata subsp. lyrata]
Bra028184	48	302	17.39	111.26	2.67760517294703	1.350032e-13	3.98899740891428e-12	GO:0043231//intracellular membrane-bounded organelle	GO:0032182//small conjugating protein binding;GO:0003677//DNA binding;GO:0032403//protein complex binding	GO:0006511//ubiquitin-dependent protein catabolic process;GO:0006281//DNA repair	gi|255636381|gb|ACU18529.1|/1.9697e-111/unknown [Glycine max]
Bra011881	7	44	2.54	16.21	2.67398368874538	9.8847e-06	8.63083531914894e-05	GO:0043231//intracellular membrane-bounded organelle	GO:0004553//hydrolase activity, hydrolyzing O-glycosyl compounds	GO:0044238//primary metabolic process	gi|297801988|ref|XP_002868878.1|/0/glycosyl hydrolase family 9 protein [Arabidopsis lyrata subsp. lyrata]
Bra010248	8	50	2.90	18.42	2.6671482560764	5.6063e-06	5.21573516372796e-05	-	GO:0005488//binding	-	gi|297802916|ref|XP_002869342.1|/0/transducin family protein [Arabidopsis lyrata subsp. lyrata]
Bra004982	4	25	1.45	9.21	2.6671482560764	9.67074e-05	0.000643736642533471	-	GO:0046872//metal ion binding;GO:0001071//nucleic acid binding transcription factor activity	GO:0006351//transcription, DNA-dependent;GO:0006952//defense response;GO:0009743//response to carbohydrate stimulus	gi|312283321|dbj|BAJ34526.1|/0/unnamed protein product [Thellungiella halophila]
Bra020710	8	50	2.90	18.42	2.6671482560764	5.6063e-06	5.213859e-05	GO:0016020//membrane;GO:0042579//microbody	GO:0016453	GO:0003006//developmental process involved in reproduction	gi|8777413|dbj|BAA97003.1|/0/acetyl-CoA C-acetyltransferase [Arabidopsis thaliana]
Bra012439	4	25	1.45	9.21	2.6671482560764	9.67074e-05	0.000643570944555985	GO:0044464//cell part	GO:0016892;GO:0003676//nucleic acid binding	GO:0032502//developmental process	gi|297845500|ref|XP_002890631.1|/3.7333e-128/hypothetical protein ARALYDRAFT_472718 [Arabidopsis lyrata subsp. lyrata]
Bra013269	9	56	3.26	20.63	2.66179995165541	3.15076e-06	3.07743668454855e-05	GO:0043231//intracellular membrane-bounded organelle	-	-	gi|18414994|ref|NP_567545.1|/1.64224e-73/binding [Arabidopsis thaliana]
Bra041068	5	31	1.81	11.42	2.65750104827964	3.46976e-05	0.000262148378258328	-	-	-	-
Bra004794	5	31	1.81	11.42	2.65750104827964	3.46976e-05	0.000262071793865031	GO:0009536//plastid	-	-	gi|297828115|ref|XP_002881940.1|/3.27554e-107/hypothetical protein ARALYDRAFT_483511 [Arabidopsis lyrata subsp. lyrata]
Bra036701	6	37	2.17	13.63	2.65101861436073	1.772018e-05	0.000144295286211024	GO:0044424//intracellular part	GO:0046914//transition metal ion binding;GO:0016701//oxidoreductase activity, acting on single donors with incorporation of molecular oxygen	GO:0006020//inositol metabolic process	gi|297832174|ref|XP_002883969.1|/1.4529e-170/myo-inositol oxygenase 2 [Arabidopsis lyrata subsp. lyrata]
Bra040216	13	80	4.71	29.47	2.64544809551122	2.90118e-07	3.50173238655462e-06	GO:0043231//intracellular membrane-bounded organelle	GO:0008135//translation factor activity, nucleic acid binding	GO:0006412//translation	gi|297829074|ref|XP_002882419.1|/9.43571e-126/rubber elongation factor family protein [Arabidopsis lyrata subsp. lyrata]
Bra007268	17	103	6.16	37.95	2.62309762960793	2.46298e-08	3.60781217677054e-07	-	-	-	gi|297820444|ref|XP_002878105.1|/0/hypothetical protein ARALYDRAFT_486114 [Arabidopsis lyrata subsp. lyrata]
Bra016078	16	97	5.80	35.73	2.62301110857034	4.58668e-08	6.45179677475517e-07	GO:0031224//intrinsic to membrane	GO:0046872//metal ion binding	-	gi|15218396|ref|NP_177368.1|/1.23788e-49/plastocyanin-like domain-containing protein [Arabidopsis thaliana]
Bra031788	30	181	10.87	66.68	2.61690216395911	7.093e-12	1.63588244424621e-10	GO:0031224//intrinsic to membrane;GO:0043231//intracellular membrane-bounded organelle	-	GO:0006810//transport	gi|15221123|ref|NP_172653.1|/9.28951e-120/SEC22; transporter [Arabidopsis thaliana]
Bra017411	11	66	3.98	24.31	2.61070955748508	9.69216e-07	1.04495873494579e-05	GO:0044464//cell part	-	-	gi|297817888|ref|XP_002876827.1|/0/pentatricopeptide repeat-containing protein [Arabidopsis lyrata subsp. lyrata]
Bra000397	11	66	3.98	24.31	2.61070955748508	9.69216e-07	1.04452315398083e-05	GO:0044424//intracellular part	-	GO:0006400//tRNA modification	gi|116830751|gb|ABK28333.1|/2.78219e-38/unknown [Arabidopsis thaliana]
Bra008285	5	30	1.81	11.05	2.60998476719559	3.91358e-05	0.000292432651213873	-	-	GO:0006351//transcription, DNA-dependent	gi|297839557|ref|XP_002887660.1|/2.70437e-166/hypothetical protein ARALYDRAFT_895569 [Arabidopsis lyrata subsp. lyrata]
Bra024440	10	60	3.62	22.10	2.60998476719559	1.754676e-06	1.79239009498222e-05	GO:0031090//organelle membrane;GO:0043231//intracellular membrane-bounded organelle	GO:0032561	-	gi|297797627|ref|XP_002866698.1|/8.48276e-100/hypothetical protein ARALYDRAFT_496840 [Arabidopsis lyrata subsp. lyrata]
Bra002816	5	30	1.81	11.05	2.60998476719559	3.91358e-05	0.000292348157526726	GO:0019866//organelle inner membrane;GO:0031224//intrinsic to membrane	-	GO:0046907//intracellular transport	gi|297796531|ref|XP_002866150.1|/2.80471e-161/mitochondrial substrate carrier family protein [Arabidopsis lyrata subsp. lyrata]
Bra007677	33	198	11.95	72.94	2.609699581468	1.260548e-12	3.17953248702439e-11	GO:0005746//mitochondrial respiratory chain	GO:0015002//heme-copper terminal oxidase activity	GO:0022904//respiratory electron transport chain	gi|297824831|ref|XP_002880298.1|/4.03584e-21/cytochrome c oxidase subunit VC family protein [Arabidopsis lyrata subsp. lyrata]
Bra011007	66	396	23.91	145.89	2.60919496224823	0	0	GO:0043231//intracellular membrane-bounded organelle	-	-	gi|75323193|sp|Q6DYE4.1|Y1609_ARATH/0/RecName: Full=Uncharacterized protein At1g26090, chloroplastic; Flags: Precursor
Bra029023	4	24	1.45	8.84	2.6079934693765	0.0001340462	0.000840968321960689	GO:0009536//plastid	GO:0016881//acid-amino acid ligase activity	GO:0048878//chemical homeostasis;GO:0009314//response to radiation;GO:0000902//cell morphogenesis;GO:0009755//hormone-mediated signaling pathway	gi|15239653|ref|NP_200262.1|/0/DFL1 (DWARF IN LIGHT 1); indole-3-acetic acid amido synthetase [Arabidopsis thaliana]
Bra036377	4	24	1.45	8.84	2.6079934693765	0.0001340462	0.000840764302474527	-	-	-	gi|297831924|ref|XP_002883844.1|/1.25168e-61/hypothetical protein ARALYDRAFT_319455 [Arabidopsis lyrata subsp. lyrata]
Bra038609	4	24	1.45	8.84	2.6079934693765	0.0001340462	0.000840560381954887	-	-	-	gi|297797305|ref|XP_002866537.1|/2.96635e-24/hypothetical protein ARALYDRAFT_496497 [Arabidopsis lyrata subsp. lyrata]
Bra007495	4	24	1.45	8.84	2.6079934693765	0.0001340462	0.000840356560329777	GO:0043231//intracellular membrane-bounded organelle;GO:0044444//cytoplasmic part	GO:0005488//binding;GO:0008234//cysteine-type peptidase activity	GO:0006810//transport	gi|297820846|ref|XP_002878306.1|/0/autophagy 4b [Arabidopsis lyrata subsp. lyrata]
Bra030692	4	24	1.45	8.84	2.6079934693765	0.0001340462	0.000840152837527273	GO:0044464//cell part	GO:0016301//kinase activity	GO:0003006//developmental process involved in reproduction	gi|224589509|gb|ACN59288.1|/3.45867e-163/leucine-rich repeat receptor-like protein kinase [Arabidopsis thaliana]
Bra031325	53	315	19.20	116.05	2.59556830662333	6.9278e-14	2.17632249331713e-12	-	GO:0060089	GO:0009314//response to radiation;GO:0023052//signaling	gi|42565106|ref|NP_188849.3|/0/phototropic-responsive NPH3 protein-related [Arabidopsis thaliana]
Bra015047	33	196	11.95	72.21	2.59518802432754	1.260548e-12	3.18263749921875e-11	GO:0044432//endoplasmic reticulum part;GO:0030312//external encapsulating structure;GO:0031981//nuclear lumen;GO:0009536//plastid;GO:0031090//organelle membrane	GO:0016628//oxidoreductase activity, acting on the CH-CH group of donors, NAD or NADP as acceptor;GO:0032559	GO:0043161//proteasomal ubiquitin-dependent protein catabolic process;GO:0010038//response to metal ion;GO:0000741//karyogamy;GO:0033554//cellular response to stress	gi|297801364|ref|XP_002868566.1|/0/hypothetical protein ARALYDRAFT_493781 [Arabidopsis lyrata subsp. lyrata]
Bra035909	14	83	5.07	30.58	2.59253075435746	1.575036e-07	2.00694828703795e-06	-	GO:0000166//nucleotide binding	-	gi|225440326|ref|XP_002263672.1|/0/PREDICTED: similar to HSC70-1 (heat shock cognate 70 kDa protein 1); ATP binding isoform 2 [Vitis vinifera]
Bra001196	22	129	7.97	47.52	2.57588320681029	1.06453e-09	1.89678556995176e-08	-	GO:0046872//metal ion binding	-	gi|301133584|gb|ADK63414.1|/0/CCCH type zinc finger protein [Brassica rapa]
Bra040743	14	82	5.07	30.21	2.5749685317246	1.575036e-07	2.00793790650888e-06	-	GO:0000166//nucleotide binding;GO:0042623//ATPase activity, coupled	-	gi|297800452|ref|XP_002868110.1|/0/hypothetical protein ARALYDRAFT_493213 [Arabidopsis lyrata subsp. lyrata]
Bra003952	13	76	4.71	28.00	2.57162786221955	2.9012e-07	3.49685896503497e-06	GO:0044424//intracellular part;GO:0016020//membrane	-	-	gi|15227825|ref|NP_179331.1|/1.63822e-17/AKR2B (ANKYRIN REPEAT-CONTAINING 2B); protein binding / transcription regulator [Arabidopsis thaliana]
Bra034861	6	35	2.17	12.89	2.57048531591717	1.919036e-05	0.000155240165031289	-	GO:0046914//transition metal ion binding;GO:0016706//oxidoreductase activity, acting on paired donors, with incorporation or reduction of molecular oxygen, 2-oxoglutarate as one donor, and incorporation of one atom each of oxygen into both donors;GO:0016701//oxidoreductase activity, acting on single donors with incorporation of molecular oxygen	GO:0008152//metabolic process;GO:0009628//response to abiotic stimulus	gi|15229694|ref|NP_187728.1|/1.56944e-178/oxidoreductase, 2OG-Fe(II) oxygenase family protein [Arabidopsis thaliana]
Bra004443	77	449	27.89	165.41	2.56822661700314	0	0	GO:0031090//organelle membrane;GO:0031224//intrinsic to membrane	GO:0015298//solute:cation antiporter activity	GO:0070838//divalent metal ion transport;GO:0000041//transition metal ion transport	gi|18407401|ref|NP_566105.1|/0/ATMHX (ARABIDOPSIS THALIANA MAGNESIUM/PROTON EXCHANGER); calcium:sodium antiporter/ cation:cation antiporter [Arabidopsis thaliana]
Bra001539	10	58	3.62	21.37	2.56152530557661	1.75528e-06	1.79229893838863e-05	-	GO:0005515//protein binding	GO:0044267//cellular protein metabolic process	gi|15231803|ref|NP_188036.1|/1.32736e-78/DNAJ heat shock N-terminal domain-containing protein [Arabidopsis thaliana]
Bra028390	5	29	1.81	10.68	2.56085004460435	4.6844e-05	0.000344553279089616	GO:0043231//intracellular membrane-bounded organelle;GO:0044444//cytoplasmic part	-	GO:0032583//regulation of gene-specific transcription;GO:0042221//response to chemical stimulus	gi|297822633|ref|XP_002879199.1|/0/scarecrow transcription factor family protein [Arabidopsis lyrata subsp. lyrata]
Bra037271	19	110	6.88	40.52	2.55815370409904	7.04792e-09	1.09901642750302e-07	GO:0016020//membrane	GO:0016787//hydrolase activity	-	gi|15227838|ref|NP_179336.1|/0/leucine-rich repeat family protein [Arabidopsis thaliana]
Bra036353	13	75	4.71	27.63	2.55243659719971	2.90122e-07	3.49525358247903e-06	-	GO:0005488//binding	-	gi|297818120|ref|XP_002876943.1|/1.4656e-149/F-box family protein [Arabidopsis lyrata subsp. lyrata]
Bra028590	12	69	4.35	25.42	2.54687672426887	5.3181e-07	6.05701133920705e-06	GO:0015935//small ribosomal subunit;GO:0031981//nuclear lumen;GO:0009536//plastid;GO:0044425//membrane part	GO:0004872//receptor activity;GO:0016462//pyrophosphatase activity;GO:0005198//structural molecule activity;GO:0032559	GO:0006952//defense response;GO:0010467//gene expression	gi|72255619|gb|AAZ66937.1|/5.08401e-111/117M18_18 [Brassica rapa]
Bra016766	105	603	38.04	222.15	2.5459449900368	0	0	GO:0031410//cytoplasmic vesicle	GO:0016491//oxidoreductase activity;GO:0050662//coenzyme binding;GO:0016830//carbon-carbon lyase activity	GO:0044281//small molecule metabolic process	gi|22329512|ref|NP_172718.2|/0/glucose-methanol-choline (GMC) oxidoreductase family protein [Arabidopsis thaliana]
Bra021650	14	80	5.07	29.47	2.53918940812066	1.575042e-07	2.00596728413793e-06	GO:0043231//intracellular membrane-bounded organelle	GO:0008194//UDP-glycosyltransferase activity	GO:0045489//pectin biosynthetic process	gi|297826475|ref|XP_002881120.1|/0/GAUT5/LGT5 [Arabidopsis lyrata subsp. lyrata]
Bra004950	6	34	2.17	12.53	2.52961946687738	2.0803e-05	0.000167187056885297	GO:0009526//plastid envelope;GO:0031225//anchored to membrane	GO:0005372//water transmembrane transporter activity	GO:0006970//response to osmotic stress;GO:0042044//fluid transport	gi|7209556|dbj|BAA92258.1|/2.3376e-161/plasma membrane aquaporin 1b [Raphanus sativus]
Bra002519	17	96	6.16	35.37	2.52152396300602	2.46298e-08	3.60985742176871e-07	-	GO:0005488//binding	-	gi|297793551|ref|XP_002864660.1|/2.21051e-76/hypothetical protein ARALYDRAFT_496130 [Arabidopsis lyrata subsp. lyrata]
Bra040686	19	107	6.88	39.42	2.51844730634139	7.04792e-09	1.10167426650544e-07	GO:0044464//cell part	GO:0016788//hydrolase activity, acting on ester bonds	GO:0044238//primary metabolic process	gi|297820036|ref|XP_002877901.1|/1.528e-171/GDSL-motif lipase/hydrolase family protein [Arabidopsis lyrata subsp. lyrata]
Bra019374	8	45	2.90	16.58	2.51531920148082	5.70002e-06	5.29340219396552e-05	GO:0044444//cytoplasmic part	GO:0016763//transferase activity, transferring pentosyl groups	GO:0043096//purine base salvage	gi|15235709|ref|NP_193988.1|/5.07249e-89/APT3 (ADENINE PHOSPHORIBOSYL TRANSFERASE 3); adenine phosphoribosyltransferase [Arabidopsis thaliana]
Bra004882	8	45	2.90	16.58	2.51531920148082	5.70002e-06	5.29150151095153e-05	GO:0005635//nuclear envelope	GO:0005198//structural molecule activity	-	gi|297824535|ref|XP_002880150.1|/2.77989e-106/hypothetical protein ARALYDRAFT_483630 [Arabidopsis lyrata subsp. lyrata]
Bra001404	5	28	1.81	10.32	2.51138136834005	6.01706e-05	0.000422272174918567	-	GO:0005488//binding	-	gi|15229761|ref|NP_187752.1|/1.47786e-110/DNAJ heat shock N-terminal domain-containing protein / cell division protein-related [Arabidopsis thaliana]
Bra019377	5	28	1.81	10.32	2.51138136834005	6.01706e-05	0.000422157582740841	GO:0044464//cell part	GO:0016787//hydrolase activity;GO:0005488//binding	GO:0010876	gi|297799766|ref|XP_002867767.1|/2.16892e-43/protease inhibitor/seed storage/lipid transfer protein family protein [Arabidopsis lyrata subsp. lyrata]
Bra030921	22	123	7.97	45.31	2.50717786152292	1.06453e-09	1.89547924380165e-08	GO:0005840//ribosome;GO:0005839//proteasome core complex;GO:0031090//organelle membrane;GO:0043231//intracellular membrane-bounded organelle	GO:0004175//endopeptidase activity;GO:0004518//nuclease activity	GO:0019941//modification-dependent protein catabolic process;GO:0010038//response to metal ion	gi|297829986|ref|XP_002882875.1|/5.87391e-130/hypothetical protein ARALYDRAFT_478846 [Arabidopsis lyrata subsp. lyrata]
Bra015707	70	390	25.36	143.68	2.50223260460174	0	0	-	-	-	gi|297842457|ref|XP_002889110.1|/5.30261e-34/hypothetical protein ARALYDRAFT_316610 [Arabidopsis lyrata subsp. lyrata]
Bra034672	21	117	7.61	43.10	2.50171951047292	2.00144e-09	3.42456848180013e-08	-	-	-	gi|297802452|ref|XP_002869110.1|/5.18563e-95/hypothetical protein ARALYDRAFT_491149 [Arabidopsis lyrata subsp. lyrata]
Bra024107	21	117	7.61	43.10	2.50171951047292	2.00144e-09	3.41552671683168e-08	GO:0016020//membrane	GO:0005385//zinc ion transmembrane transporter activity;GO:0015662//ATPase activity, coupled to transmembrane movement of ions, phosphorylative mechanism;GO:0000166//nucleotide binding	GO:0010038//response to metal ion;GO:0006829//zinc ion transport;GO:0015691//cadmium ion transport;GO:0008152//metabolic process;GO:0034220//ion transmembrane transport	gi|297798966|ref|XP_002867367.1|/0/predicted protein [Arabidopsis lyrata subsp. lyrata]
Bra024320	7	39	2.54	14.37	2.50015965968517	1.064132e-05	9.20751965461847e-05	GO:0043231//intracellular membrane-bounded organelle;GO:0030529//ribonucleoprotein complex	GO:0005198//structural molecule activity	GO:0010467//gene expression	gi|297797487|ref|XP_002866628.1|/6.24733e-119/ribosomal protein L15 family protein [Arabidopsis lyrata subsp. lyrata]
Bra031673	7	39	2.54	14.37	2.50015965968517	1.064132e-05	9.20443918634995e-05	GO:0043231//intracellular membrane-bounded organelle;GO:0015934//large ribosomal subunit	GO:0005198//structural molecule activity	GO:0010467//gene expression	gi|297843758|ref|XP_002889760.1|/9.55891e-88/60S ribosomal protein L21 [Arabidopsis lyrata subsp. lyrata]
Bra007831	7	39	2.54	14.37	2.50015965968517	1.064132e-05	9.20136077859532e-05	-	GO:0016209//antioxidant activity;GO:0005506//iron ion binding;GO:0016787//hydrolase activity	GO:0006950//response to stress;GO:0008152//metabolic process	gi|297825495|ref|XP_002880630.1|/3.26961e-144/hypothetical protein ARALYDRAFT_481340 [Arabidopsis lyrata subsp. lyrata]
Bra024261	8	44	2.90	16.21	2.48275928550261	5.77254e-06	5.35305771736011e-05	GO:0009534//chloroplast thylakoid;GO:0009522//photosystem I	GO:0005515//protein binding	GO:0009767//photosynthetic electron transport chain	gi|312281997|dbj|BAJ33864.1|/3.73188e-61/unnamed protein product [Thellungiella halophila]
Bra011869	173	948	62.67	349.24	2.47837190842827	3.59934e-13	9.70358043378519e-12	GO:0030312//external encapsulating structure;GO:0031981//nuclear lumen;GO:0009536//plastid;GO:0042579//microbody;GO:0016020//membrane	GO:0003676//nucleic acid binding;GO:0004672//protein kinase activity;GO:0004871//signal transducer activity;GO:0016620//oxidoreductase activity, acting on the aldehyde or oxo group of donors, NAD or NADP as acceptor;GO:0042802//identical protein binding;GO:0032559	GO:0006952//defense response;GO:0010038//response to metal ion;GO:0009725//response to hormone stimulus;GO:0006970//response to osmotic stress;GO:0009699//phenylpropanoid biosynthetic process;GO:0006464//protein modification process	gi|544416|sp|Q05966.1|GRP10_BRANA/6.45922e-41/RecName: Full=Glycine-rich RNA-binding protein 10
Bra020857	16	87	5.80	32.05	2.46619955149117	4.5867e-08	6.43781442996743e-07	GO:0016020//membrane	-	-	gi|297799812|ref|XP_002867790.1|/0/hypothetical protein ARALYDRAFT_492658 [Arabidopsis lyrata subsp. lyrata]
Bra019462	12	65	4.35	23.95	2.46093834988745	5.32004e-07	6.05388706690141e-06	-	GO:0015299//solute:hydrogen antiporter activity	GO:0006811//ion transport	gi|297818980|ref|XP_002877373.1|/3.29501e-25/cation/H+ exchanger [Arabidopsis lyrata subsp. lyrata]
Bra034757	12	65	4.35	23.95	2.46093834988745	5.32004e-07	6.05122367619886e-06	GO:0005840//ribosome	-	GO:0006970//response to osmotic stress	gi|71151984|sp|Q9LHG9.1|NACA1_ARATH/2.30825e-46/RecName: Full=Nascent polypeptide-associated complex subunit alpha-like protein 1; Short=NAC-alpha-like protein 1; AltName: Full=Alpha-NAC-like protein 1
Bra009226	5	27	1.81	9.95	2.45870682834781	8.30972e-05	0.000561085142021416	-	-	-	gi|297810791|ref|XP_002873279.1|/3.59433e-126/hypothetical protein ARALYDRAFT_487491 [Arabidopsis lyrata subsp. lyrata]
Bra037354	10	54	3.62	19.89	2.45798167375054	1.762372e-06	1.79812019289661e-05	GO:0043231//intracellular membrane-bounded organelle;GO:0044444//cytoplasmic part	GO:0004672//protein kinase activity;GO:0032559	GO:0009725//response to hormone stimulus;GO:0006464//protein modification process;GO:0006796//phosphate metabolic process	gi|297810099|ref|XP_002872933.1|/0/hypothetical protein ARALYDRAFT_490498 [Arabidopsis lyrata subsp. lyrata]
Bra024699	34	182	12.32	67.05	2.44423507609693	7.32082e-13	1.89461942222222e-11	GO:0005840//ribosome;GO:0030312//external encapsulating structure;GO:0031981//nuclear lumen;GO:0009536//plastid;GO:0031090//organelle membrane;GO:0005576//extracellular region	GO:0016628//oxidoreductase activity, acting on the CH-CH group of donors, NAD or NADP as acceptor;GO:0019899//enzyme binding;GO:0032559	GO:0006952//defense response;GO:0051707//response to other organism;GO:0010038//response to metal ion;GO:0044267//cellular protein metabolic process	gi|108864705|gb|ABG22608.1|/0/Heat shock cognate 70 kDa protein, putative, expressed [Oryza sativa Japonica Group]
Bra009706	40	214	14.49	78.84	2.44387018148656	1.179056e-13	3.56113479252336e-12	GO:0015935//small ribosomal subunit;GO:0030312//external encapsulating structure;GO:0009536//plastid	GO:0003723//RNA binding;GO:0005198//structural molecule activity	GO:0010467//gene expression	gi|15237819|ref|NP_197763.1|/7.60162e-76/RPS11-BETA (RIBOSOMAL PROTEIN S11-BETA); structural constituent of ribosome [Arabidopsis thaliana]
Bra002942	6	32	2.17	11.79	2.44179677053528	2.83398e-05	0.000218911619121601	GO:0044464//cell part	GO:0046872//metal ion binding;GO:0016831//carboxy-lyase activity;GO:0019842//vitamin binding	GO:0006950//response to stress	gi|297796369|ref|XP_002866069.1|/0/pyruvate decarboxylase-2 [Arabidopsis lyrata subsp. lyrata]
Bra015269	6	32	2.17	11.79	2.44179677053528	2.83398e-05	0.000218846233333333	-	-	-	gi|297848600|ref|XP_002892181.1|/3.26134e-68/hypothetical protein ARALYDRAFT_887539 [Arabidopsis lyrata subsp. lyrata]
Bra030623	22	117	7.97	43.10	2.43503623998599	1.06453e-09	1.89287198211829e-08	GO:0031410//cytoplasmic vesicle	-	-	gi|157890966|dbj|BAF81524.1|/1.27613e-86/putative 15kDa selenoprotein [Brassica rapa]
Bra005765	26	138	9.42	50.84	2.43216506539218	8.50454e-11	1.73267436690307e-09	GO:0009536//plastid	GO:0016491//oxidoreductase activity;GO:0004721//phosphoprotein phosphatase activity	GO:0010035//response to inorganic substance;GO:0006464//protein modification process	gi|18414234|ref|NP_568119.1|/7.79576e-73/CDC25; arsenate reductase/ protein tyrosine phosphatase [Arabidopsis thaliana]
Bra010131	10	53	3.62	19.53	2.43163034680359	1.768076e-06	1.80322828023669e-05	-	-	-	gi|297793883|ref|XP_002864826.1|/2.30881e-101/protein binding protein [Arabidopsis lyrata subsp. lyrata]
Bra006381	10	53	3.62	19.53	2.43163034680359	1.768076e-06	1.80251722807571e-05	GO:0016020//membrane;GO:0044444//cytoplasmic part	GO:0016628//oxidoreductase activity, acting on the CH-CH group of donors, NAD or NADP as acceptor;GO:0046914//transition metal ion binding	GO:0008152//metabolic process;GO:0006950//response to stress;GO:0010038//response to metal ion	gi|312281929|dbj|BAJ33830.1|/4.24949e-177/unnamed protein product [Thellungiella halophila]
Bra036182	76	402	27.53	148.10	2.42749512558065	1.176836e-14	3.96687326518905e-13	GO:0016020//membrane;GO:0042579//microbody	GO:0016453	GO:0003006//developmental process involved in reproduction	gi|8777413|dbj|BAA97003.1|/0/acetyl-CoA C-acetyltransferase [Arabidopsis thaliana]
Bra012531	11	58	3.98	21.37	2.42474657211616	9.72142e-07	1.04680380124948e-05	-	GO:0008374//O-acyltransferase activity	GO:0044238//primary metabolic process	gi|297800066|ref|XP_002867917.1|/0/lecithin:cholesterol acyltransferase family protein [Arabidopsis lyrata subsp. lyrata]
Bra039733	8	42	2.90	15.47	2.4153483914341	6.10866e-06	5.63042052192513e-05	GO:0031981//nuclear lumen	GO:0005488//binding	GO:0009943//adaxial/abaxial axis specification;GO:0048437//floral organ development	gi|297838145|ref|XP_002886954.1|/3.4171e-111/hypothetical protein ARALYDRAFT_475666 [Arabidopsis lyrata subsp. lyrata]
Bra029308	117	612	42.38	225.46	2.41141600752956	1.454392e-13	4.24879669694915e-12	GO:0042598//vesicular fraction;GO:0005618//cell wall;GO:0031090//organelle membrane;GO:0031410//cytoplasmic vesicle;GO:0044425//membrane part;GO:0009536//plastid	GO:0046872//metal ion binding	-	gi|31321896|gb|AAK84429.1|/0/putative papillar cell-specific calnexin [Brassica napus]
Bra016285	9	47	3.26	17.31	2.40866185513556	3.2588e-06	3.16027813953488e-05	GO:0043231//intracellular membrane-bounded organelle	GO:0003676//nucleic acid binding	GO:0006351//transcription, DNA-dependent;GO:0010160//formation of organ boundary	gi|238478643|ref|NP_001154369.1|/6.30125e-149/myb family transcription factor (MYB117) [Arabidopsis thaliana]
Bra011466	32	167	11.59	61.52	2.40817493695535	2.19802e-12	5.381402375e-11	GO:0043231//intracellular membrane-bounded organelle	-	-	gi|238481060|ref|NP_001154285.1|/2.6288e-62/unknown protein [Arabidopsis thaliana]
Bra007487	5	26	1.81	9.58	2.40403595865297	0.0001223336	0.000777103905257985	-	-	-	gi|15232242|ref|NP_191563.1|/1.91392e-40/F-box family protein [Arabidopsis thaliana]
Bra023382	5	26	1.81	9.58	2.40403595865297	0.0001223336	0.000776913017538688	-	-	-	gi|297811409|ref|XP_002873588.1|/2.04463e-123/hypothetical protein ARALYDRAFT_909241 [Arabidopsis lyrata subsp. lyrata]
Bra020886	10	52	3.62	19.16	2.40403595865297	1.77778e-06	1.81026877195746e-05	GO:0043231//intracellular membrane-bounded organelle	-	-	gi|15233517|ref|NP_193843.1|/1.97022e-84/G10 family protein [Arabidopsis thaliana]
Bra038998	5	26	1.81	9.58	2.40403595865297	0.0001223336	0.000776722223575639	-	GO:0004674//protein serine/threonine kinase activity;GO:0032559	GO:0006464//protein modification process	gi|297832224|ref|XP_002883994.1|/0/hypothetical protein ARALYDRAFT_343256 [Arabidopsis lyrata subsp. lyrata]
Bra030249	6	31	2.17	11.42	2.39579570291836	3.64642e-05	0.000274053903139535	GO:0043231//intracellular membrane-bounded organelle	-	-	gi|20198152|gb|AAD23615.2|/2.45509e-80/expressed protein [Arabidopsis thaliana]
Bra039175	6	31	2.17	11.42	2.39579570291836	3.64642e-05	0.000273974259459459	GO:0044464//cell part	GO:0008233//peptidase activity;GO:0016887//ATPase activity;GO:0000166//nucleotide binding	-	gi|6957708|gb|AAF32452.1|/0/cell division protein FtsH-like protein [Arabidopsis thaliana]
Bra029000	6	31	2.17	11.42	2.39579570291836	3.64642e-05	0.000273894662056944	-	-	-	gi|297792963|ref|XP_002864366.1|/1.49316e-20/hypothetical protein ARALYDRAFT_495580 [Arabidopsis lyrata subsp. lyrata]
Bra015336	24	124	8.69	45.68	2.39413456854844	3.0064e-10	5.75759004444445e-09	-	GO:0016651//oxidoreductase activity, acting on NADH or NADPH	GO:0008152//metabolic process	gi|2924772|gb|AAC04901.1|/3.75281e-80/expressed protein [Arabidopsis thaliana]
Bra027167	12	62	4.35	22.84	2.39247534462675	5.3288e-07	6.05852221635884e-06	-	GO:0003723//RNA binding	GO:0016070//RNA metabolic process;GO:0006412//translation	gi|297834512|ref|XP_002885138.1|/1.79679e-172/predicted protein [Arabidopsis lyrata subsp. lyrata]
Bra014404	39	201	14.13	74.05	2.38973826984227	1.314504e-13	3.91083848285385e-12	GO:0044459//plasma membrane part;GO:0044420//extracellular matrix part;GO:0043231//intracellular membrane-bounded organelle;GO:0031224//intrinsic to membrane	GO:0015301//anion:anion antiporter activity;GO:0015562//efflux transmembrane transporter activity;GO:0015103//inorganic anion transmembrane transporter activity	GO:0006820//anion transport;GO:0010035//response to inorganic substance;GO:0034220//ion transmembrane transport	gi|297821126|ref|XP_002878446.1|/0/anion exchange family protein [Arabidopsis lyrata subsp. lyrata]
Bra008653	22	113	7.97	41.63	2.38497192914975	1.06453e-09	1.89809369793103e-08	-	-	-	gi|297807635|ref|XP_002871701.1|/7.89409e-46/hypothetical protein ARALYDRAFT_488456 [Arabidopsis lyrata subsp. lyrata]
Bra024851	31	159	11.23	58.58	2.38305026547877	3.90288e-12	9.30858482656827e-11	GO:0031224//intrinsic to membrane	GO:0015174//basic amino acid transmembrane transporter activity;GO:0015172//acidic amino acid transmembrane transporter activity;GO:0015179//L-amino acid transmembrane transporter activity	GO:0006865//amino acid transport	gi|19347737|gb|AAL86294.1|/0/putative amino acid or GABA permease [Arabidopsis thaliana]
Bra001423	10	51	3.62	18.79	2.37590346433685	1.794246e-06	1.82416185937869e-05	GO:0044424//intracellular part	GO:0005515//protein binding;GO:0032559	GO:0044267//cellular protein metabolic process;GO:0010038//response to metal ion	gi|17979243|gb|AAL49938.1|/0/AT3g11830/F26K24_12 [Arabidopsis thaliana]
Bra011291	10	51	3.62	18.79	2.37590346433685	1.794246e-06	1.82344481462264e-05	GO:0015935//small ribosomal subunit;GO:0031981//nuclear lumen;GO:0009536//plastid;GO:0016020//membrane	GO:0005198//structural molecule activity	GO:0006952//defense response;GO:0010467//gene expression	gi|72255619|gb|AAZ66937.1|/2.63711e-99/117M18_18 [Brassica rapa]
Bra032660	10	51	3.62	18.79	2.37590346433685	1.794246e-06	1.82272833335953e-05	-	GO:0005488//binding	GO:0006887//exocytosis	gi|145334974|ref|NP_563643.4|/0/SEC1A (SIMILAR TO ELECTRON CAREER 1A); protein transporter [Arabidopsis thaliana]
Bra024835	11	56	3.98	20.63	2.37390348534284	9.7778e-07	1.0524364746045e-05	GO:0043231//intracellular membrane-bounded organelle	-	-	gi|229914876|gb|ACQ90601.1|/0/putative Myb DNA binding protein [Thellungiella halophila]
Bra007804	6	30	2.17	11.05	2.34827942183431	5.02636e-05	0.000364418147616377	GO:0043231//intracellular membrane-bounded organelle;GO:0031224//intrinsic to membrane	GO:0035250//UDP-galactosyltransferase activity	GO:0006464//protein modification process	gi|297825575|ref|XP_002880670.1|/4.35926e-163/transferase, transferring glycosyl groups [Arabidopsis lyrata subsp. lyrata]
Bra038806	6	30	2.17	11.05	2.34827942183431	5.02636e-05	0.000364315983851976	GO:0043231//intracellular membrane-bounded organelle	GO:0003824//catalytic activity	-	gi|186512081|ref|NP_001078412.2|/7.79965e-138/unknown protein [Arabidopsis thaliana]
Bra031632	6	30	2.17	11.05	2.34827942183431	5.02636e-05	0.00036421387735426	GO:0009941//chloroplast envelope;GO:0009532//plastid stroma	GO:0015036//disulfide oxidoreductase activity	GO:0018904;GO:0019725//cellular homeostasis	gi|312282269|dbj|BAJ34000.1|/1.67098e-107/unnamed protein product [Thellungiella halophila]
Bra031984	6	30	2.17	11.05	2.34827942183431	5.02636e-05	0.000364111828075091	GO:0009532//plastid stroma;GO:0000314//organellar small ribosomal subunit;GO:0016020//membrane	GO:0016779//nucleotidyltransferase activity;GO:0005488//binding;GO:0005198//structural molecule activity	GO:0006952//defense response;GO:0033554//cellular response to stress;GO:0010467//gene expression;GO:0009581	gi|21536611|gb|AAM60943.1|/3.059e-110/putative ribosomal protein S2 [Arabidopsis thaliana]
Bra007769	10	50	3.62	18.42	2.34721145900813	1.822104e-06	1.8495750614841e-05	-	-	-	gi|297825715|ref|XP_002880740.1|/1.88113e-113/reversion-to-ethylene sensitivity1 [Arabidopsis lyrata subsp. lyrata]
Bra030168	9	45	3.26	16.58	2.34650013726467	3.46566e-06	3.35082923111444e-05	-	GO:0016301//kinase activity	-	gi|9972372|gb|AAG10622.1|AC008030_22/0/Putative receptor-like serine/threonine kinase - partial protein [Arabidopsis thaliana]
Bra002216	17	85	6.16	31.31	2.34562125244377	2.46314e-08	3.60192429638009e-07	-	-	-	gi|157849696|gb|ABV89631.1|/1.38644e-131/aluminum-induced protein [Brassica rapa]
Bra030491	8	40	2.90	14.74	2.34561171908014	7.07978e-06	6.39554968972746e-05	-	GO:0046914//transition metal ion binding	-	gi|18403075|ref|NP_564569.1|/7.32429e-118/zinc finger (C3HC4-type RING finger) family protein [Arabidopsis thaliana]
Bra006313	7	35	2.54	12.89	2.34335186158949	1.681846e-05	0.000138965952329818	GO:0031090//organelle membrane	-	GO:0009832//plant-type cell wall biogenesis	gi|30685446|ref|NP_197067.2|/0/IRX6 [Arabidopsis thaliana]
Bra037315	7	35	2.54	12.89	2.34335186158949	1.681846e-05	0.000138921554261981	GO:0044464//cell part	GO:0048037//cofactor binding;GO:0016857//racemase and epimerase activity, acting on carbohydrates and derivatives	GO:0006139//nucleobase, nucleoside, nucleotide and nucleic acid metabolic process	gi|15236712|ref|NP_191922.1|/0/GAE3 (UDP-D-GLUCURONATE 4-EPIMERASE 3); UDP-glucuronate 4-epimerase/ catalytic [Arabidopsis thaliana]
Bra023110	75	373	27.17	137.41	2.3384005293018	0	0	GO:0044432//endoplasmic reticulum part;GO:0030312//external encapsulating structure;GO:0031981//nuclear lumen;GO:0009536//plastid;GO:0031090//organelle membrane	GO:0016628//oxidoreductase activity, acting on the CH-CH group of donors, NAD or NADP as acceptor;GO:0032559	GO:0043161//proteasomal ubiquitin-dependent protein catabolic process;GO:0010038//response to metal ion;GO:0000741//karyogamy;GO:0033554//cellular response to stress	gi|312282899|dbj|BAJ34315.1|/0/unnamed protein product [Thellungiella halophila]
Bra020142	14	69	5.07	25.42	2.32590637800162	1.577554e-07	2.00718903129921e-06	GO:0044444//cytoplasmic part	GO:0005488//binding	GO:0009414//response to water deprivation;GO:0009651//response to salt stress	gi|297808161|ref|XP_002871964.1|/9.8591e-176/BTB-POZ and math domain 5 [Arabidopsis lyrata subsp. lyrata]
Bra011056	12	59	4.35	21.74	2.32126463429122	5.37126e-07	6.10411235340659e-06	GO:0009532//plastid stroma	GO:0015036//disulfide oxidoreductase activity	GO:0019725//cellular homeostasis	gi|297803186|ref|XP_002869477.1|/1.77e-45/hypothetical protein ARALYDRAFT_491884 [Arabidopsis lyrata subsp. lyrata]
Bra031123	11	54	3.98	19.89	2.3212029402901	9.93884e-07	1.06843563143451e-05	-	GO:0004674//protein serine/threonine kinase activity;GO:0032559	GO:0006464//protein modification process	gi|297836798|ref|XP_002886281.1|/0/predicted protein [Arabidopsis lyrata subsp. lyrata]
Bra033392	11	54	3.98	19.89	2.3212029402901	9.93884e-07	1.06799156009975e-05	GO:0043231//intracellular membrane-bounded organelle	-	-	gi|15218790|ref|NP_171835.1|/5.88559e-151/ATRRP4 (ARABIDOPSIS THALIANA RIBOSOMAL RNA PROCESSING 4); RNA binding / exonuclease [Arabidopsis thaliana]
Bra034363	85	417	30.79	153.62	2.31883228225167	0	0	GO:0005840//ribosome;GO:0016020//membrane;GO:0009536//plastid;GO:0031981//nuclear lumen	GO:0005198//structural molecule activity	GO:0006950//response to stress;GO:0006412//translation	gi|227206376|dbj|BAH57243.1|/1.04872e-21/AT2G27710 [Arabidopsis thaliana]
Bra026953	16	78	5.80	28.74	2.3089352564424	4.58872e-08	6.43715501247965e-07	GO:0031090//organelle membrane	GO:0042562//hormone binding;GO:0043178//alcohol binding	GO:0048437//floral organ development;GO:0009755//hormone-mediated signaling pathway;GO:0009555//pollen development;GO:0010167//response to nitrate;GO:0048528//post-embryonic root development;GO:0009607//response to biotic stimulus	gi|147742773|gb|ABQ50554.1|/0/hypothetical protein [Brassica rapa]
Bra012479	6	29	2.17	10.68	2.29914469924308	7.35832e-05	0.00050596278	-	-	-	gi|193083245|gb|ACF09416.1|/9.82955e-83/At1g25400 [Arabidopsis thaliana]
Bra006068	6	29	2.17	10.68	2.29914469924308	7.35832e-05	0.000505828251209785	-	GO:0008415//acyltransferase activity	GO:0009292//genetic transfer	gi|15238195|ref|NP_196617.1|/1.21092e-126/GTE2 (Global transcription factor group E 2); DNA binding [Arabidopsis thaliana]
Bra017210	31	149	11.23	54.89	2.28918541157396	3.90288e-12	9.29144194475138e-11	GO:0044424//intracellular part	GO:0016841//ammonia-lyase activity	GO:0009411//response to UV;GO:0006558//L-phenylalanine metabolic process;GO:0009414//response to water deprivation;GO:0048229//gametophyte development;GO:0009696//salicylic acid metabolic process;GO:0009808//lignin metabolic process	gi|85363076|gb|ABC69916.1|/0/phenylalanine ammonia-lyase [Brassica napus]
Bra038817	10	48	3.62	17.68	2.28805667230823	1.948038e-06	1.97121622121331e-05	GO:0016020//membrane;GO:0043231//intracellular membrane-bounded organelle	GO:0004871//signal transducer activity;GO:0032561	-	gi|297836764|ref|XP_002886264.1|/1.36395e-115/signal recognition particle binding protein [Arabidopsis lyrata subsp. lyrata]
Bra038945	18	86	6.52	31.68	2.28062846584853	1.319312e-08	1.9923768953271e-07	GO:0031410//cytoplasmic vesicle	GO:0016787//hydrolase activity;GO:0043167//ion binding	GO:0044238//primary metabolic process	gi|297805050|ref|XP_002870409.1|/0/glycosyl hydrolase family 79 N-terminal domain-containing protein [Arabidopsis lyrata subsp. lyrata]
Bra012716	30	143	10.87	52.68	2.27690340522921	7.093e-12	1.63734305357143e-10	GO:0043231//intracellular membrane-bounded organelle	-	-	gi|297804546|ref|XP_002870157.1|/1.05985e-50/hypothetical protein ARALYDRAFT_915104 [Arabidopsis lyrata subsp. lyrata]
Bra032320	8	38	2.90	14.00	2.27130202181739	9.84272e-06	8.60580598173825e-05	GO:0043231//intracellular membrane-bounded organelle	-	-	gi|13877755|gb|AAK43955.1|AF370140_1/1.8673e-73/unknown protein [Arabidopsis thaliana]
Bra018634	12	57	4.35	21.00	2.27130202181739	5.46948e-07	6.20210245263158e-06	GO:0043231//intracellular membrane-bounded organelle	GO:0003677//DNA binding;GO:0001071//nucleic acid binding transcription factor activity;GO:0005515//protein binding	GO:0006351//transcription, DNA-dependent	gi|30680599|ref|NP_563810.2|/0/bZIP family transcription factor [Arabidopsis thaliana]
Bra037109	7	33	2.54	12.16	2.25924282667142	2.98968e-05	0.000228076679610505	-	GO:0046872//metal ion binding	-	gi|18405411|ref|NP_564693.1|/3.57549e-82/zinc finger (C3HC4-type RING finger) family protein [Arabidopsis thaliana]
Bra018575	595	2789	215.53	1027.47	2.25313567114346	1.106226e-12	2.81222881061947e-11	GO:0044432//endoplasmic reticulum part;GO:0031090//organelle membrane;GO:0009536//plastid	GO:0046872//metal ion binding;GO:0030246//carbohydrate binding;GO:0005515//protein binding	GO:0055065//metal ion homeostasis;GO:0006970//response to osmotic stress;GO:0044267//cellular protein metabolic process;GO:0010038//response to metal ion	gi|297849222|ref|XP_002892492.1|/0/calreticulin 2 [Arabidopsis lyrata subsp. lyrata]
Bra002268	16	75	5.80	27.63	2.25211075679756	4.59626e-08	6.44423568546638e-07	-	-	-	gi|297808053|ref|XP_002871910.1|/3.8374e-32/hypothetical protein ARALYDRAFT_910025 [Arabidopsis lyrata subsp. lyrata]
Bra002008	6	28	2.17	10.32	2.24967602297878	0.0001127798	0.000733352351408451	GO:0016020//membrane	-	-	gi|42565501|ref|NP_190002.2|/5.21237e-173/chloroplast outer membrane protein-related [Arabidopsis thaliana]
Bra006378	9	42	3.26	15.47	2.24652932721796	4.67124e-06	4.41089258436815e-05	GO:0043231//intracellular membrane-bounded organelle	-	-	gi|297807715|ref|XP_002871741.1|/0/exostosin family protein [Arabidopsis lyrata subsp. lyrata]
Bra017755	44	205	15.94	75.52	2.24420713537137	9.992e-14	3.04997837072019e-12	GO:0005618//cell wall	GO:0016791//phosphatase activity;GO:0043169//cation binding	-	gi|15223530|ref|NP_176033.1|/0/PAP6 (PURPLE ACID PHOSPHATASE 6); acid phosphatase/ protein serine/threonine phosphatase [Arabidopsis thaliana]
Bra037524	14	65	5.07	23.95	2.2399680036202	1.59513e-07	2.02556439194499e-06	-	-	-	gi|297795373|ref|XP_002865571.1|/8.20625e-84/hypothetical protein ARALYDRAFT_494829 [Arabidopsis lyrata subsp. lyrata]
Bra026331	15	69	5.43	25.42	2.2269399272006	8.58816e-08	1.14570840371517e-06	-	-	-	gi|105830396|gb|ABF74723.1|/2.00207e-135/At4g27620 [Arabidopsis thaliana]
Bra026947	25	115	9.06	42.37	2.22546017331765	1.59786e-10	3.15833887155963e-09	-	-	GO:0009648//photoperiodism;GO:0009813//flavonoid biosynthetic process	gi|15222113|ref|NP_172751.1|/0/ATAN11 (ANTHOCYANIN11); nucleotide binding [Arabidopsis thaliana]
Bra027514	17	78	6.16	28.74	2.22205780576243	2.46884e-08	3.60821873148672e-07	-	-	-	gi|297795023|ref|XP_002865396.1|/0/transducin family protein [Arabidopsis lyrata subsp. lyrata]
Bra040220	45	206	16.30	75.89	2.21903783026365	4.30766e-14	1.37494125481481e-12	-	GO:0046872//metal ion binding	-	gi|301133584|gb|ADK63414.1|/1.31982e-178/CCCH type zinc finger protein [Brassica rapa]
Bra014563	55	251	19.92	92.47	2.21476774123635	9.54792e-15	3.26523708571429e-13	GO:0044427;GO:0043231//intracellular membrane-bounded organelle	GO:0005488//binding;GO:0016741	GO:0006325//chromatin organization;GO:0006730//one-carbon metabolic process;GO:0016192//vesicle-mediated transport	gi|18410992|ref|NP_567071.1|/1.71322e-114/unknown protein [Arabidopsis thaliana]
Bra026889	7	32	2.54	11.79	2.2146633162076	4.36124e-05	0.000322619453390558	-	-	-	gi|75217965|sp|Q56XS8.1|FDL2_ARATH/8.07066e-121/RecName: Full=F-box/FBD/LRR-repeat protein At1g13780
Bra017300	7	32	2.54	11.79	2.2146633162076	4.36124e-05	0.000322527170938215	-	GO:0005515//protein binding	GO:0044267//cellular protein metabolic process	gi|928936|emb|CAA89204.1|/0/J-domain protein [Arabidopsis thaliana]
Bra024908	7	32	2.54	11.79	2.2146633162076	4.36124e-05	0.000322434941263941	GO:0031224//intrinsic to membrane;GO:0031410//cytoplasmic vesicle	-	-	gi|297814348|ref|XP_002875057.1|/0/hypothetical protein ARALYDRAFT_484013 [Arabidopsis lyrata subsp. lyrata]
Bra020447	28	127	10.14	46.79	2.20614257635697	2.42502e-11	5.24656628284519e-10	GO:0043231//intracellular membrane-bounded organelle;GO:0031224//intrinsic to membrane;GO:0031090//organelle membrane	GO:0046872//metal ion binding;GO:0032559;GO:0015662//ATPase activity, coupled to transmembrane movement of ions, phosphorylative mechanism	GO:0015988//energy coupled proton transport, against electrochemical gradient;GO:0010118//stomatal movement;GO:0009207;GO:0006950//response to stress;GO:0009206;GO:0009725//response to hormone stimulus	gi|15242103|ref|NP_200545.1|/0/AHA3; ATPase/ hydrogen-exporting ATPase, phosphorylative mechanism [Arabidopsis thaliana]
Bra028259	23	104	8.33	38.31	2.20133262505833	5.65806e-10	1.0471258642806e-08	-	-	-	gi|297792461|ref|XP_002864115.1|/2.71179e-70/hypothetical protein ARALYDRAFT_495223 [Arabidopsis lyrata subsp. lyrata]
Bra028016	20	90	7.24	33.16	2.19538240441255	3.76156e-09	6.15125694117647e-08	-	GO:0032561	GO:0051707//response to other organism	gi|312283547|dbj|BAJ34639.1|/6.41231e-167/unnamed protein product [Thellungiella halophila]
Bra016275	47	211	17.03	77.73	2.19039308122271	1.04361e-14	3.54087833858268e-13	-	GO:0016859//cis-trans isomerase activity	GO:0044267//cellular protein metabolic process	gi|297851036|ref|XP_002893399.1|/2.14915e-59/peptidyl-prolyl cis-trans isomerase PPIC-type family protein [Arabidopsis lyrata subsp. lyrata]
Bra018907	11	49	3.98	18.05	2.18115850123089	1.297412e-06	1.37135281471791e-05	GO:0034357;GO:0009534//chloroplast thylakoid	-	GO:0006950//response to stress;GO:0042221//response to chemical stimulus;GO:0009411//response to UV	gi|312283313|dbj|BAJ34522.1|/6.58608e-24/unnamed protein product [Thellungiella halophila]
Bra031535	20	89	7.24	32.79	2.17919429930986	3.76344e-09	6.15044107206068e-08	-	GO:0017111//nucleoside-triphosphatase activity;GO:0004672//protein kinase activity;GO:0032559	GO:0006464//protein modification process	gi|297848950|ref|XP_002892356.1|/0/hypothetical protein ARALYDRAFT_470695 [Arabidopsis lyrata subsp. lyrata]
Bra038377	14	62	5.07	22.84	2.1715049983595	1.667942e-07	2.10870281017115e-06	GO:0009526//plastid envelope;GO:0009534//chloroplast thylakoid;GO:0009570//chloroplast stroma;GO:0033178//proton-transporting two-sector ATPase complex, catalytic domain	GO:0015078//hydrogen ion transmembrane transporter activity	GO:0006952//defense response;GO:0006818//hydrogen transport;GO:0009767//photosynthetic electron transport chain;GO:0006754//ATP biosynthetic process	gi|297809143|ref|XP_002872455.1|/3.05795e-107/hypothetical protein ARALYDRAFT_489817 [Arabidopsis lyrata subsp. lyrata]
Bra019060	7	31	2.54	11.42	2.16866224859068	6.6435e-05	0.000462718343211207	GO:0009536//plastid	GO:0016881//acid-amino acid ligase activity	GO:0048878//chemical homeostasis;GO:0000902//cell morphogenesis;GO:0009755//hormone-mediated signaling pathway	gi|15237038|ref|NP_194456.1|/0/WES1; indole-3-acetic acid amido synthetase [Arabidopsis thaliana]
Bra019259	12	53	4.35	19.53	2.1666046431507	6.49934e-07	7.29313959895833e-06	GO:0009534//chloroplast thylakoid	-	-	gi|15236659|ref|NP_194120.1|/6.19629e-114/unknown protein [Arabidopsis thaliana]
Bra034080	16	70	5.80	25.79	2.15268696777428	4.70886e-08	6.59495484507042e-07	-	GO:0005515//protein binding	GO:0050896//response to stimulus;GO:0044267//cellular protein metabolic process	gi|297833732|ref|XP_002884748.1|/2.25507e-40/predicted protein [Arabidopsis lyrata subsp. lyrata]
Bra031360	8	35	2.90	12.89	2.15212745834672	2.55846e-05	0.000201788971446004	-	-	-	gi|15219186|ref|NP_173623.1|/1.23883e-53/kelch repeat-containing F-box family protein [Arabidopsis thaliana]
Bra001150	11	48	3.98	17.68	2.15127793884778	1.514568e-06	1.582126912e-05	-	GO:0016747//transferase activity, transferring acyl groups other than amino-acyl groups	-	gi|297829076|ref|XP_002882420.1|/0/phospholipid/glycerol acyltransferase family protein [Arabidopsis lyrata subsp. lyrata]
Bra007080	14	61	5.07	22.47	2.14794247217657	1.728988e-07	2.17948589722087e-06	GO:0031981//nuclear lumen;GO:0000785//chromatin	GO:0003676//nucleic acid binding	GO:0006952//defense response;GO:0009908//flower development;GO:0009266//response to temperature stimulus;GO:0034728	gi|15232536|ref|NP_191019.1|/2.27348e-61/HTA11; DNA binding [Arabidopsis thaliana]
Bra024649	14	61	5.07	22.47	2.14794247217657	1.728988e-07	2.17842376959064e-06	-	-	-	gi|13877765|gb|AAK43960.1|AF370145_1/0/unknown protein [Arabidopsis thaliana]
Bra013536	24	104	8.69	38.31	2.14029294360948	3.0078e-10	5.7517500887574e-09	GO:0010008//endosome membrane	-	GO:0051234//establishment of localization	gi|312281605|dbj|BAJ33668.1|/1.83659e-102/unnamed protein product [Thellungiella halophila]
Bra018281	9	39	3.26	14.37	2.14011619222626	1.024094e-05	8.92380393528817e-05	GO:0031224//intrinsic to membrane	-	-	gi|297822837|ref|XP_002879301.1|/5.57853e-62/hypothetical protein ARALYDRAFT_902122 [Arabidopsis lyrata subsp. lyrata]
Bra012969	9	39	3.26	14.37	2.14011619222626	1.024094e-05	8.92079726280324e-05	GO:0005746//mitochondrial respiratory chain	GO:0015002//heme-copper terminal oxidase activity	GO:0022904//respiratory electron transport chain	gi|119720800|gb|ABL97970.1|/6.90491e-21/cytochrome-c oxidase [Brassica rapa]
Bra018342	22	95	7.97	35.00	2.13470329272922	1.06626e-09	1.89464508865979e-08	GO:0016020//membrane	GO:0005249//voltage-gated potassium channel activity;GO:0046873//metal ion transmembrane transporter activity;GO:0000166//nucleotide binding	GO:0048588//developmental cell growth;GO:0006970//response to osmotic stress;GO:0034220//ion transmembrane transport;GO:0030001//metal ion transport	gi|15227701|ref|NP_180568.1|/7.05873e-179/ATKT1 (POTASSIUM TRANSPORTER 1); potassium ion transmembrane transporter [Arabidopsis thaliana]
Bra001852	22	95	7.97	35.00	2.13470329272922	1.06626e-09	1.89334382142857e-08	GO:0000502//proteasome complex	GO:0004175//endopeptidase activity;GO:0005488//binding	GO:0010876;GO:0006508//proteolysis	gi|312283383|dbj|BAJ34557.1|/1.88208e-42/unnamed protein product [Thellungiella halophila]
Bra003102	10	43	3.62	15.84	2.12951073299641	4.28064e-06	4.08382533431734e-05	-	GO:0017111//nucleoside-triphosphatase activity;GO:0032559	-	gi|297796103|ref|XP_002865936.1|/0/ATP binding protein [Arabidopsis lyrata subsp. lyrata]
Bra033533	64	274	23.18	100.94	2.12254552029196	0	0	-	GO:0046914//transition metal ion binding;GO:0003677//DNA binding;GO:0001071//nucleic acid binding transcription factor activity	GO:0006351//transcription, DNA-dependent	gi|297800552|ref|XP_002868160.1|/4.23978e-53/hypothetical protein ARALYDRAFT_329901 [Arabidopsis lyrata subsp. lyrata]
Bra035913	54	231	19.56	85.10	2.12125276162109	7.26086e-14	2.26717722753623e-12	GO:0042598//vesicular fraction;GO:0005618//cell wall;GO:0031090//organelle membrane;GO:0031224//intrinsic to membrane;GO:0009536//plastid	GO:0046872//metal ion binding;GO:0030246//carbohydrate binding;GO:0005515//protein binding	GO:0051234//establishment of localization;GO:0044267//cellular protein metabolic process	gi|31321896|gb|AAK84429.1|/0/putative papillar cell-specific calnexin [Brassica napus]
Bra023812	7	30	2.54	11.05	2.12114596750663	0.000104206	0.000690805621538461	-	GO:0016628//oxidoreductase activity, acting on the CH-CH group of donors, NAD or NADP as acceptor	GO:0008152//metabolic process	gi|297835268|ref|XP_002885516.1|/6.97914e-124/hypothetical protein ARALYDRAFT_479780 [Arabidopsis lyrata subsp. lyrata]
Bra017108	7	30	2.54	11.05	2.12114596750663	0.000104206	0.000690628537298129	GO:0031410//cytoplasmic vesicle	GO:0070567	GO:0008152//metabolic process	gi|15224925|ref|NP_181401.1|/0/PECT1 (PHOSPHORYLETHANOLAMINE CYTIDYLYLTRANSFERASE 1); ethanolamine-phosphate cytidylyltransferase [Arabidopsis thaliana]
Bra039161	11	47	3.98	17.31	2.12076538882299	1.87227e-06	1.89975151412873e-05	GO:0043231//intracellular membrane-bounded organelle;GO:0015934//large ribosomal subunit	GO:0005198//structural molecule activity	GO:0010467//gene expression	gi|18396099|ref|NP_566167.1|/1.13651e-15/60S ribosomal protein L39 (RPL39B) [Arabidopsis thaliana]
Bra039954	8	34	2.90	12.53	2.11126160930693	3.8806e-05	0.000290052131830009	-	-	-	gi|255552185|ref|XP_002517137.1|/5.12753e-124/conserved hypothetical protein [Ricinus communis]
Bra025123	12	51	4.35	18.79	2.11087776068397	8.55564e-07	9.33322854683544e-06	GO:0043231//intracellular membrane-bounded organelle	GO:0016884//carbon-nitrogen ligase activity, with glutamine as amido-N-donor	GO:0006528//asparagine metabolic process	gi|297814678|ref|XP_002875222.1|/0/hypothetical protein ARALYDRAFT_484275 [Arabidopsis lyrata subsp. lyrata]
Bra003118	16	68	5.80	25.05	2.11068579806764	4.91938e-08	6.79773653233565e-07	GO:0015935//small ribosomal subunit;GO:0030312//external encapsulating structure;GO:0009536//plastid	-	GO:0010467//gene expression	gi|297799418|ref|XP_002867593.1|/8.56271e-46/hypothetical protein ARALYDRAFT_492247 [Arabidopsis lyrata subsp. lyrata]
Bra031021	13	55	4.71	20.26	2.10483520918835	4.06492e-07	4.73185239441693e-06	GO:0043231//intracellular membrane-bounded organelle	GO:0004812//aminoacyl-tRNA ligase activity;GO:0032559	GO:0006418//tRNA aminoacylation for protein translation	gi|3617770|emb|CAA74705.1|/1.32679e-147/threonyl-tRNA synthetase [Arabidopsis thaliana]
Bra036177	36	152	13.04	56.00	2.10248295760125	3.02868e-13	8.3479203326226e-12	GO:0042579//microbody	GO:0016787//hydrolase activity	-	gi|15238956|ref|NP_199648.1|/0/thioesterase family protein [Arabidopsis thaliana]
Bra037338	18	76	6.52	28.00	2.10248295760125	1.362794e-08	2.05444175370262e-07	GO:0043231//intracellular membrane-bounded organelle	GO:0016411//acylglycerol O-acyltransferase activity	GO:0006633//fatty acid biosynthetic process;GO:0009791//post-embryonic development	gi|42566190|ref|NP_191950.2|/0/GPAT8 (glycerol-3-phosphate acyltransferase 8); acyltransferase/ glycerol-3-phosphate O-acyltransferase [Arabidopsis thaliana]
Bra022441	14	59	5.07	21.74	2.10029428802397	1.99422e-07	2.47046305126976e-06	GO:0016020//membrane	GO:0046873//metal ion transmembrane transporter activity	GO:0070838//divalent metal ion transport	gi|297830626|ref|XP_002883195.1|/6.26359e-168/hypothetical protein ARALYDRAFT_479481 [Arabidopsis lyrata subsp. lyrata]
Bra019529	10	42	3.62	15.47	2.09541159436583	5.93066e-06	5.48984187755102e-05	-	-	GO:0006950//response to stress	gi|34365641|gb|AAQ65132.1|/3.72317e-19/At3g48180 [Arabidopsis thaliana]
Bra002199	10	42	3.62	15.47	2.09541159436583	5.93066e-06	5.48787700930565e-05	-	-	-	gi|297812077|ref|XP_002873922.1|/0/binding protein [Arabidopsis lyrata subsp. lyrata]
Bra032356	10	42	3.62	15.47	2.09541159436583	5.93066e-06	5.4859135470483e-05	-	-	-	gi|297851432|ref|XP_002893597.1|/2.04812e-94/SGS domain-containing protein [Arabidopsis lyrata subsp. lyrata]
Bra040031	10	42	3.62	15.47	2.09541159436583	5.93066e-06	5.48395148927039e-05	GO:0032991//macromolecular complex	GO:0005488//binding	-	gi|6648193|gb|AAF21191.1|AC013483_15/9.9353e-162/putative RNA-binding protein [Arabidopsis thaliana]
Bra001306	27	113	9.78	41.63	2.08971718818799	4.5365e-11	9.50459246353323e-10	GO:0031090//organelle membrane;GO:0015934//large ribosomal subunit;GO:0031981//nuclear lumen	GO:0005198//structural molecule activity	GO:0010467//gene expression;GO:0022613//ribonucleoprotein complex biogenesis	gi|15232693|ref|NP_187561.1|/3.11742e-58/60S ribosomal protein L35 (RPL35A) [Arabidopsis thaliana]
Bra006124	29	121	10.51	44.58	2.08463394729758	1.30842e-11	2.92123408290155e-10	GO:0009536//plastid	GO:0016831//carboxy-lyase activity	GO:0009085//lysine biosynthetic process	gi|75306310|sp|Q949X7.1|DCDA1_ARATH/0/RecName: Full=Diaminopimelate decarboxylase 1, chloroplastic; Short=DAP decarboxylase 1; Flags: Precursor
Bra021736	24	100	8.69	36.84	2.08384497927693	3.0166e-10	5.76431458980044e-09	GO:0031224//intrinsic to membrane	GO:0016705//oxidoreductase activity, acting on paired donors, with incorporation or reduction of molecular oxygen	GO:0006631//fatty acid metabolic process	gi|18402641|ref|NP_565721.1|/1.93339e-156/ADS2 (16:0Delta9 Arabidopsis desaturase 2); oxidoreductase [Arabidopsis thaliana]
Bra021434	12	50	4.35	18.42	2.08218575535524	1.065128e-06	1.14075473537697e-05	GO:0043231//intracellular membrane-bounded organelle	GO:0004812//aminoacyl-tRNA ligase activity;GO:0032559	GO:0006418//tRNA aminoacylation for protein translation	gi|240255269|ref|NP_186925.4|/0/ATP binding / aminoacyl-tRNA ligase/ histidine-tRNA ligase/ nucleotide binding [Arabidopsis thaliana]
Bra019915	12	50	4.35	18.42	2.08218575535524	1.065128e-06	1.1402823731677e-05	GO:0009536//plastid	-	GO:0019941//modification-dependent protein catabolic process	gi|75271673|sp|Q6NKP9.1|AMSH2_ARATH/1.07443e-114/RecName: Full=AMSH-like ubiquitin thiolesterase 2; AltName: Full=Deubiquitinating enzyme AMSH2
Bra020855	43	179	15.58	65.94	2.08145865360872	1.34781e-13	3.99613299770642e-12	GO:0043231//intracellular membrane-bounded organelle	GO:0046914//transition metal ion binding;GO:0051540	GO:0031163	gi|297799796|ref|XP_002867782.1|/3.75893e-84/iron-sulfur cluster assembly complex protein [Arabidopsis lyrata subsp. lyrata]
Bra028543	14	58	5.07	21.37	2.07552925565647	2.2637e-07	2.77899809116809e-06	GO:0030312//external encapsulating structure;GO:0031967;GO:0031981//nuclear lumen;GO:0009536//plastid;GO:0031090//organelle membrane;GO:0005576//extracellular region	GO:0016832//aldehyde-lyase activity;GO:0046914//transition metal ion binding	GO:0006007//glucose catabolic process;GO:0010038//response to metal ion;GO:0006970//response to osmotic stress	gi|297820020|ref|XP_002877893.1|/0/hypothetical protein ARALYDRAFT_906673 [Arabidopsis lyrata subsp. lyrata]
Bra015872	22	91	7.97	33.52	2.07237051970888	1.077074e-09	1.90992257860082e-08	GO:0043231//intracellular membrane-bounded organelle;GO:0030312//external encapsulating structure;GO:0005576//extracellular region	GO:0005488//binding	GO:0009411//response to UV;GO:0010038//response to metal ion;GO:0009718//anthocyanin biosynthetic process;GO:0009814//defense response, incompatible interaction	gi|12323893|gb|AAG51919.1|AC013258_13/6.24085e-21/thaumatin-like protein; 23251-22305 [Arabidopsis thaliana]
Bra011696	32	132	11.59	48.63	2.06896602523223	2.19824e-12	5.37684928666036e-11	-	-	GO:0051234//establishment of localization	gi|297798236|ref|XP_002867002.1|/4.10183e-145/SEC14 cytosolic factor family protein [Arabidopsis lyrata subsp. lyrata]
Bra033746	8	33	2.90	12.16	2.06801842342865	6.05122e-05	0.000424093905882353	GO:0043231//intracellular membrane-bounded organelle	GO:0016857//racemase and epimerase activity, acting on carbohydrates and derivatives;GO:0048037//cofactor binding	GO:0006139//nucleobase, nucleoside, nucleotide and nucleic acid metabolic process;GO:0042546//cell wall biogenesis;GO:0019322//pentose biosynthetic process;GO:0019318//hexose metabolic process	gi|297794961|ref|XP_002865365.1|/0/predicted protein [Arabidopsis lyrata subsp. lyrata]
Bra020464	18	74	6.52	27.26	2.06384169257413	1.436554e-08	2.16059727260035e-07	-	-	-	gi|297808475|ref|XP_002872121.1|/2.00703e-66/hypothetical protein ARALYDRAFT_910505 [Arabidopsis lyrata subsp. lyrata]
Bra009707	18	74	6.52	27.26	2.06384169257413	1.436554e-08	2.15934111139535e-07	GO:0016020//membrane	GO:0043168	-	gi|21555669|gb|AAM63910.1|/2.94591e-49/remorin [Arabidopsis thaliana]
Bra040161	76	312	27.53	114.94	2.06180443923985	1.176836e-14	3.961708065625e-13	-	-	-	gi|89257578|gb|ABD65067.1|/1.06417e-92/nuclear RNA binding protein, putative [Brassica oleracea]
Bra034203	30	123	10.87	45.31	2.05947755048608	7.09698e-12	1.63534154117647e-10	-	-	-	gi|302854164|ref|XP_002958592.1|/1.57044e-06/hypothetical protein VOLCADRAFT_99895 [Volvox carteri f. nagariensis]
Bra027602	12	49	4.35	18.05	2.05291153103844	1.407306e-06	1.48205659160896e-05	-	GO:0016709//oxidoreductase activity, acting on paired donors, with incorporation or reduction of molecular oxygen, NADH or NADPH as one donor, and incorporation of one atom of oxygen;GO:0005506//iron ion binding	GO:0006952//defense response;GO:0009687//abscisic acid metabolic process;GO:0009416//response to light stimulus;GO:0003006//developmental process involved in reproduction	gi|30694740|ref|NP_851136.1|/0/CYP707A3; (+)-abscisic acid 8'-hydroxylase/ oxygen binding [Arabidopsis thaliana]
Bra018694	12	49	4.35	18.05	2.05291153103844	1.407306e-06	1.48145314837134e-05	-	GO:0016616//oxidoreductase activity, acting on the CH-OH group of donors, NAD or NADP as acceptor;GO:0048037//cofactor binding	GO:0006007//glucose catabolic process	gi|297803134|ref|XP_002869451.1|/1.67518e-132/6-phosphogluconate dehydrogenase NAD-binding domain-containing protein [Arabidopsis lyrata subsp. lyrata]
Bra004865	13	53	4.71	19.53	2.05189298427401	6.0398e-07	6.82188681520314e-06	-	-	-	gi|297828195|ref|XP_002881980.1|/0/hypothetical protein ARALYDRAFT_483605 [Arabidopsis lyrata subsp. lyrata]
Bra001600	14	57	5.07	21.00	2.05033167555015	2.70302e-07	3.28093329014084e-06	-	-	-	gi|297834436|ref|XP_002885100.1|/3.74737e-27/hypothetical protein ARALYDRAFT_479015 [Arabidopsis lyrata subsp. lyrata]
Bra003678	280	1139	101.43	419.61	2.04856463806768	0	0	GO:0009526//plastid envelope	GO:0015645//fatty acid ligase activity	GO:0006631//fatty acid metabolic process	gi|12049721|emb|CAC19877.1|/0/long chain acyl-CoA synthetase [Brassica napus]
Bra038043	30	121	10.87	44.58	2.03604467623244	7.10342e-12	1.635367949065e-10	GO:0005635//nuclear envelope;GO:0044444//cytoplasmic part;GO:0030312//external encapsulating structure;GO:0031981//nuclear lumen	GO:0005488//binding;GO:0022892	GO:0006605//protein targeting	gi|13605661|gb|AAK32824.1|AF361811_1/0/AT3g06720/F3E22_14 [Arabidopsis thaliana]
Bra029324	31	125	11.23	46.05	2.0358432285781	3.90688e-12	9.28386723529412e-11	-	-	-	gi|297793685|ref|XP_002864727.1|/1.60573e-116/hypothetical protein ARALYDRAFT_496281 [Arabidopsis lyrata subsp. lyrata]
Bra035683	38	153	13.77	56.37	2.03339900800625	1.763034e-13	5.04778306046512e-12	GO:0043231//intracellular membrane-bounded organelle	GO:0016747//transferase activity, transferring acyl groups other than amino-acyl groups	GO:0009314//response to radiation;GO:0006950//response to stress;GO:0006631//fatty acid metabolic process	gi|15226916|ref|NP_180431.1|/0/KCS12 (3-KETOACYL-COA SYNTHASE 12); acyltransferase/ catalytic/ transferase, transferring acyl groups other than amino-acyl groups [Arabidopsis thaliana]
Bra010671	48	193	17.39	71.10	2.03159162720019	1.350032e-13	3.9935614791762e-12	GO:0031090//organelle membrane;GO:0043231//intracellular membrane-bounded organelle	GO:0046914//transition metal ion binding;GO:0008483//transaminase activity;GO:0048037//cofactor binding	GO:0006527//arginine catabolic process;GO:0010038//response to metal ion	gi|297797980|ref|XP_002866874.1|/0/hypothetical protein ARALYDRAFT_490746 [Arabidopsis lyrata subsp. lyrata]
Bra034559	103	414	37.31	152.52	2.03136417090934	0	0	GO:0043231//intracellular membrane-bounded organelle	-	-	gi|297802666|ref|XP_002869217.1|/1.22962e-128/hypothetical protein ARALYDRAFT_913084 [Arabidopsis lyrata subsp. lyrata]
Bra008581	92	369	33.33	135.94	2.02807680536655	9.32588e-15	3.19352717245033e-13	GO:0016020//membrane;GO:0044444//cytoplasmic part	GO:0016628//oxidoreductase activity, acting on the CH-CH group of donors, NAD or NADP as acceptor;GO:0046914//transition metal ion binding	GO:0008152//metabolic process;GO:0006950//response to stress;GO:0010038//response to metal ion	gi|312281929|dbj|BAJ33830.1|/0/unnamed protein product [Thellungiella halophila]
Bra015605	15	60	5.43	22.10	2.02502226647443	1.514382e-07	1.93921903060921e-06	GO:0043231//intracellular membrane-bounded organelle	GO:0009975//cyclase activity	GO:0010467//gene expression	gi|297808207|ref|XP_002871987.1|/4.93183e-155/predicted protein [Arabidopsis lyrata subsp. lyrata]
Bra015863	13	52	4.71	19.16	2.0242985961234	8.03018e-07	8.78596164705882e-06	-	-	GO:0051234//establishment of localization	gi|297839389|ref|XP_002887576.1|/2.2031e-150/SEC14 cytosolic factor family protein [Arabidopsis lyrata subsp. lyrata]
Bra000165	22	88	7.97	32.42	2.02423246152707	1.118812e-09	1.97445497938567e-08	GO:0043231//intracellular membrane-bounded organelle	-	GO:0009648//photoperiodism;GO:0007623//circadian rhythm;GO:0007165//signal transduction;GO:0009908//flower development;GO:0009639//response to red or far red light	gi|297789206|ref|XP_002862593.1|/1.14743e-44/hypothetical protein ARALYDRAFT_497391 [Arabidopsis lyrata subsp. lyrata]
Bra021685	9	36	3.26	13.26	2.02413690588151	3.49834e-05	0.000263922037817333	GO:0044444//cytoplasmic part;GO:0016020//membrane	GO:0004672//protein kinase activity;GO:0005515//protein binding;GO:0032559	GO:0043401//steroid hormone mediated signaling pathway;GO:0016049//cell growth;GO:0009720//detection of hormone stimulus;GO:0046824//positive regulation of nucleocytoplasmic transport;GO:0009887//organ morphogenesis;GO:0006972//hyperosmotic response;GO:0008104//protein localization;GO:0006464//protein modification process	gi|297826527|ref|XP_002881146.1|/0/hypothetical protein ARALYDRAFT_902112 [Arabidopsis lyrata subsp. lyrata]
Bra006465	18	72	6.52	26.52	2.02413690588151	1.631584e-08	2.43832212346821e-07	-	GO:0046914//transition metal ion binding	-	gi|79516213|ref|NP_197356.2|/6.33807e-170/nucleic acid binding / zinc ion binding [Arabidopsis thaliana]
Bra004625	9	36	3.26	13.26	2.02413690588151	3.49834e-05	0.000263845047724621	GO:0016604//nuclear body;GO:0031461//cullin-RING ubiquitin ligase complex;GO:0030529//ribonucleoprotein complex	GO:0008415//acyltransferase activity	GO:0000377;GO:0045165//cell fate commitment;GO:0003006//developmental process involved in reproduction	gi|15227373|ref|NP_181681.1|/0/EMB2776; nucleotide binding [Arabidopsis thaliana]
Bra007267	8	32	2.90	11.79	2.02343891296483	9.59542e-05	0.000639381414123711	GO:0044464//cell part	-	-	gi|15228999|ref|NP_191233.1|/3.11836e-129/ubiquitin-associated (UBA)/TS-N domain-containing protein [Arabidopsis thaliana]
Bra003049	28	111	10.14	40.89	2.01169041052302	2.44572e-11	5.28251001503759e-10	GO:0012505//endomembrane system;GO:0005770//late endosome;GO:0042598//vesicular fraction	-	GO:0007041//lysosomal transport;GO:0016197//endosome transport;GO:0015031//protein transport	gi|15238773|ref|NP_200165.1|/7.62187e-166/VPS26A (VACUOLAR PROTEIN SORTING 26A) [Arabidopsis thaliana]
Bra010519	26	103	9.42	37.95	2.01030092069005	8.65978e-11	1.7629130088189e-09	-	-	-	gi|15237117|ref|NP_195300.1|/2.30272e-91/Rho-GTPase-activating protein-related [Arabidopsis thaliana]
Bra030198	22	87	7.97	32.05	2.00767272751563	1.152616e-09	2.03272401527967e-08	GO:0031224//intrinsic to membrane;GO:0031410//cytoplasmic vesicle	GO:0004497//monooxygenase activity;GO:0050662//coenzyme binding	GO:0009719;GO:0006950//response to stress;GO:0008152//metabolic process	gi|312282203|dbj|BAJ33967.1|/0/unnamed protein product [Thellungiella halophila]
Bra014523	44	174	15.94	64.10	2.00767272751563	9.992e-14	3.04638169811321e-12	-	GO:0005488//binding;GO:0005092//GDP-dissociation inhibitor activity	GO:0033124//regulation of GTP catabolic process;GO:0006886//intracellular protein transport	gi|297817290|ref|XP_002876528.1|/0/ATGDI2 [Arabidopsis lyrata subsp. lyrata]
Bra032546	19	75	6.88	27.63	2.00575509211039	8.88734e-09	1.37424215526316e-07	-	-	-	gi|297843170|ref|XP_002889466.1|/6.45343e-166/predicted protein [Arabidopsis lyrata subsp. lyrata]
Bra008193	17	67	6.16	24.68	2.00234013845452	3.86674e-08	5.48987896540363e-07	-	-	-	-
Bra010631	14	55	5.07	20.26	1.9985765217978	4.57264e-07	5.28480261779169e-06	GO:0044464//cell part	GO:0008375//acetylglucosaminyltransferase activity	-	gi|15233650|ref|NP_195517.1|/0/exostosin family protein [Arabidopsis thaliana]
Bra032473	14	55	5.07	20.26	1.9985765217978	4.57264e-07	5.28244122252011e-06	-	-	-	gi|297848792|ref|XP_002892277.1|/1.86279e-144/TraB family protein [Arabidopsis lyrata subsp. lyrata]
Bra019212	25	98	9.06	36.10	1.9944158817283	1.666736e-10	3.28694069748284e-09	GO:0044424//intracellular part	-	-	gi|15233935|ref|NP_194200.1|/0/ubiquitin-associated (UBA)/TS-N domain-containing protein / octicosapeptide/Phox/Bemp1 (PB1) domain-containing protein [Arabidopsis thaliana]
Bra015752	11	43	3.98	15.84	1.99273199953596	7.51136e-06	6.75004176016684e-05	GO:0009526//plastid envelope	-	-	gi|297839509|ref|XP_002887636.1|/1.5244e-88/hypothetical protein ARALYDRAFT_476797 [Arabidopsis lyrata subsp. lyrata]
Bra021027	12	47	4.35	17.31	1.99251841863055	2.86568e-06	2.82352479878049e-05	-	-	-	gi|297800288|ref|XP_002868028.1|/8.11315e-98/hypothetical protein ARALYDRAFT_914905 [Arabidopsis lyrata subsp. lyrata]
Bra029238	21	82	7.61	30.21	1.9890578252244	2.39384e-09	4.04776581818182e-08	-	GO:0046914//transition metal ion binding	-	gi|297793883|ref|XP_002864826.1|/8.94239e-62/protein binding protein [Arabidopsis lyrata subsp. lyrata]
Bra018217	31	121	11.23	44.58	1.98903868885915	3.9293e-12	9.32856953168044e-11	-	-	-	gi|297815786|ref|XP_002875776.1|/0/hypothetical protein ARALYDRAFT_323273 [Arabidopsis lyrata subsp. lyrata]
Bra031920	10	39	3.62	14.37	1.98899845937413	2.01624e-05	0.000162493357107232	GO:0044464//cell part	GO:0015197//peptide transporter activity	GO:0015833//peptide transport;GO:0009628//response to abiotic stimulus	gi|21592665|gb|AAM64614.1|/0/Isp4-like protein [Arabidopsis thaliana]
Bra040428	10	39	3.62	14.37	1.98899845937413	2.01624e-05	0.000162442720349018	-	GO:0003824//catalytic activity	GO:0044238//primary metabolic process	gi|297817660|ref|XP_002876713.1|/4.76381e-177/hypothetical protein ARALYDRAFT_907903 [Arabidopsis lyrata subsp. lyrata]
Bra035862	9	35	3.26	12.89	1.98330839413057	5.51814e-05	0.000390651674589266	GO:0009532//plastid stroma;GO:0031090//organelle membrane;GO:0015935//small ribosomal subunit;GO:0031981//nuclear lumen	GO:0005198//structural molecule activity	GO:0010467//gene expression	gi|297797293|ref|XP_002866531.1|/7.66681e-60/hypothetical protein ARALYDRAFT_919589 [Arabidopsis lyrata subsp. lyrata]
Bra033354	33	128	11.95	47.16	1.98055310011165	1.266098e-12	3.18731233612463e-11	-	-	-	gi|30102920|gb|AAP21378.1|/5.40601e-95/At1g02870 [Arabidopsis thaliana]
Bra019662	17	66	6.16	24.31	1.98054763733383	4.73814e-08	6.62878092857143e-07	GO:0031981//nuclear lumen;GO:0009526//plastid envelope;GO:0015934//large ribosomal subunit;GO:0031090//organelle membrane	GO:0005198//structural molecule activity	GO:0010224//response to UV-B;GO:0010467//gene expression	gi|14190449|gb|AAK55705.1|AF378902_1/2.76403e-62/At1g14320/F14L17_28 [Arabidopsis thaliana]
Bra018428	17	66	6.16	24.31	1.98054763733383	4.73814e-08	6.62519586587345e-07	-	GO:0046914//transition metal ion binding	-	gi|15220181|ref|NP_172535.1|/1.89159e-155/protein binding / zinc ion binding [Arabidopsis thaliana]
Bra039140	17	66	6.16	24.31	1.98054763733383	4.73814e-08	6.62161467891892e-07	GO:0044444//cytoplasmic part;GO:0043231//intracellular membrane-bounded organelle	-	-	gi|145337843|ref|NP_566132.2|/1.55366e-108/unknown protein [Arabidopsis thaliana]
Bra026741	8	31	2.90	11.42	1.97743784534791	0.0001534918	0.000946654818034351	GO:0012505//endomembrane system;GO:0044431//Golgi apparatus part;GO:0031224//intrinsic to membrane	GO:0005515//protein binding	GO:0048193//Golgi vesicle transport	gi|18394296|ref|NP_563985.1|/1.40325e-114/GOS11 (golgi snare 11); SNARE binding [Arabidopsis thaliana]
Bra016442	8	31	2.90	11.42	1.97743784534791	0.0001534918	0.000946429047746244	GO:0010316	GO:0008443//phosphofructokinase activity;GO:0032559	GO:0009746;GO:0006796//phosphate metabolic process;GO:0034285;GO:0006007//glucose catabolic process	gi|15218074|ref|NP_173519.1|/1.59226e-62/pyrophosphate--fructose-6-phosphate 1-phosphotransferase-related / pyrophosphate-dependent 6-phosphofructose-1-kinase-related [Arabidopsis thaliana]
Bra019637	8	31	2.90	11.42	1.97743784534791	0.0001534918	0.000946203385121602	GO:0009532//plastid stroma;GO:0005618//cell wall	GO:0016209//antioxidant activity;GO:0005488//binding;GO:0016705//oxidoreductase activity, acting on paired donors, with incorporation or reduction of molecular oxygen	GO:0006952//defense response;GO:0008152//metabolic process;GO:0019725//cellular homeostasis	gi|143360522|sp|Q949U7.2|PRX2E_ARATH/1.16875e-95/RecName: Full=Peroxiredoxin-2E, chloroplastic; AltName: Full=Peroxiredoxin IIE; AltName: Full=Thioredoxin reductase 2E; Flags: Precursor
Bra035577	8	31	2.90	11.42	1.97743784534791	0.0001534918	0.000945977830083433	-	GO:0004702//receptor signaling protein serine/threonine kinase activity;GO:0032559	GO:0006464//protein modification process	gi|30696620|ref|NP_200367.2|/1.11805e-143/protein kinase family protein [Arabidopsis thaliana]
Bra033749	8	31	2.90	11.42	1.97743784534791	0.0001534918	0.000945752382554814	GO:0005618//cell wall;GO:0031410//cytoplasmic vesicle	GO:0004175//endopeptidase activity;GO:0005515//protein binding	GO:0019538//protein metabolic process;GO:0044092//negative regulation of molecular function	gi|297794949|ref|XP_002865359.1|/0/subtilase family protein [Arabidopsis lyrata subsp. lyrata]
Bra018749	23	89	8.33	32.79	1.97686750102751	6.49602e-10	1.19450996500711e-08	GO:0043231//intracellular membrane-bounded organelle	GO:0016881//acid-amino acid ligase activity	GO:0002831//regulation of response to biotic stimulus;GO:0009725//response to hormone stimulus;GO:0009626//plant-type hypersensitive response;GO:0042742//defense response to bacterium;GO:0032787//monocarboxylic acid metabolic process;GO:0048878//chemical homeostasis;GO:0007165//signal transduction;GO:0009581	gi|183013708|gb|ACC38383.1|/0/putative GH3-like protein [Brassica juncea]
Bra025125	14	54	5.07	19.89	1.9719856238304	6.43768e-07	7.23336717601043e-06	GO:0019866//organelle inner membrane;GO:0043231//intracellular membrane-bounded organelle	-	GO:0006743//ubiquinone metabolic process	gi|15227693|ref|NP_178465.1|/4.01845e-117/coenzyme Q biosynthesis Coq4 family protein / ubiquinone biosynthesis Coq4 family protein [Arabidopsis thaliana]
Bra032374	21	81	7.61	29.84	1.97127917675169	2.63546e-09	4.43890441954397e-08	GO:0043231//intracellular membrane-bounded organelle;GO:0044444//cytoplasmic part;GO:0016020//membrane	GO:0004674//protein serine/threonine kinase activity;GO:0032559	GO:0031667//response to nutrient levels;GO:0023052//signaling;GO:0071805//potassium ion transmembrane transport;GO:0006950//response to stress;GO:0006464//protein modification process	gi|18397430|ref|NP_564353.1|/0/CIPK23 (CBL-INTERACTING PROTEIN KINASE 23); kinase/ protein binding / protein serine/threonine kinase [Arabidopsis thaliana]
Bra005867	33	127	11.95	46.79	1.9691896104922	1.269652e-12	3.19315007859922e-11	GO:0005838//proteasome regulatory particle;GO:0043231//intracellular membrane-bounded organelle	-	GO:0009887//organ morphogenesis;GO:0019941//modification-dependent protein catabolic process;GO:0003006//developmental process involved in reproduction	gi|297806593|ref|XP_002871180.1|/4.79868e-147/ATHMOV34 [Arabidopsis lyrata subsp. lyrata]
Bra038548	31	119	11.23	43.84	1.96488987055992	3.97148e-12	9.42005907522936e-11	GO:0043231//intracellular membrane-bounded organelle	GO:0035251//UDP-glucosyltransferase activity;GO:0019203//carbohydrate phosphatase activity	GO:0005991//trehalose metabolic process	gi|297832542|ref|XP_002884153.1|/0/predicted protein [Arabidopsis lyrata subsp. lyrata]
Bra036227	12	46	4.35	16.95	1.96219796728762	4.32082e-06	4.11911800442478e-05	-	-	-	gi|297813999|ref|XP_002874883.1|/0/protein binding protein [Arabidopsis lyrata subsp. lyrata]
Bra016114	46	176	16.66	64.84	1.960495690152	1.014744e-13	3.08649310305882e-12	GO:0009570//chloroplast stroma	GO:0016301//kinase activity;GO:0032559	GO:0006464//protein modification process	gi|18409920|ref|NP_565025.1|/0/ABC1 family protein [Arabidopsis thaliana]
Bra018701	15	57	5.43	21.00	1.95136522474912	3.67814e-07	4.3561443683005e-06	GO:0043234//protein complex	GO:0004721//phosphoprotein phosphatase activity;GO:0043169//cation binding	GO:0006464//protein modification process	gi|312282477|dbj|BAJ34104.1|/0/unnamed protein product [Thellungiella halophila]
Bra032083	38	144	13.77	53.05	1.94582419166716	1.763034e-13	5.03662773878453e-12	-	GO:0016647//oxidoreductase activity, acting on the CH-NH group of donors, oxygen as acceptor	GO:0006760//folic acid-containing compound metabolic process	gi|297825429|ref|XP_002880597.1|/0/sarcosine oxidase family protein [Arabidopsis lyrata subsp. lyrata]
Bra024341	23	87	8.33	32.05	1.94393595614055	7.83182e-10	1.41696203135059e-08	GO:0044444//cytoplasmic part;GO:0044451//nucleoplasm part	GO:0004674//protein serine/threonine kinase activity;GO:0032559	GO:0048827//phyllome development;GO:0051707//response to other organism;GO:0048437//floral organ development;GO:0006396//RNA processing;GO:0050789//regulation of biological process;GO:0006796//phosphate metabolic process;GO:0006464//protein modification process	gi|297794099|ref|XP_002864934.1|/3.31778e-157/cyclin-dependent kinase C_2 [Arabidopsis lyrata subsp. lyrata]
Bra005221	9	34	3.26	12.53	1.94244254509078	8.77728e-05	0.00058988249836236	GO:0044424//intracellular part	GO:0016841//ammonia-lyase activity	GO:0009411//response to UV;GO:0006558//L-phenylalanine metabolic process;GO:0009414//response to water deprivation;GO:0048229//gametophyte development;GO:0009696//salicylic acid metabolic process;GO:0009808//lignin metabolic process	gi|85363078|gb|ABC69917.1|/1.56725e-113/phenylalanine ammonia-lyase [Brassica napus]
Bra000684	18	68	6.52	25.05	1.94186673385149	3.46198e-08	4.94235399889564e-07	-	GO:0046872//metal ion binding;GO:0004674//protein serine/threonine kinase activity;GO:0032559	GO:0006464//protein modification process;GO:0009738//abscisic acid mediated signaling pathway	gi|15233947|ref|NP_192695.1|/0/CPK4; calmodulin-dependent protein kinase/ kinase/ protein kinase [Arabidopsis thaliana]
Bra007818	39	147	14.13	54.15	1.93819987216175	1.314504e-13	3.9063432662069e-12	GO:0043231//intracellular membrane-bounded organelle;GO:0031410//cytoplasmic vesicle	GO:0000030//mannosyltransferase activity	GO:0006952//defense response	gi|293652061|pdb|3MAL|A/2.79698e-104/Chain A, Crystal Structure Of The Sdf2-Like Protein From Arabidopsis
Bra036048	13	49	4.71	18.05	1.93819987216175	2.4817e-06	2.46397357142857e-05	GO:0043231//intracellular membrane-bounded organelle	GO:0005488//binding	GO:0010038//response to metal ion;GO:0009725//response to hormone stimulus;GO:0009743//response to carbohydrate stimulus;GO:0006970//response to osmotic stress;GO:0048528//post-embryonic root development	gi|119720794|gb|ABL97967.1|/6.52615e-131/R2R3-MYB transcription factor [Brassica rapa]
Bra019445	16	60	5.80	22.10	1.92992156426386	2.0999e-07	2.59268455587393e-06	-	GO:0046872//metal ion binding	-	gi|312281885|dbj|BAJ33808.1|/0/unnamed protein product [Thellungiella halophila]
Bra010941	32	119	11.59	43.84	1.91936723195405	2.36434e-12	5.76675909056604e-11	-	-	-	gi|297851172|ref|XP_002893467.1|/8.65212e-32/hypothetical protein ARALYDRAFT_890267 [Arabidopsis lyrata subsp. lyrata]
Bra004710	17	63	6.16	23.21	1.91374426664958	1.198354e-07	1.55611473209442e-06	-	GO:0046872//metal ion binding;GO:0004611//phosphoenolpyruvate carboxykinase activity;GO:0016628//oxidoreductase activity, acting on the CH-CH group of donors, NAD or NADP as acceptor	GO:0071704;GO:0009060//aerobic respiration;GO:0043648//dicarboxylic acid metabolic process	gi|297827961|ref|XP_002881863.1|/0/phosphoenolpyruvate carboxylase [Arabidopsis lyrata subsp. lyrata]
Bra008271	13	48	4.71	17.68	1.90831930977865	3.82014e-06	3.67432662053571e-05	-	GO:0016628//oxidoreductase activity, acting on the CH-CH group of donors, NAD or NADP as acceptor;GO:0000166//nucleotide binding	GO:0010260//organ senescence;GO:0010033//response to organic substance;GO:0006950//response to stress;GO:0009694//jasmonic acid metabolic process;GO:0010038//response to metal ion	gi|297839543|ref|XP_002887653.1|/0/12-oxophytodienoate reductase 1 [Arabidopsis lyrata subsp. lyrata]
Bra020284	29	107	10.51	39.42	1.90716510708131	1.646616e-11	3.63549189274125e-10	GO:0044464//cell part	GO:0046914//transition metal ion binding;GO:0001071//nucleic acid binding transcription factor activity	GO:0009642//response to light intensity;GO:0009411//response to UV;GO:0009743//response to carbohydrate stimulus;GO:0009409//response to cold;GO:0006972//hyperosmotic response;GO:0006351//transcription, DNA-dependent	gi|301133568|gb|ADK63406.1|/3.03371e-53/C2H2 type zinc finger protein [Brassica rapa]
Bra004543	31	114	11.23	42.00	1.90303140015288	4.6274e-12	1.09357220840951e-10	GO:0043231//intracellular membrane-bounded organelle	GO:0016779//nucleotidyltransferase activity;GO:0016881//acid-amino acid ligase activity;GO:0005515//protein binding;GO:0032559	GO:0009411//response to UV;GO:0031407//oxylipin metabolic process;GO:0010118//stomatal movement;GO:0009636//response to toxin;GO:0009611//response to wounding;GO:0007602//phototransduction;GO:0002218//activation of innate immune response;GO:0009733//response to auxin stimulus;GO:0009639//response to red or far red light;GO:0009814//defense response, incompatible interaction	gi|18407057|ref|NP_566071.1|/0/JAR1 (JASMONATE RESISTANT 1); ATP binding / adenylyltransferase/ catalytic/ jasmonate-amino synthetase [Arabidopsis thaliana]
Bra022833	31	114	11.23	42.00	1.90303140015288	4.6274e-12	1.09257351232877e-10	-	GO:0016787//hydrolase activity;GO:0005515//protein binding	-	gi|30678379|ref|NP_186810.2|/0/CDC48C; ATP binding / ATPase/ nucleoside-triphosphatase/ nucleotide binding [Arabidopsis thaliana]
Bra012052	65	239	23.55	88.05	1.90259594421842	0	0	GO:0031224//intrinsic to membrane	-	GO:0006950//response to stress;GO:0015833//peptide transport;GO:0009719	gi|30683214|ref|NP_850084.1|/0/nitrate transporter (NTP2) [Arabidopsis thaliana]
Bra019108	15	55	5.43	20.26	1.89961007099678	8.1642e-07	8.92126909551986e-06	-	-	-	gi|297803456|ref|XP_002869612.1|/4.3378e-97/hypothetical protein ARALYDRAFT_913923 [Arabidopsis lyrata subsp. lyrata]
Bra004114	12	44	4.35	16.21	1.89779678478145	1.0399e-05	9.02200489932886e-05	-	GO:0030528//transcription regulator activity;GO:0003676//nucleic acid binding;GO:0016787//hydrolase activity	GO:0006354//transcription elongation, DNA-dependent;GO:0006355//regulation of transcription, DNA-dependent	gi|145326656|ref|NP_001077775.1|/0/GTB1; RNA binding / hydrolase, acting on ester bonds / transcription elongation regulator [Arabidopsis thaliana]
Bra017233	12	44	4.35	16.21	1.89779678478145	1.0399e-05	9.01897839651124e-05	GO:0030312//external encapsulating structure;GO:0031967;GO:0031981//nuclear lumen;GO:0009536//plastid;GO:0031090//organelle membrane;GO:0005576//extracellular region	GO:0016832//aldehyde-lyase activity;GO:0046914//transition metal ion binding	GO:0006007//glucose catabolic process;GO:0010038//response to metal ion;GO:0006970//response to osmotic stress	gi|238479472|ref|NP_001154557.1|/0/zinc finger (C2H2-type) family protein [Arabidopsis thaliana]
Bra007046	12	44	4.35	16.21	1.89779678478145	1.0399e-05	9.01595392354125e-05	GO:0019866//organelle inner membrane;GO:0031224//intrinsic to membrane;GO:0009536//plastid	GO:0022857//transmembrane transporter activity	GO:0046907//intracellular transport;GO:0043094;GO:0006818//hydrogen transport	gi|15232420|ref|NP_190979.1|/1.23691e-163/PUMP1 (PLANT UNCOUPLING MITOCHONDRIAL PROTEIN 1); binding / oxidative phosphorylation uncoupler [Arabidopsis thaliana]
Bra008498	26	95	9.42	35.00	1.89355595710691	1.542586e-10	3.06078422440522e-09	-	-	-	gi|297839935|ref|XP_002887849.1|/2.27733e-79/hypothetical protein ARALYDRAFT_477252 [Arabidopsis lyrata subsp. lyrata]
Bra033006	17	62	6.16	22.84	1.89056039466794	1.771278e-07	2.22844873051095e-06	GO:0043234//protein complex;GO:0043231//intracellular membrane-bounded organelle	GO:0000104//succinate dehydrogenase activity;GO:0046914//transition metal ion binding;GO:0051540	GO:0009060//aerobic respiration;GO:0022904//respiratory electron transport chain	gi|312282975|dbj|BAJ34353.1|/5.23985e-150/unnamed protein product [Thellungiella halophila]
[truncated: 1,902 more rows]
