# Supplementary material for: Transcriptome profile analysis of young floral buds of fertile and sterile plants from the self-pollinated offspring of the hybrid between novel restorer line NR1 and Nsa CMS line in Brassica napus
Source: BMC Genomics. 2013 Jan 16;14:26. doi: 10.1186/1471-2164-14-26 (PMC3556089; doi:10.1186/1471-2164-14-26)
Supplement: Additional file 3 — DGEs of B. oleracea. [file 1471-2164-14-26-S3.xls]

Gene	RawIntensity-Ste	RawIntensity-Fer	TPM-Ste	TPM-Fer	log2 Ratio(Fer/Ste)	P-Value	FDR	GO Component	GO Function	GO Process	blast nr
Bol011894	0	7319	0.01	2696.32	18.0406322	4.44E-16	2.03E-14	-	-	-	gi|157168626|gb|ABV25701.1|/1.76202e-72/ATA20-like protein [Brassica rapa]
Bol004980	0	5805	0.01	2138.56	17.70628016	4.44E-16	2.15E-14	GO:0005576//extracellular region;GO:0005618//cell wall	GO:0005488//binding	GO:0009725//response to hormone stimulus;GO:0006970//response to osmotic stress;GO:0051234//establishment of localization;GO:0010876	gi|297819858|ref|XP_002877812.1|/2.19516e-51/hypothetical protein ARALYDRAFT_485511 [Arabidopsis lyrata subsp. lyrata]
Bol014756	0	5778	0.01	2128.62	17.6995589	4.44E-16	1.66E-14	GO:0005576//extracellular region;GO:0005618//cell wall	GO:0005488//binding	GO:0009725//response to hormone stimulus;GO:0006970//response to osmotic stress;GO:0051234//establishment of localization;GO:0010876	gi|157168630|gb|ABV25703.1|/8.76522e-53/E2B protein [Brassica juncea]
Bol015016	0	5719	0.01	2106.88	17.68474862	4.44E-16	1.99E-14	-	GO:0016747//transferase activity, transferring acyl groups other than amino-acyl groups	GO:0010208//pollen wall assembly;GO:0009698//phenylpropanoid metabolic process	gi|294845743|gb|ADF43043.1|/0/chalcone synthase 2 protein [Brassica rapa subsp. rapa]
Bol010336	0	4871	0.01	1794.48	17.45320632	4.44E-16	2.53E-14	GO:0009526//plastid envelope;GO:0005576//extracellular region;GO:0016020//membrane	GO:0016627//oxidoreductase activity, acting on the CH-CH group of donors;GO:0008172//S-methyltransferase activity;GO:0016620//oxidoreductase activity, acting on the aldehyde or oxo group of donors, NAD or NADP as acceptor	GO:0010208//pollen wall assembly;GO:0000097//sulfur amino acid biosynthetic process;GO:0010038//response to metal ion;GO:0006970//response to osmotic stress	gi|126507145|gb|ABO14927.1|/0/male sterility 2 [Brassica rapa subsp. chinensis]
Bol007277	0	4713	0.01	1736.27	17.40563179	4.44E-16	1.76E-14	GO:0009526//plastid envelope;GO:0005576//extracellular region;GO:0016020//membrane	GO:0016627//oxidoreductase activity, acting on the CH-CH group of donors;GO:0008172//S-methyltransferase activity;GO:0016620//oxidoreductase activity, acting on the aldehyde or oxo group of donors, NAD or NADP as acceptor	GO:0010208//pollen wall assembly;GO:0000097//sulfur amino acid biosynthetic process;GO:0010038//response to metal ion;GO:0006970//response to osmotic stress	gi|126507145|gb|ABO14927.1|/0/male sterility 2 [Brassica rapa subsp. chinensis]
Bol009974	0	4517	0.01	1664.06	17.34434793	4.44E-16	2.25E-14	GO:0044464//cell part	GO:0043167//ion binding;GO:0008422//beta-glucosidase activity	GO:0010208//pollen wall assembly;GO:0003006//developmental process involved in reproduction;GO:0044238//primary metabolic process	gi|17738|emb|CAA49513.1|/0/beta-1,3-glucanase homologue [Brassica napus]
Bol023801	0	3583	0.01	1319.98	17.01015654	4.44E-16	2.31E-14	-	-	-	gi|297820784|ref|XP_002878275.1|/0/leucine-rich repeat family protein [Arabidopsis lyrata subsp. lyrata]
Bol039941	0	3439	0.01	1266.93	16.95097729	4.44E-16	1.95E-14	-	GO:0005506//iron ion binding	GO:0006595//polyamine metabolic process	gi|297839327|ref|XP_002887545.1|/0/CYP98A8 [Arabidopsis lyrata subsp. lyrata]
Bol042711	0	3078	0.01	1133.94	16.79098478	4.44E-16	2.13E-14	-	-	-	gi|116831055|gb|ABK28482.1|/4.82262e-19/unknown [Arabidopsis thaliana]
Bol028720	0	2911	0.01	1072.41	16.71049705	4.44E-16	1.93E-14	-	GO:0003824//catalytic activity	GO:0009791//post-embryonic development	gi|297815418|ref|XP_002875592.1|/3.49458e-93/alcohol dehydrogenase [Arabidopsis lyrata subsp. lyrata]
Bol045354	0	2739	0.01	1009.05	16.62263814	4.44E-16	1.73E-14	GO:0031410//cytoplasmic vesicle	GO:0005488//binding	GO:0051234//establishment of localization;GO:0010876	gi|3062791|dbj|BAA25680.1|/8.72794e-45/Lipid transfer protein [Brassica rapa]
Bol010494	0	2427	0.01	894.11	16.44816471	4.44E-16	1.69E-14	GO:0044444//cytoplasmic part	GO:0008171//O-methyltransferase activity	GO:0006596//polyamine biosynthetic process;GO:0009791//post-embryonic development	gi|297841531|ref|XP_002888647.1|/3.6737e-83/hypothetical protein ARALYDRAFT_475925 [Arabidopsis lyrata subsp. lyrata]
Bol023932	0	2284	0.01	841.43	16.36055564	4.44E-16	2.54E-14	-	GO:0016712//oxidoreductase activity, acting on paired donors, with incorporation or reduction of molecular oxygen, reduced flavin or flavoprotein as one donor, and incorporation of one atom of oxygen;GO:0005506//iron ion binding	GO:0008152//metabolic process	gi|297838715|ref|XP_002887239.1|/0/oxygen binding protein [Arabidopsis lyrata subsp. lyrata]
Bol028705	0	2257	0.01	831.48	16.34339394	4.44E-16	2.01E-14	GO:0044464//cell part	GO:0004553//hydrolase activity, hydrolyzing O-glycosyl compounds;GO:0043167//ion binding	GO:0010208//pollen wall assembly;GO:0003006//developmental process involved in reproduction;GO:0044238//primary metabolic process	gi|21592541|gb|AAM64490.1|/0/beta-1,3-glucanase, putative [Arabidopsis thaliana]
Bol028634	0	2214	0.01	815.64	16.31564491	4.44E-16	2.34E-14	-	-	-	gi|18409147|ref|NP_564949.1|/1.92185e-34/unknown protein [Arabidopsis thaliana]
Bol045161	0	2214	0.01	815.64	16.31564491	4.44E-16	2.17E-14	GO:0031410//cytoplasmic vesicle	-	-	gi|21593191|gb|AAM65140.1|/3.23589e-143/dessication-related protein, putative [Arabidopsis thaliana]
Bol020048	0	2022	0.01	744.9	16.18475914	4.44E-16	2.37E-14	-	-	GO:0003006//developmental process involved in reproduction	gi|297818022|ref|XP_002876894.1|/5.57379e-39/late embryogenesis abundant domain-containing protein [Arabidopsis lyrata subsp. lyrata]
Bol034656	0	1969	0.01	725.38	16.14644935	4.44E-16	1.74E-14	-	GO:0016747//transferase activity, transferring acyl groups other than amino-acyl groups	GO:0010208//pollen wall assembly;GO:0009698//phenylpropanoid metabolic process	gi|294845751|gb|ADF43047.1|/0/chalcone synthase 6 protein [Brassica rapa subsp. rapa]
Bol002894	0	1913	0.01	704.75	16.10482395	4.44E-16	1.92E-14	GO:0005576//extracellular region	GO:0005515//protein binding;GO:0004175//endopeptidase activity	GO:0019538//protein metabolic process;GO:0044092//negative regulation of molecular function	gi|18394830|ref|NP_564106.1|/0/subtilase family protein [Arabidopsis thaliana]
Bol042410	0	1831	0.01	674.54	16.04161638	4.44E-16	2.51E-14	GO:0044464//cell part	GO:0004553//hydrolase activity, hydrolyzing O-glycosyl compounds;GO:0043167//ion binding	GO:0010208//pollen wall assembly;GO:0003006//developmental process involved in reproduction;GO:0044238//primary metabolic process	gi|297831154|ref|XP_002883459.1|/0/hypothetical protein ARALYDRAFT_479892 [Arabidopsis lyrata subsp. lyrata]
Bol024209	0	1828	0.01	673.44	16.03926179	4.44E-16	1.87E-14	GO:0031224//intrinsic to membrane	GO:0015291//secondary active transmembrane transporter activity;GO:0015103//inorganic anion transmembrane transporter activity	GO:0015698//inorganic anion transport	gi|15239845|ref|NP_199148.1|/0/PHT6; carbohydrate transmembrane transporter/ inorganic phosphate transmembrane transporter/ phosphate transmembrane transporter/ sugar:hydrogen symporter [Arabidopsis thaliana]
Bol021314	0	1739	0.01	640.65	15.96724878	4.44E-16	2.27E-14	GO:0016020//membrane;GO:0044444//cytoplasmic part	GO:0016628//oxidoreductase activity, acting on the CH-CH group of donors, NAD or NADP as acceptor;GO:0046914//transition metal ion binding	GO:0008152//metabolic process;GO:0006950//response to stress;GO:0010038//response to metal ion	gi|297811833|ref|XP_002873800.1|/1.57071e-176/predicted protein [Arabidopsis lyrata subsp. lyrata]
Bol008803	0	1553	0.01	572.13	15.80405537	4.44E-16	1.94E-14	GO:0009526//plastid envelope;GO:0009534//chloroplast thylakoid	-	-	gi|297806925|ref|XP_002871346.1|/7.06209e-116/hypothetical protein ARALYDRAFT_487695 [Arabidopsis lyrata subsp. lyrata]
Bol023236	0	1531	0.01	564.02	15.7834587	4.44E-16	2.08E-14	-	-	-	gi|15233201|ref|NP_188829.1|/3.1814e-56/receptor-like protein kinase-related [Arabidopsis thaliana]
Bol002291	0	1492	0.01	549.65	15.74622563	4.44E-16	2.16E-14	-	GO:0016803;GO:0016740//transferase activity	-	gi|297819800|ref|XP_002877783.1|/1.3246e-142/hypothetical protein ARALYDRAFT_485452 [Arabidopsis lyrata subsp. lyrata]
Bol032454	0	1486	0.01	547.44	15.74041323	4.44E-16	1.76E-14	-	-	-	gi|30690274|ref|NP_850872.1|/4.86463e-54/unknown protein [Arabidopsis thaliana]
Bol017901	0	1388	0.01	511.34	15.64199527	4.44E-16	2.22E-14	-	GO:0016746//transferase activity, transferring acyl groups	-	gi|18417362|ref|NP_567826.1|/0/transferase family protein [Arabidopsis thaliana]
Bol039272	0	1381	0.01	508.76	15.63469763	4.44E-16	2.06E-14	GO:0044464//cell part	GO:0016788//hydrolase activity, acting on ester bonds;GO:0016798//hydrolase activity, acting on glycosyl bonds;GO:0016747//transferase activity, transferring acyl groups other than amino-acyl groups;GO:0043167//ion binding	GO:0044238//primary metabolic process;GO:0000003//reproduction	gi|15222904|ref|NP_177721.1|/1.45413e-106/EXL6; acyltransferase/ carboxylesterase/ lipase [Arabidopsis thaliana]
Bol010612	0	1351	0.01	497.71	15.60301775	4.44E-16	1.78E-14	GO:0005576//extracellular region;GO:0005618//cell wall	GO:0005488//binding	GO:0009725//response to hormone stimulus;GO:0006970//response to osmotic stress;GO:0051234//establishment of localization;GO:0010876	gi|157168632|gb|ABV25704.1|/2.38133e-42/E2B-like protein [Brassica juncea]
Bol021312	0	1289	0.01	474.87	15.535245	4.44E-16	1.97E-14	-	-	-	gi|109946429|gb|ABG48393.1|/5.86379e-95/At5g16920 [Arabidopsis thaliana]
Bol012512	0	1199	0.01	441.71	15.43081187	4.44E-16	2.35E-14	-	GO:0016747//transferase activity, transferring acyl groups other than amino-acyl groups	-	gi|297832592|ref|XP_002884178.1|/0/transferase family protein [Arabidopsis lyrata subsp. lyrata]
Bol039147	0	1152	0.01	424.4	15.37313704	4.44E-16	1.93E-14	-	-	-	-
Bol039282	0	1112	0.01	409.66	15.32213941	4.44E-16	2.41E-14	GO:0031410//cytoplasmic vesicle	GO:0046914//transition metal ion binding;GO:0004091//carboxylesterase activity	GO:0008152//metabolic process	gi|297842327|ref|XP_002889045.1|/0/hypothetical protein ARALYDRAFT_476726 [Arabidopsis lyrata subsp. lyrata]
Bol006196	0	989	0.01	364.35	15.15303737	4.44E-16	2.52E-14	GO:0044464//cell part	GO:0004553//hydrolase activity, hydrolyzing O-glycosyl compounds;GO:0043167//ion binding	GO:0010208//pollen wall assembly;GO:0003006//developmental process involved in reproduction;GO:0044238//primary metabolic process	gi|17738|emb|CAA49513.1|/0/beta-1,3-glucanase homologue [Brassica napus]
Bol025267	0	962	0.01	354.4	15.11309098	4.44E-16	2.51E-14	-	GO:0016747//transferase activity, transferring acyl groups other than amino-acyl groups	GO:0010208//pollen wall assembly;GO:0009698//phenylpropanoid metabolic process	gi|294845745|gb|ADF43044.1|/0/chalcone synthase 3 protein [Brassica rapa subsp. rapa]
Bol042692	0	932	0.01	343.35	15.06739234	4.44E-16	2.04E-14	GO:0043231//intracellular membrane-bounded organelle	-	-	gi|27650307|emb|CAD54298.1|/0/bHLH transcription factor [Brassica napus]
Bol007362	0	920	0.01	338.93	15.04869972	4.44E-16	2.08E-14	GO:0016020//membrane;GO:0005618//cell wall	GO:0016787//hydrolase activity;GO:0004857//enzyme inhibitor activity	GO:0006950//response to stress	gi|297837369|ref|XP_002886566.1|/1.52724e-28/protease inhibitor II [Arabidopsis lyrata subsp. lyrata]
Bol002897	0	910	0.01	335.24	15.03290668	4.44E-16	2.61E-14	-	GO:0016788//hydrolase activity, acting on ester bonds	-	gi|8778985|gb|AAF79900.1|AC022472_9/0/Contains a strong similarity to Anther-specific proline-rich protein APG precursor from Arabidopsis thaliana gi|728867 and contains a Lipase/Acylhydrolase domain with GDSL-like motif PF|00657. ESTs gb|AV531882, gb|AV533240, gb|AV534374, gb|AV533394, gb|AV532582, gb|AV533541 come from this gene
Bol032739	0	904	0.01	333.03	15.02336452	4.44E-16	1.76E-14	GO:0016020//membrane	-	-	gi|15235738|ref|NP_195503.1|/0/glycine-rich protein [Arabidopsis thaliana]
Bol040704	0	879	0.01	323.82	14.98290447	4.44E-16	1.69E-14	GO:0044464//cell part	GO:0016709//oxidoreductase activity, acting on paired donors, with incorporation or reduction of molecular oxygen, NADH or NADPH as one donor, and incorporation of one atom of oxygen;GO:0005506//iron ion binding	GO:0006633//fatty acid biosynthetic process;GO:0010584//pollen exine formation	gi|15223365|ref|NP_171635.1|/0/CYP703A2 (CYTOCHROME P450, FAMILY 703, SUBFAMILY A, POLYPEPTIDE 2); oxidoreductase, acting on paired donors, with incorporation or reduction of molecular oxygen, NADH or NADPH as one donor, and incorporation of one atom of oxygen / oxygen binding [Arabidopsis thaliana]
Bol003921	0	868	0.01	319.77	14.96474697	4.44E-16	2.48E-14	GO:0031410//cytoplasmic vesicle	GO:0005488//binding	GO:0010876	gi|3062791|dbj|BAA25680.1|/4.32731e-36/Lipid transfer protein [Brassica rapa]
Bol004019	0	859	0.01	316.46	14.94973554	4.44E-16	1.82E-14	GO:0044464//cell part	GO:0016491//oxidoreductase activity;GO:0005506//iron ion binding	GO:0008152//metabolic process	gi|240254071|ref|NP_172773.4|/0/CYP86C3; electron carrier/ heme binding / iron ion binding / monooxygenase/ oxygen binding [Arabidopsis thaliana]
Bol003833	0	836	0.01	307.98	14.91054905	4.44E-16	2.30E-14	-	-	GO:0010087//phloem or xylem histogenesis;GO:0010160//formation of organ boundary	gi|15228616|ref|NP_187026.1|/1.35585e-78/LBD20 (LOB DOMAIN-CONTAINING PROTEIN 20) [Arabidopsis thaliana]
Bol018790	0	830	0.01	305.77	14.90015925	4.44E-16	2.39E-14	GO:0009536//plastid;GO:0042579//microbody;GO:0044432//endoplasmic reticulum part	GO:0046914//transition metal ion binding;GO:0008422//beta-glucosidase activity;GO:0016788//hydrolase activity, acting on ester bonds;GO:0019899//enzyme binding	GO:0006714;GO:0010118//stomatal movement;GO:0048878//chemical homeostasis;GO:0006996//organelle organization;GO:0006970//response to osmotic stress;GO:0043623//cellular protein complex assembly;GO:0009409//response to cold;GO:0009738//abscisic acid mediated signaling pathway;GO:0006952//defense response;GO:0009608//response to symbiont	gi|757740|emb|CAA57913.1|/0/beta-glucosidase [Brassica napus]
Bol043887	0	789	0.01	290.67	14.82709456	4.44E-16	2.19E-14	GO:0044421//extracellular region part	GO:0005488//binding	GO:0010876;GO:0006833//water transport;GO:0000003//reproduction	gi|38196015|gb|AAR13695.1|/2.58515e-35/pollen coat oleosin-glycine rich protein [Brassica oleracea]
Bol028945	0	789	0.01	290.67	14.82709456	4.44E-16	1.78E-14	-	GO:0016298//lipase activity	GO:0044238//primary metabolic process;GO:0010102//lateral root morphogenesis	gi|2632059|emb|CAA05628.1|/5.97771e-170/patatin-like protein [Arabidopsis thaliana]
Bol002852	0	786	0.01	289.56	14.8215747	4.44E-16	1.77E-14	GO:0031224//intrinsic to membrane	GO:0005372//water transmembrane transporter activity	GO:0051234//establishment of localization	gi|116831180|gb|ABK28544.1|/3.45906e-119/unknown [Arabidopsis thaliana]
Bol026926	0	775	0.01	285.51	14.80125366	4.44E-16	2.60E-14	-	GO:0016788//hydrolase activity, acting on ester bonds	GO:0044238//primary metabolic process	gi|728868|sp|P40603.1|APG_BRANA/6.85672e-140/RecName: Full=Anther-specific proline-rich protein APG; AltName: Full=Protein CEX
Bol027052	0	770	0.01	283.67	14.79192596	4.44E-16	1.91E-14	GO:0044464//cell part	GO:0004553//hydrolase activity, hydrolyzing O-glycosyl compounds;GO:0043167//ion binding	GO:0010208//pollen wall assembly;GO:0003006//developmental process involved in reproduction;GO:0044238//primary metabolic process	gi|17738|emb|CAA49513.1|/0/beta-1,3-glucanase homologue [Brassica napus]
Bol022398	0	768	0.01	282.93	14.78815754	4.44E-16	2.44E-14	GO:0044464//cell part	-	-	gi|297808485|ref|XP_002872126.1|/4.02293e-100/hypothetical protein ARALYDRAFT_351499 [Arabidopsis lyrata subsp. lyrata]
Bol033616	0	763	0.01	281.09	14.77874451	4.44E-16	1.80E-14	-	GO:0016747//transferase activity, transferring acyl groups other than amino-acyl groups	-	gi|297825545|ref|XP_002880655.1|/0/transferase family protein [Arabidopsis lyrata subsp. lyrata]
Bol014315	0	756	0.01	278.51	14.76544151	4.44E-16	2.02E-14	-	GO:0003676//nucleic acid binding;GO:0001071//nucleic acid binding transcription factor activity	GO:0006351//transcription, DNA-dependent;GO:0032501//multicellular organismal process	gi|18407026|ref|NP_564771.1|/6.18047e-161/anac025 (Arabidopsis NAC domain containing protein 25); transcription factor [Arabidopsis thaliana]
Bol016344	0	754	0.01	277.77	14.76160317	4.44E-16	2.56E-14	GO:0005618//cell wall	GO:0016791//phosphatase activity;GO:0043169//cation binding	-	gi|15223530|ref|NP_176033.1|/0/PAP6 (PURPLE ACID PHOSPHATASE 6); acid phosphatase/ protein serine/threonine phosphatase [Arabidopsis thaliana]
Bol037314	0	744	0.01	274.09	14.74236207	4.44E-16	1.98E-14	GO:0044464//cell part	GO:0004553//hydrolase activity, hydrolyzing O-glycosyl compounds;GO:0043167//ion binding	GO:0010208//pollen wall assembly;GO:0003006//developmental process involved in reproduction;GO:0044238//primary metabolic process	gi|297831154|ref|XP_002883459.1|/0/hypothetical protein ARALYDRAFT_479892 [Arabidopsis lyrata subsp. lyrata]
Bol041180	0	692	0.01	254.93	14.63781354	4.44E-16	2.57E-14	GO:0031410//cytoplasmic vesicle	GO:0046872//metal ion binding;GO:0016829//lyase activity	-	gi|297849102|ref|XP_002892432.1|/7.82385e-91/carbonate dehydratase/ zinc ion binding protein [Arabidopsis lyrata subsp. lyrata]
Bol008213	0	683	0.01	251.62	14.61895898	4.44E-16	1.70E-14	-	GO:0030414//peptidase inhibitor activity	-	gi|289583685|gb|ADD10747.1|/3.22384e-55/phytocystatin 2-2 [Brassica rapa subsp. pekinensis]
Bol045261	0	614	0.01	226.2	14.46531131	4.44E-16	2.12E-14	GO:0044464//cell part	GO:0016491//oxidoreductase activity;GO:0050662//coenzyme binding;GO:0016832//aldehyde-lyase activity	GO:0044281//small molecule metabolic process	gi|15242236|ref|NP_200008.1|/0/glucose-methanol-choline (GMC) oxidoreductase family protein [Arabidopsis thaliana]
Bol002899	0	602	0.01	221.78	14.43684165	4.44E-16	1.67E-14	-	GO:0016788//hydrolase activity, acting on ester bonds;GO:0046914//transition metal ion binding;GO:0016747//transferase activity, transferring acyl groups other than amino-acyl groups	GO:0044238//primary metabolic process	gi|229890093|sp|Q8LD23.2|GDL4_ARATH/1.12022e-150/RecName: Full=GDSL esterase/lipase At1g20120; AltName: Full=Extracellular lipase At1g20120; Flags: Precursor
Bol023605	0	581	0.01	214.04	14.38559281	4.44E-16	1.68E-14	-	GO:0016788//hydrolase activity, acting on ester bonds;GO:0016747//transferase activity, transferring acyl groups other than amino-acyl groups	GO:0000003//reproduction	gi|186478687|ref|NP_001117317.1|/6.33161e-126/hydrolase, acting on ester bonds / lipase [Arabidopsis thaliana]
Bol045568	0	548	0.01	201.88	14.30121037	4.44E-16	2.06E-14	GO:0043231//intracellular membrane-bounded organelle	GO:0016843	GO:0010208//pollen wall assembly;GO:0008152//metabolic process	gi|297817252|ref|XP_002876509.1|/0/hypothetical protein ARALYDRAFT_907457 [Arabidopsis lyrata subsp. lyrata]
Bol014710	0	530	0.01	195.25	14.25303493	4.44E-16	1.84E-14	GO:0031224//intrinsic to membrane	GO:0005488//binding	GO:0051234//establishment of localization;GO:0010876	gi|297804792|ref|XP_002870280.1|/6.24433e-35/predicted protein [Arabidopsis lyrata subsp. lyrata]
Bol011923	0	517	0.01	190.46	14.21720042	4.44E-16	1.68E-14	-	-	-	gi|145203169|gb|ABP35954.1|/9.74997e-28/A3 protein [Brassica rapa]
Bol009178	0	510	0.01	187.88	14.19752388	4.44E-16	1.89E-14	GO:0031410//cytoplasmic vesicle	GO:0016491//oxidoreductase activity	-	gi|297817088|ref|XP_002876427.1|/0/hypothetical protein ARALYDRAFT_907231 [Arabidopsis lyrata subsp. lyrata]
Bol033497	0	495	0.01	182.36	14.15450169	4.44E-16	1.74E-14	GO:0009570//chloroplast stroma	GO:0016747//transferase activity, transferring acyl groups other than amino-acyl groups	-	gi|145358707|ref|NP_198929.2|/0/acyltransferase/ catalytic [Arabidopsis thaliana]
Bol018669	0	482	0.01	177.57	14.11610024	4.44E-16	2.10E-14	GO:0005618//cell wall	GO:0016791//phosphatase activity;GO:0043169//cation binding	-	gi|15223530|ref|NP_176033.1|/0/PAP6 (PURPLE ACID PHOSPHATASE 6); acid phosphatase/ protein serine/threonine phosphatase [Arabidopsis thaliana]
Bol004896	0	479	0.01	176.46	14.10705357	4.44E-16	1.79E-14	GO:0044464//cell part	GO:0016791//phosphatase activity	-	gi|42569990|ref|NP_182211.2|/1.07687e-176/PAP14 (PURPLE ACID PHOSPHATASE 14); acid phosphatase/ protein serine/threonine phosphatase [Arabidopsis thaliana]
Bol018424	0	470	0.01	173.15	14.07973477	4.44E-16	1.67E-14	GO:0009536//plastid	-	-	gi|18378971|ref|NP_563655.1|/3.73522e-74/unknown protein [Arabidopsis thaliana]
Bol045716	0	465	0.01	171.31	14.06432175	4.44E-16	1.67E-14	GO:0031410//cytoplasmic vesicle	-	-	gi|145332935|ref|NP_001078333.1|/2.84681e-27/unknown protein [Arabidopsis thaliana]
Bol038317	0	439	0.01	161.73	13.98129969	4.44E-16	2.03E-14	-	-	-	gi|15233201|ref|NP_188829.1|/1.54323e-60/receptor-like protein kinase-related [Arabidopsis thaliana]
Bol014544	0	425	0.01	156.57	13.93452019	4.44E-16	1.88E-14	GO:0009570//chloroplast stroma	GO:0016747//transferase activity, transferring acyl groups other than amino-acyl groups	-	gi|297801464|ref|XP_002868616.1|/0/esterase/lipase/thioesterase family protein [Arabidopsis lyrata subsp. lyrata]
Bol030288	0	407	0.01	149.94	13.87209769	4.44E-16	1.74E-14	GO:0016021//integral to membrane	-	-	gi|297796145|ref|XP_002865957.1|/1.81584e-76/nodulin MtN3 family protein [Arabidopsis lyrata subsp. lyrata]
Bol003974	0	406	0.01	149.57	13.86853322	4.44E-16	2.54E-14	GO:0016020//membrane	-	-	gi|297804360|ref|XP_002870064.1|/1.3499e-139/predicted protein [Arabidopsis lyrata subsp. lyrata]
Bol013176	0	401	0.01	147.73	13.85067521	4.44E-16	2.09E-14	-	GO:0001071//nucleic acid binding transcription factor activity	GO:0006351//transcription, DNA-dependent	gi|15221900|ref|NP_173330.1|/3.1144e-117/myb family transcription factor [Arabidopsis thaliana]
Bol008020	0	386	0.01	142.2	13.79563384	4.44E-16	1.71E-14	-	-	-	gi|297819738|ref|XP_002877752.1|/9.81174e-31/hypothetical protein ARALYDRAFT_485404 [Arabidopsis lyrata subsp. lyrata]
Bol006156	0	376	0.01	138.52	13.75780667	4.44E-16	1.72E-14	GO:0031224//intrinsic to membrane	GO:0015171//amino acid transmembrane transporter activity	GO:0006865//amino acid transport	gi|297845658|ref|XP_002890710.1|/0/hypothetical protein ARALYDRAFT_890234 [Arabidopsis lyrata subsp. lyrata]
Bol041487	0	371	0.01	136.68	13.73851453	4.44E-16	2.07E-14	GO:0030312//external encapsulating structure	GO:0016791//phosphatase activity;GO:0043169//cation binding	-	gi|297836534|ref|XP_002886149.1|/0/ATPAP11/PAP11 [Arabidopsis lyrata subsp. lyrata]
Bol026928	0	368	0.01	135.57	13.72675034	4.44E-16	1.84E-14	-	GO:0016788//hydrolase activity, acting on ester bonds;GO:0016747//transferase activity, transferring acyl groups other than amino-acyl groups	GO:0000003//reproduction	gi|186478687|ref|NP_001117317.1|/6.14696e-153/hydrolase, acting on ester bonds / lipase [Arabidopsis thaliana]
Bol033989	0	356	0.01	131.15	13.67893019	4.44E-16	1.97E-14	GO:0044464//cell part	GO:0016787//hydrolase activity;GO:0005488//binding	GO:0010876	gi|297833534|ref|XP_002884649.1|/5.14567e-37/protease inhibitor/seed storage/lipid transfer protein family protein [Arabidopsis lyrata subsp. lyrata]
Bol036396	0	355	0.01	130.78	13.67485431	4.44E-16	2.06E-14	GO:0009570//chloroplast stroma	GO:0016747//transferase activity, transferring acyl groups other than amino-acyl groups	-	gi|145358707|ref|NP_198929.2|/0/acyltransferase/ catalytic [Arabidopsis thaliana]
Bol038321	0	351	0.01	129.31	13.65854623	4.44E-16	1.72E-14	-	-	-	gi|15233201|ref|NP_188829.1|/1.32486e-69/receptor-like protein kinase-related [Arabidopsis thaliana]
Bol008543	0	348	0.01	128.2	13.64610864	4.44E-16	1.68E-14	-	-	-	gi|297851430|ref|XP_002893596.1|/1.96333e-52/hypothetical protein ARALYDRAFT_473221 [Arabidopsis lyrata subsp. lyrata]
Bol042840	0	333	0.01	122.68	13.58261245	4.44E-16	1.81E-14	GO:0009570//chloroplast stroma	GO:0016747//transferase activity, transferring acyl groups other than amino-acyl groups	-	gi|297814930|ref|XP_002875348.1|/0/esterase/lipase/thioesterase family protein [Arabidopsis lyrata subsp. lyrata]
Bol013698	0	332	0.01	122.31	13.57825474	4.44E-16	2.02E-14	-	GO:0016747//transferase activity, transferring acyl groups other than amino-acyl groups	GO:0010208//pollen wall assembly;GO:0009698//phenylpropanoid metabolic process	gi|294845751|gb|ADF43047.1|/0/chalcone synthase 6 protein [Brassica rapa subsp. rapa]
Bol017535	0	331	0.01	121.94	13.57388383	4.44E-16	2.11E-14	-	GO:0005488//binding	GO:0010876	gi|79326238|ref|NP_001031782.1|/1.18262e-26/lipid binding [Arabidopsis thaliana]
Bol029968	0	331	0.01	121.94	13.57388383	4.44E-16	1.78E-14	GO:0009536//plastid	GO:0003676//nucleic acid binding	-	gi|297827997|ref|XP_002881881.1|/1.71312e-112/DNA-binding family protein [Arabidopsis lyrata subsp. lyrata]
Bol030433	0	319	0.01	117.52	13.52061868	4.44E-16	2.28E-14	-	GO:0016853//isomerase activity;GO:0005488//binding	GO:0019318//hexose metabolic process	gi|297807535|ref|XP_002871651.1|/4.34312e-164/hypothetical protein ARALYDRAFT_488355 [Arabidopsis lyrata subsp. lyrata]
Bol027627	0	319	0.01	117.52	13.52061868	4.44E-16	1.83E-14	-	GO:0005488//binding;GO:0003824//catalytic activity	GO:0008152//metabolic process	gi|6554472|gb|AAF16654.1|AC012394_3/3.95012e-131/putative cinnamoyl-CoA reductase; 14056-15506 [Arabidopsis thaliana]
Bol019998	0	302	0.01	111.26	13.44164739	4.44E-16	2.03E-14	-	-	-	gi|297803244|ref|XP_002869506.1|/2.39654e-34/predicted protein [Arabidopsis lyrata subsp. lyrata]
Bol024018	0	291	0.01	107.2	13.38801729	4.44E-16	1.94E-14	GO:0043231//intracellular membrane-bounded organelle	GO:0016616//oxidoreductase activity, acting on the CH-OH group of donors, NAD or NADP as acceptor;GO:0005515//protein binding;GO:0048037//cofactor binding	GO:0048827//phyllome development;GO:0048507//meristem development;GO:0008033//tRNA processing;GO:0010584//pollen exine formation;GO:0009791//post-embryonic development	gi|15221433|ref|NP_177021.1|/9.84744e-146/oxidoreductase family protein [Arabidopsis thaliana]
Bol038495	0	288	0.01	106.1	13.37313704	4.44E-16	2.21E-14	-	GO:0016853//isomerase activity	-	gi|3152599|gb|AAC17080.1|/0/Strong similarity to lupeol synthase gb|U49919 and cycloartenol synthase gb|U02555 from A. thaliana (the third gene with similar homology) [Arabidopsis thaliana]
Bol018588	0	280	0.01	103.15	13.3324562	4.44E-16	1.80E-14	GO:0016020//membrane	-	-	gi|15235738|ref|NP_195503.1|/0/glycine-rich protein [Arabidopsis thaliana]
Bol012276	0	278	0.01	102.42	13.32220984	4.44E-16	1.70E-14	-	-	-	gi|297822523|ref|XP_002879144.1|/3.29897e-64/predicted protein [Arabidopsis lyrata subsp. lyrata]
Bol024801	0	277	0.01	102.05	13.31698856	4.44E-16	2.59E-14	GO:0043231//intracellular membrane-bounded organelle	GO:0003676//nucleic acid binding;GO:0001071//nucleic acid binding transcription factor activity	GO:0006351//transcription, DNA-dependent	gi|51969516|dbj|BAD43450.1|/3.21477e-107/MYB99 [Arabidopsis thaliana]
Bol043888	0	275	0.01	101.31	13.30648896	4.44E-16	2.00E-14	GO:0031224//intrinsic to membrane;GO:0005811//lipid particle	-	-	gi|75282364|sp|Q42626.1|OLNB3_BRANA/3.32099e-53/RecName: Full=Oleosin-B3; Contains: RecName: Full=Pollen coat protein B3
Bol043886	0	274	0.01	100.94	13.30121037	4.44E-16	1.68E-14	GO:0044421//extracellular region part;GO:0044464//cell part	-	GO:0006833//water transport;GO:0000003//reproduction	gi|38196014|gb|AAR13694.1|/4.30952e-46/pollen coat oleosin-glycine rich protein [Brassica oleracea]
Bol035065	0	266	0.01	97.99	13.25841881	4.44E-16	1.69E-14	GO:0030135//coated vesicle;GO:0009526//plastid envelope;GO:0016020//membrane	GO:0004620//phospholipase activity;GO:0046872//metal ion binding;GO:0035091//phosphatidylinositol binding	GO:0010118//stomatal movement;GO:0010038//response to metal ion;GO:0032787//monocarboxylic acid metabolic process;GO:0006650//glycerophospholipid metabolic process;GO:0032501//multicellular organismal process;GO:0009738//abscisic acid mediated signaling pathway	gi|297853014|ref|XP_002894388.1|/0/predicted protein [Arabidopsis lyrata subsp. lyrata]
Bol012275	0	261	0.01	96.15	13.23107114	4.44E-16	2.34E-14	-	-	-	gi|8778583|gb|AAF79591.1|AC007945_11/8.43709e-110/F28C11.19 [Arabidopsis thaliana]
Bol038320	0	260	0.01	95.78	13.22550872	4.44E-16	2.37E-14	-	-	-	-
Bol044227	0	260	0.01	95.78	13.22550872	4.44E-16	2.14E-14	-	-	-	gi|297820314|ref|XP_002878040.1|/3.85283e-24/hypothetical protein ARALYDRAFT_906983 [Arabidopsis lyrata subsp. lyrata]
Bol017165	0	258	0.01	95.05	13.21447091	4.44E-16	2.26E-14	GO:0016021//integral to membrane	GO:0015144//carbohydrate transmembrane transporter activity	GO:0006810//transport	gi|297796145|ref|XP_002865957.1|/2.91505e-96/nodulin MtN3 family protein [Arabidopsis lyrata subsp. lyrata]
Bol007222	0	258	0.01	95.05	13.21447091	4.44E-16	1.69E-14	GO:0043231//intracellular membrane-bounded organelle	GO:0004175//endopeptidase activity	GO:0019538//protein metabolic process	gi|30678047|ref|NP_565298.2|/0/aspartyl protease family protein [Arabidopsis thaliana]
Bol044948	0	254	0.01	93.57	13.19183034	4.44E-16	1.88E-14	GO:0043231//intracellular membrane-bounded organelle;GO:0031224//intrinsic to membrane	GO:0046914//transition metal ion binding;GO:0000254//C-4 methylsterol oxidase activity	GO:0006694//steroid biosynthetic process;GO:0006631//fatty acid metabolic process	gi|297809521|ref|XP_002872644.1|/3.02643e-167/hypothetical protein ARALYDRAFT_911602 [Arabidopsis lyrata subsp. lyrata]
Bol008885	0	253	0.01	93.21	13.18626903	4.44E-16	2.11E-14	GO:0005618//cell wall	GO:0004857//enzyme inhibitor activity	GO:0023052//signaling	gi|160693726|gb|ABX46561.1|/7.28889e-141/polygalacturonase inhibitor protein 15 [Brassica napus]
Bol039273	0	252	0.01	92.84	13.18053081	4.44E-16	2.28E-14	GO:0044464//cell part	GO:0016788//hydrolase activity, acting on ester bonds;GO:0016747//transferase activity, transferring acyl groups other than amino-acyl groups	GO:0044238//primary metabolic process;GO:0000003//reproduction	gi|297839475|ref|XP_002887619.1|/1.98092e-123/T4O12.13 [Arabidopsis lyrata subsp. lyrata]
Bol008365	0	251	0.01	92.47	13.17476967	4.44E-16	2.38E-14	-	GO:0046914//transition metal ion binding	-	gi|297826243|ref|XP_002881004.1|/0/cupin family protein [Arabidopsis lyrata subsp. lyrata]
Bol040181	0	238	0.01	87.68	13.09803208	4.44E-16	2.00E-14	-	GO:0005488//binding	GO:0010876	gi|45593274|gb|AAS68185.1|/3.23845e-55/lipid transfer-like protein [Brassica napus var. napus]
Bol002347	0	238	0.01	87.68	13.09803208	4.44E-16	1.70E-14	GO:0043231//intracellular membrane-bounded organelle	GO:0004312//fatty acid synthase activity	GO:0009314//response to radiation;GO:0007275//multicellular organismal development;GO:0006950//response to stress;GO:0003006//developmental process involved in reproduction;GO:0006631//fatty acid metabolic process	gi|297841883|ref|XP_002888823.1|/1.92117e-147/beta-ketoacyl-CoA synthase family protein [Arabidopsis lyrata subsp. lyrata]
Bol024549	0	230	0.01	84.73	13.04865715	4.44E-16	2.18E-14	-	-	-	gi|1448937|gb|AAB04616.1|/4.27586e-39/anther-specific protein [Brassica rapa subsp. pekinensis]
Bol009875	0	228	0.01	84	13.03617361	4.44E-16	2.32E-14	GO:0043231//intracellular membrane-bounded organelle	GO:0003676//nucleic acid binding;GO:0001071//nucleic acid binding transcription factor activity	GO:0006351//transcription, DNA-dependent;GO:0003006//developmental process involved in reproduction;GO:0000904//cell morphogenesis involved in differentiation	gi|297793099|ref|XP_002864434.1|/7.04274e-65/AtMYB103/AtMYB80 [Arabidopsis lyrata subsp. lyrata]
Bol021416	0	226	0.01	83.26	13.02340784	4.44E-16	1.87E-14	GO:0016020//membrane	-	-	gi|297842887|ref|XP_002889325.1|/1.16357e-121/F20B17.20 [Arabidopsis lyrata subsp. lyrata]
Bol028944	0	225	0.01	82.89	13.01698235	4.44E-16	2.30E-14	-	GO:0016298//lipase activity	GO:0009725//response to hormone stimulus;GO:0044238//primary metabolic process;GO:0010102//lateral root morphogenesis	gi|297802244|ref|XP_002869006.1|/1.5917e-178/hypothetical protein ARALYDRAFT_490916 [Arabidopsis lyrata subsp. lyrata]
Bol015480	0	224	0.01	82.52	13.01052811	4.44E-16	2.15E-14	-	GO:0003824//catalytic activity	-	gi|297796897|ref|XP_002866333.1|/1.0082e-31/hypothetical protein ARALYDRAFT_496082 [Arabidopsis lyrata subsp. lyrata]
Bol038654	0	218	0.01	80.31	12.97136392	4.44E-16	2.59E-14	GO:0044464//cell part	GO:0046914//transition metal ion binding	-	gi|297834680|ref|XP_002885222.1|/2.04429e-57/predicted protein [Arabidopsis lyrata subsp. lyrata]
Bol043890	0	218	0.01	80.31	12.97136392	4.44E-16	1.89E-14	GO:0016020//membrane;GO:0005811//lipid particle	-	-	gi|38196018|gb|AAR13698.1|/8.98291e-34/pollen coat oleosin-glycine rich protein [Brassica oleracea]
Bol012471	0	209	0.01	77	12.91064273	4.44E-16	1.71E-14	-	-	-	-
Bol030574	0	206	0.01	75.89	12.88969408	4.44E-16	1.93E-14	GO:0031224//intrinsic to membrane	GO:0022857//transmembrane transporter activity	GO:0006810//transport	gi|7267234|emb|CAB80841.1|/0/putative sugar transporter [Arabidopsis thaliana]
Bol001463	0	200	0.01	73.68	12.84705735	4.44E-16	2.45E-14	-	GO:0004659//prenyltransferase activity	-	gi|15239358|ref|NP_200859.1|/5.66436e-122/undecaprenyl pyrophosphate synthetase family protein / UPP synthetase family protein [Arabidopsis thaliana]
Bol018458	0	196	0.01	72.21	12.81798293	4.44E-16	2.24E-14	GO:0044464//cell part	GO:0016709//oxidoreductase activity, acting on paired donors, with incorporation or reduction of molecular oxygen, NADH or NADPH as one donor, and incorporation of one atom of oxygen;GO:0005506//iron ion binding	GO:0006633//fatty acid biosynthetic process;GO:0010584//pollen exine formation	gi|15223365|ref|NP_171635.1|/0/CYP703A2 (CYTOCHROME P450, FAMILY 703, SUBFAMILY A, POLYPEPTIDE 2); oxidoreductase, acting on paired donors, with incorporation or reduction of molecular oxygen, NADH or NADPH as one donor, and incorporation of one atom of oxygen / oxygen binding [Arabidopsis thaliana]
Bol006917	0	194	0.01	71.47	12.80312207	4.44E-16	2.49E-14	GO:0005618//cell wall;GO:0043231//intracellular membrane-bounded organelle;GO:0016020//membrane	GO:0016843	GO:0009820//alkaloid metabolic process	gi|297827767|ref|XP_002881766.1|/3.48235e-177/hypothetical protein ARALYDRAFT_483200 [Arabidopsis lyrata subsp. lyrata]
Bol038950	0	185	0.01	68.15	12.73449794	4.44E-16	1.92E-14	-	-	-	gi|10764852|gb|AAG22832.1|AC007508_5/1.73467e-140/F1K23.9 [Arabidopsis thaliana]
Bol017754	0	176	0.01	64.84	12.66266838	4.44E-16	2.24E-14	-	GO:0016811//hydrolase activity, acting on carbon-nitrogen (but not peptide) bonds, in linear amides	-	gi|42569717|ref|NP_181337.2|/0/ceramidase family protein [Arabidopsis thaliana]
Bol039345	0	175	0.01	64.47	12.65441227	4.44E-16	2.39E-14	GO:0043231//intracellular membrane-bounded organelle;GO:0030312//external encapsulating structure;GO:0005576//extracellular region	GO:0005488//binding	GO:0009411//response to UV;GO:0010038//response to metal ion;GO:0009718//anthocyanin biosynthetic process;GO:0009814//defense response, incompatible interaction	gi|297839377|ref|XP_002887570.1|/7.77874e-128/hypothetical protein ARALYDRAFT_476641 [Arabidopsis lyrata subsp. lyrata]
Bol035011	0	175	0.01	64.47	12.65441227	4.44E-16	1.86E-14	GO:0043231//intracellular membrane-bounded organelle	GO:0003676//nucleic acid binding	GO:0006351//transcription, DNA-dependent;GO:0003006//developmental process involved in reproduction;GO:0000904//cell morphogenesis involved in differentiation	gi|15241132|ref|NP_200422.1|/6.10098e-51/ATMYB103 (ARABIDOPSIS THALIANA MYB DOMAIN PROTEIN 103); DNA binding / transcription factor [Arabidopsis thaliana]
Bol007917	0	174	0.01	64.1	12.64610864	4.44E-16	2.33E-14	GO:0044464//cell part	-	-	gi|297790887|ref|XP_002863328.1|/3.0198e-58/hypothetical protein ARALYDRAFT_330672 [Arabidopsis lyrata subsp. lyrata]
Bol007635	0	173	0.01	63.73	12.63775695	4.44E-16	2.36E-14	-	GO:0005488//binding	-	gi|145338212|ref|NP_187353.2|/8.93054e-49/RNA binding / nucleic acid binding / nucleotide binding [Arabidopsis thaliana]
Bol018408	0	162	0.01	59.68	12.54303182	4.44E-16	1.84E-14	GO:0015630//microtubule cytoskeleton;GO:0000228//nuclear chromosome;GO:0031461//cullin-RING ubiquitin ligase complex;GO:0009526//plastid envelope	GO:0019899//enzyme binding	GO:0009725//response to hormone stimulus;GO:0019941//modification-dependent protein catabolic process;GO:0007623//circadian rhythm;GO:0043623//cellular protein complex assembly;GO:0007165//signal transduction;GO:0003006//developmental process involved in reproduction	gi|297814051|ref|XP_002874909.1|/0/ATCUL1 [Arabidopsis lyrata subsp. lyrata]
Bol023465	0	160	0.01	58.94	12.52503135	4.44E-16	1.96E-14	-	-	-	gi|4056449|gb|AAC98022.1|/4.14332e-72/Similar to OBP32pep protein gb|U37698 from Arabidopsis thaliana
Bol037640	0	156	0.01	57.47	12.48859333	4.44E-16	2.05E-14	-	-	-	gi|297820784|ref|XP_002878275.1|/0/leucine-rich repeat family protein [Arabidopsis lyrata subsp. lyrata]
Bol038570	0	154	0.01	56.73	12.46989615	4.44E-16	2.42E-14	GO:0016020//membrane	GO:0022890//inorganic cation transmembrane transporter activity;GO:0046915//transition metal ion transmembrane transporter activity	GO:0015691//cadmium ion transport;GO:0006828//manganese ion transport;GO:0030003//cellular cation homeostasis;GO:0006826//iron ion transport	gi|297839855|ref|XP_002887809.1|/0/NRAMP1 [Arabidopsis lyrata subsp. lyrata]
Bol032609	0	154	0.01	56.73	12.46989615	4.44E-16	2.20E-14	GO:0044464//cell part	GO:0016491//oxidoreductase activity;GO:0005506//iron ion binding	GO:0008152//metabolic process	gi|15229477|ref|NP_189243.1|/0/CYP86C2; electron carrier/ heme binding / iron ion binding / monooxygenase/ oxygen binding [Arabidopsis thaliana]
Bol011801	0	153	0.01	56.37	12.46071185	4.44E-16	2.40E-14	-	GO:0048037//cofactor binding;GO:0016616//oxidoreductase activity, acting on the CH-OH group of donors, NAD or NADP as acceptor	GO:0008152//metabolic process	gi|30694964|ref|NP_175552.2|/8.37162e-58/cinnamyl-alcohol dehydrogenase, putative (CAD) [Arabidopsis thaliana]
Bol033629	0	149	0.01	54.89	12.42232762	4.44E-16	1.92E-14	GO:0031224//intrinsic to membrane	-	-	gi|116831411|gb|ABK28658.1|/3.48998e-56/unknown [Arabidopsis thaliana]
Bol001195	0	148	0.01	54.52	12.41256985	4.44E-16	2.19E-14	GO:0031410//cytoplasmic vesicle	GO:0003824//catalytic activity	GO:0009553//embryo sac development;GO:0003006//developmental process involved in reproduction	gi|15228598|ref|NP_187015.1|/0/EDA5 (embryo sac development arrest 5); catalytic [Arabidopsis thaliana]
Bol043744	0	148	0.01	54.52	12.41256985	4.44E-16	1.75E-14	-	-	-	gi|297811041|ref|XP_002873404.1|/2.57771e-12/hypothetical protein ARALYDRAFT_487764 [Arabidopsis lyrata subsp. lyrata]
Bol029152	0	147	0.01	54.15	12.40274562	4.44E-16	2.23E-14	GO:0044464//cell part	GO:0016491//oxidoreductase activity;GO:0005506//iron ion binding	GO:0008152//metabolic process	gi|13641298|gb|AAK31592.1|/0/cytochrome P450 [Brassica rapa subsp. pekinensis]
Bol033408	0	144	0.01	53.05	12.37313704	4.44E-16	1.85E-14	-	-	-	gi|145324176|ref|NP_001077677.1|/1.37755e-28/unknown protein [Arabidopsis thaliana]
Bol001462	0	143	0.01	52.68	12.36303963	4.44E-16	2.15E-14	-	GO:0004659//prenyltransferase activity	-	gi|9757752|dbj|BAB08233.1|/1.45125e-113/undecaprenyl pyrophosphate synthetase-like protein [Arabidopsis thaliana]
Bol041048	0	141	0.01	51.94	12.3426303	4.44E-16	1.75E-14	-	GO:0004091//carboxylesterase activity	GO:0044238//primary metabolic process	gi|21537306|gb|AAM61647.1|/0/lipase-like protein [Arabidopsis thaliana]
Bol015722	0	140	0.01	51.58	12.33259606	4.44E-16	1.81E-14	GO:0016021//integral to membrane	GO:0005337//nucleoside transmembrane transporter activity;GO:0015205//nucleobase transmembrane transporter activity	GO:0009914//hormone transport;GO:0015860//purine nucleoside transport;GO:0015851//nucleobase transport;GO:0031323//regulation of cellular metabolic process;GO:0009267//cellular response to starvation	gi|297851264|ref|XP_002893513.1|/4.99149e-91/hypothetical protein ARALYDRAFT_890360 [Arabidopsis lyrata subsp. lyrata]
Bol045796	0	134	0.01	49.37	12.26941893	4.44E-16	1.83E-14	GO:0009536//plastid	GO:0004659//prenyltransferase activity	GO:0008299//isoprenoid biosynthetic process	gi|297825291|ref|XP_002880528.1|/1.70886e-160/geranylgeranyl pyrophosphate synthase [Arabidopsis lyrata subsp. lyrata]
Bol008784	0	133	0.01	49	12.25856603	4.44E-16	1.83E-14	GO:0009532//plastid stroma;GO:0031090//organelle membrane;GO:0015935//small ribosomal subunit;GO:0031981//nuclear lumen	GO:0003676//nucleic acid binding;GO:0005198//structural molecule activity	GO:0010467//gene expression	gi|15242434|ref|NP_196512.1|/2.68848e-66/40S ribosomal protein S15 (RPS15C) [Arabidopsis thaliana]
Bol008855	0	133	0.01	49	12.25856603	4.44E-16	1.82E-14	GO:0031224//intrinsic to membrane;GO:0005811//lipid particle	-	GO:0000003//reproduction	gi|38260616|gb|AAR15434.1|/4.89349e-19/pollen coat oleosin-glycine rich protein [Sisymbrium irio]
Bol012888	0	130	0.01	47.89	12.22550872	4.44E-16	1.77E-14	GO:0016021//integral to membrane	GO:0015144//carbohydrate transmembrane transporter activity	GO:0006810//transport	gi|18421965|ref|NP_568579.1|/1.52728e-85/nodulin MtN3 family protein [Arabidopsis thaliana]
Bol003058	0	128	0.01	47.16	12.203348	4.44E-16	2.22E-14	-	GO:0005488//binding	GO:0009567//double fertilization forming a zygote and endosperm	gi|15242886|ref|NP_201180.1|/7.4499e-142/IBR domain-containing protein [Arabidopsis thaliana]
Bol009474	0	127	0.01	46.79	12.19198451	4.44E-16	2.50E-14	-	-	-	gi|297791365|ref|XP_002863567.1|/7.81586e-33/predicted protein [Arabidopsis lyrata subsp. lyrata]
Bol004514	0	125	0.01	46.05	12.16898544	4.44E-16	2.46E-14	-	GO:0001071//nucleic acid binding transcription factor activity	GO:0006351//transcription, DNA-dependent	gi|297822857|ref|XP_002879311.1|/3.44493e-158/basic helix-loop-helix family protein [Arabidopsis lyrata subsp. lyrata]
Bol027503	0	125	0.01	46.05	12.16898544	4.44E-16	2.41E-14	GO:0009570//chloroplast stroma	GO:0016741	GO:0006730//one-carbon metabolic process	gi|18411840|ref|NP_565170.1|/2.17074e-141/methyltransferase-related [Arabidopsis thaliana]
Bol021209	0	124	0.01	45.68	12.15734694	4.44E-16	1.91E-14	-	-	-	gi|297807519|ref|XP_002871643.1|/6.56382e-24/predicted protein [Arabidopsis lyrata subsp. lyrata]
Bol026582	0	118	0.01	43.47	12.08580438	4.44E-16	2.16E-14	-	-	-	gi|297815208|ref|XP_002875487.1|/2.07125e-57/predicted protein [Arabidopsis lyrata subsp. lyrata]
Bol040821	0	116	0.01	42.73	12.0610336	4.44E-16	1.94E-14	-	GO:0008415//acyltransferase activity	-	gi|297848556|ref|XP_002892159.1|/0/transferase family protein [Arabidopsis lyrata subsp. lyrata]
Bol034957	0	115	0.01	42.37	12.04882741	4.44E-16	2.40E-14	GO:0043231//intracellular membrane-bounded organelle	GO:0004312//fatty acid synthase activity	GO:0009314//response to radiation;GO:0006633//fatty acid biosynthetic process;GO:0000902//cell morphogenesis;GO:0007275//multicellular organismal development;GO:0003006//developmental process involved in reproduction;GO:0006950//response to stress	gi|297841883|ref|XP_002888823.1|/0/beta-ketoacyl-CoA synthase family protein [Arabidopsis lyrata subsp. lyrata]
Bol041960	0	113	0.01	41.63	12.02340784	4.44E-16	2.57E-14	-	GO:0004175//endopeptidase activity	GO:0019538//protein metabolic process	gi|18400416|ref|NP_565559.1|/0/chloroplast nucleoid DNA-binding protein-related [Arabidopsis thaliana]
Bol035218	0	113	0.01	41.63	12.02340784	4.44E-16	1.80E-14	-	GO:0046914//transition metal ion binding;GO:0016682//oxidoreductase activity, acting on diphenols and related substances as donors, oxygen as acceptor	GO:0008152//metabolic process	gi|297853260|ref|XP_002894511.1|/0/hypothetical protein ARALYDRAFT_474617 [Arabidopsis lyrata subsp. lyrata]
Bol013614	0	112	0.01	41.26	12.01052811	4.44E-16	2.26E-14	-	GO:0046872//metal ion binding;GO:0003824//catalytic activity	-	gi|259016324|sp|O81755.3|PER48_ARATH/7.04266e-142/RecName: Full=Putative Peroxidase 48; Short=Atperox P48; Flags: Precursor
Bol029429	0	112	0.01	41.26	12.01052811	4.44E-16	2.12E-14	GO:0044464//cell part	GO:0016787//hydrolase activity;GO:0005488//binding	GO:0010876	gi|297792543|ref|XP_002864156.1|/4.47872e-28/protease inhibitor/seed storage/lipid transfer protein family protein [Arabidopsis lyrata subsp. lyrata]
Bol044543	0	111	0.01	40.89	11.99753235	4.44E-16	2.24E-14	-	-	-	gi|8778585|gb|AAF79593.1|AC007945_13/4.82893e-65/F28C11.15 [Arabidopsis thaliana]
Bol002975	0	111	0.01	40.89	11.99753235	4.44E-16	1.67E-14	-	-	-	gi|15233201|ref|NP_188829.1|/2.80935e-59/receptor-like protein kinase-related [Arabidopsis thaliana]
Bol042787	0	109	0.01	40.16	11.97154355	4.44E-16	2.33E-14	GO:0044464//cell part	GO:0016798//hydrolase activity, acting on glycosyl bonds;GO:0043167//ion binding	GO:0044238//primary metabolic process	gi|15231514|ref|NP_189245.1|/0/glycosyl hydrolase family 5 protein / cellulase family protein [Arabidopsis thaliana]
Bol034735	0	108	0.01	39.79	11.95819018	4.44E-16	1.96E-14	GO:0044464//cell part	-	-	gi|297830166|ref|XP_002882965.1|/3.48428e-112/hypothetical protein ARALYDRAFT_897881 [Arabidopsis lyrata subsp. lyrata]
Bol040982	0	106	0.01	39.05	11.93110683	4.44E-16	2.43E-14	-	-	-	-
Bol017086	0	104	0.01	38.31	11.90350531	4.44E-16	2.55E-14	GO:0043231//intracellular membrane-bounded organelle	GO:0005506//iron ion binding;GO:0016712//oxidoreductase activity, acting on paired donors, with incorporation or reduction of molecular oxygen, reduced flavin or flavoprotein as one donor, and incorporation of one atom of oxygen	GO:0000038//very long-chain fatty acid metabolic process	gi|297812461|ref|XP_002874114.1|/0/CYP86B1 [Arabidopsis lyrata subsp. lyrata]
Bol006610	0	104	0.01	38.31	11.90350531	4.44E-16	1.87E-14	GO:0044464//cell part	GO:0015197//peptide transporter activity	GO:0015833//peptide transport;GO:0009628//response to abiotic stimulus	gi|297849308|ref|XP_002892535.1|/0/ATOPT2 [Arabidopsis lyrata subsp. lyrata]
Bol021208	0	103	0.01	37.95	11.88988417	4.44E-16	2.09E-14	-	-	-	gi|15242186|ref|NP_197003.1|/0/unknown protein [Arabidopsis thaliana]
Bol016960	0	101	0.01	37.21	11.86147468	4.44E-16	1.90E-14	-	-	-	gi|297819740|ref|XP_002877753.1|/3.5941e-29/hypothetical protein ARALYDRAFT_485405 [Arabidopsis lyrata subsp. lyrata]
Bol026453	0	101	0.01	37.21	11.86147468	4.44E-16	1.85E-14	-	-	-	gi|297821291|ref|XP_002878528.1|/3.44856e-35/lipid binding protein [Arabidopsis lyrata subsp. lyrata]
Bol006189	0	100	0.01	36.84	11.84705735	4.44E-16	1.99E-14	-	-	-	gi|157849746|gb|ABV89656.1|/3.7359e-73/universal stress protein family protein [Brassica rapa]
Bol008888	0	100	0.01	36.84	11.84705735	4.44E-16	1.89E-14	GO:0031224//intrinsic to membrane	GO:0004672//protein kinase activity;GO:0032559	GO:0006464//protein modification process;GO:0007167//enzyme linked receptor protein signaling pathway	gi|297806697|ref|XP_002871232.1|/0/hypothetical protein ARALYDRAFT_908613 [Arabidopsis lyrata subsp. lyrata]
Bol027230	0	98	0.01	36.1	11.81778312	4.44E-16	2.44E-14	-	-	-	gi|4006824|gb|AAC95166.1|/1.60149e-20/putative replication protein A1 [Arabidopsis thaliana]
Bol018247	0	97	0.01	35.73	11.8029202	4.44E-16	2.04E-14	-	-	-	gi|297796343|ref|XP_002866056.1|/0/hypothetical protein ARALYDRAFT_495551 [Arabidopsis lyrata subsp. lyrata]
Bol019199	0	96	0.01	35.37	11.7883105	4.44E-16	1.80E-14	-	GO:0046914//transition metal ion binding;GO:0016641//oxidoreductase activity, acting on the CH-NH2 group of donors, oxygen as acceptor;GO:0048037//cofactor binding	GO:0006807//nitrogen compound metabolic process	gi|297797213|ref|XP_002866491.1|/7.87643e-17/hypothetical protein ARALYDRAFT_496421 [Arabidopsis lyrata subsp. lyrata]
Bol012123	0	96	0.01	35.37	11.7883105	4.44E-16	1.76E-14	-	GO:0004553//hydrolase activity, hydrolyzing O-glycosyl compounds	GO:0044238//primary metabolic process;GO:0045229//external encapsulating structure organization	gi|10176984|dbj|BAB10216.1|/2.82895e-178/polygalacturonase-like protein [Arabidopsis thaliana]
Bol021747	0	94	0.01	34.63	11.75780667	4.44E-16	1.97E-14	GO:0043231//intracellular membrane-bounded organelle	GO:0016741	GO:0006730//one-carbon metabolic process	gi|157783541|gb|ABV72578.1|/0/dehydration-responsive family protein S51 [Brassica rapa]
Bol005643	0	93	0.01	34.26	11.74230944	4.44E-16	2.07E-14	GO:0043231//intracellular membrane-bounded organelle	-	-	gi|22327539|ref|NP_199125.2|/3.16236e-91/APUM14 (Arabidopsis Pumilio 14); RNA binding / binding [Arabidopsis thaliana]
Bol027147	0	92	0.01	33.89	11.72664392	4.44E-16	2.27E-14	GO:0044424//intracellular part	GO:0016783//sulfurtransferase activity	-	gi|21592455|gb|AAM64406.1|/1.34069e-53/senescence-associated protein [Arabidopsis thaliana]
Bol005748	0	91	0.01	33.52	11.71080643	4.44E-16	1.73E-14	GO:0000322	-	GO:0009791//post-embryonic development	gi|226427145|gb|ACO54862.1|/1.57037e-162/BURP domain protein [Brassica napus]
Bol041101	0	90	0.01	33.16	11.69522829	4.44E-16	2.05E-14	-	-	-	gi|297848996|ref|XP_002892379.1|/1.28258e-86/hypothetical protein ARALYDRAFT_887918 [Arabidopsis lyrata subsp. lyrata]
Bol023471	0	90	0.01	33.16	11.69522829	4.44E-16	1.91E-14	-	-	-	gi|8778585|gb|AAF79593.1|AC007945_13/6.51137e-70/F28C11.15 [Arabidopsis thaliana]
Bol016687	0	89	0.01	32.79	11.67904019	4.44E-16	1.81E-14	GO:0044444//cytoplasmic part	GO:0004812//aminoacyl-tRNA ligase activity;GO:0032559	GO:0006418//tRNA aminoacylation for protein translation;GO:0010038//response to metal ion	gi|297812971|ref|XP_002874369.1|/0/seryl-tRNA synthetase [Arabidopsis lyrata subsp. lyrata]
Bol041049	0	88	0.01	32.42	11.66266838	4.44E-16	2.36E-14	-	GO:0070011	GO:0008152//metabolic process	gi|297843430|ref|XP_002889596.1|/4.79358e-122/hypothetical protein ARALYDRAFT_887827 [Arabidopsis lyrata subsp. lyrata]
Bol008929	0	87	0.01	32.05	11.64610864	4.44E-16	2.01E-14	GO:0016020//membrane	GO:0016301//kinase activity	-	gi|15238616|ref|NP_200817.1|/1.22925e-93/protein kinase family protein [Arabidopsis thaliana]
Bol040103	0	86	0.01	31.68	11.62935662	4.44E-16	2.32E-14	-	GO:0008135//translation factor activity, nucleic acid binding	GO:0006396//RNA processing	gi|297841929|ref|XP_002888846.1|/0/hypothetical protein ARALYDRAFT_339396 [Arabidopsis lyrata subsp. lyrata]
Bol008928	0	86	0.01	31.68	11.62935662	4.44E-16	2.28E-14	-	GO:0005488//binding;GO:0016772//transferase activity, transferring phosphorus-containing groups	-	gi|297796965|ref|XP_002866367.1|/9.46842e-96/kinase family protein [Arabidopsis lyrata subsp. lyrata]
Bol004912	0	86	0.01	31.68	11.62935662	4.44E-16	2.14E-14	-	GO:0005506//iron ion binding;GO:0004497//monooxygenase activity	GO:0008152//metabolic process;GO:0048608//reproductive structure development	gi|297828395|ref|XP_002882080.1|/0/CYP78A6 [Arabidopsis lyrata subsp. lyrata]
Bol011899	0	86	0.01	31.68	11.62935662	4.44E-16	1.71E-14	GO:0043231//intracellular membrane-bounded organelle	GO:0030528//transcription regulator activity;GO:0003676//nucleic acid binding;GO:0001071//nucleic acid binding transcription factor activity	GO:0009642//response to light intensity;GO:0009813//flavonoid biosynthetic process;GO:0006355//regulation of transcription, DNA-dependent;GO:0032501//multicellular organismal process	gi|297830132|ref|XP_002882948.1|/2.24523e-170/ATNAC2 [Arabidopsis lyrata subsp. lyrata]
Bol032523	0	85	0.01	31.31	11.61240779	4.44E-16	2.46E-14	GO:0043231//intracellular membrane-bounded organelle	GO:0004175//endopeptidase activity	GO:0019538//protein metabolic process	gi|297817972|ref|XP_002876869.1|/0/aspartyl protease family protein [Arabidopsis lyrata subsp. lyrata]
Bol043768	0	85	0.01	31.31	11.61240779	4.44E-16	2.17E-14	-	GO:0005488//binding	GO:0009567//double fertilization forming a zygote and endosperm	gi|22326679|ref|NP_680158.1|/3.59989e-144/IBR domain-containing protein [Arabidopsis thaliana]
Bol007786	0	85	0.01	31.31	11.61240779	4.44E-16	2.08E-14	-	GO:0046872//metal ion binding;GO:0003676//nucleic acid binding	-	gi|297793719|ref|XP_002864744.1|/1.61717e-118/myb family transcription factor [Arabidopsis lyrata subsp. lyrata]
Bol045526	0	85	0.01	31.31	11.61240779	4.44E-16	2.02E-14	-	-	-	gi|149944317|gb|ABR46201.1|/1.03322e-56/At3g57950 [Arabidopsis thaliana]
Bol021323	0	85	0.01	31.31	11.61240779	4.44E-16	1.95E-14	GO:0005618//cell wall;GO:0031225//anchored to membrane	GO:0004553//hydrolase activity, hydrolyzing O-glycosyl compounds	GO:0044238//primary metabolic process	gi|297811865|ref|XP_002873816.1|/1.15888e-158/glycoside hydrolase family 28 protein [Arabidopsis lyrata subsp. lyrata]
Bol043660	0	85	0.01	31.31	11.61240779	4.44E-16	1.88E-14	-	-	-	gi|297826227|ref|XP_002880996.1|/2.1893e-66/predicted protein [Arabidopsis lyrata subsp. lyrata]
Bol028954	0	83	0.01	30.58	11.57837269	4.44E-16	1.95E-14	GO:0005618//cell wall;GO:0031410//cytoplasmic vesicle	GO:0046914//transition metal ion binding;GO:0003824//catalytic activity	GO:0009628//response to abiotic stimulus;GO:0008152//metabolic process	gi|15235448|ref|NP_195433.1|/0/sks15 (SKU5 Similar 15); copper ion binding / oxidoreductase [Arabidopsis thaliana]
Bol025428	0	82	0.01	30.21	11.56081047	4.44E-16	1.87E-14	GO:0031090//organelle membrane;GO:0009526//plastid envelope	GO:0017111//nucleoside-triphosphatase activity;GO:0015405;GO:0046915//transition metal ion transmembrane transporter activity	GO:0015691//cadmium ion transport;GO:0050832//defense response to fungus;GO:0071365;GO:0009814//defense response, incompatible interaction;GO:0019762//glucosinolate catabolic process;GO:0052482	gi|297830236|ref|XP_002883000.1|/0/ATPDR1/PDR1 [Arabidopsis lyrata subsp. lyrata]
Bol042309	0	82	0.01	30.21	11.56081047	4.44E-16	1.71E-14	GO:0044464//cell part	GO:0004553//hydrolase activity, hydrolyzing O-glycosyl compounds;GO:0043167//ion binding	GO:0044238//primary metabolic process	gi|297799310|ref|XP_002867539.1|/0/hydrolase, hydrolyzing O-glycosyl compounds [Arabidopsis lyrata subsp. lyrata]
Bol013952	0	81	0.01	29.84	11.54303182	4.44E-16	2.49E-14	GO:0031981//nuclear lumen	GO:0003712//transcription cofactor activity;GO:0001071//nucleic acid binding transcription factor activity;GO:0003677//DNA binding	GO:0000160//two-component signal transduction system (phosphorelay);GO:0009725//response to hormone stimulus;GO:0006355//regulation of transcription, DNA-dependent;GO:0006950//response to stress	gi|15230125|ref|NP_189093.1|/1.09874e-72/MBF1C (MULTIPROTEIN BRIDGING FACTOR 1C); DNA binding / transcription coactivator/ transcription factor [Arabidopsis thaliana]
Bol042701	0	81	0.01	29.84	11.54303182	4.44E-16	2.43E-14	GO:0009526//plastid envelope;GO:0031090//organelle membrane	-	-	gi|297816184|ref|XP_002875975.1|/9.03046e-13/mitochondrial import inner membrane translocase subunit Tim17/Tim22/Tim23 family protein [Arabidopsis lyrata subsp. lyrata]
Bol003115	0	78	0.01	28.74	11.48884435	4.44E-16	2.52E-14	-	GO:0005488//binding	-	gi|297833146|ref|XP_002884455.1|/5.76291e-56/nucleic acid binding protein [Arabidopsis lyrata subsp. lyrata]
Bol014282	0	77	0.01	28.37	11.47015044	4.44E-16	2.50E-14	GO:0015630//microtubule cytoskeleton;GO:0000228//nuclear chromosome;GO:0044444//cytoplasmic part;GO:0000151//ubiquitin ligase complex	GO:0019899//enzyme binding	GO:0009725//response to hormone stimulus;GO:0019941//modification-dependent protein catabolic process;GO:0007623//circadian rhythm;GO:0043623//cellular protein complex assembly;GO:0007165//signal transduction;GO:0003006//developmental process involved in reproduction	gi|297814051|ref|XP_002874909.1|/3.64527e-153/ATCUL1 [Arabidopsis lyrata subsp. lyrata]
Bol020790	0	77	0.01	28.37	11.47015044	4.44E-16	2.32E-14	GO:0044464//cell part	GO:0046873//metal ion transmembrane transporter activity	GO:0070838//divalent metal ion transport	gi|297797473|ref|XP_002866621.1|/8.94967e-137/hypothetical protein ARALYDRAFT_496668 [Arabidopsis lyrata subsp. lyrata]
Bol015702	0	77	0.01	28.37	11.47015044	4.44E-16	2.31E-14	GO:0031225//anchored to membrane	GO:0005488//binding	GO:0051234//establishment of localization;GO:0010876	gi|297846656|ref|XP_002891209.1|/9.30718e-30/predicted protein [Arabidopsis lyrata subsp. lyrata]
Bol041152	0	77	0.01	28.37	11.47015044	4.44E-16	1.82E-14	-	GO:0046914//transition metal ion binding	-	gi|297849074|ref|XP_002892418.1|/0/hypothetical protein ARALYDRAFT_470808 [Arabidopsis lyrata subsp. lyrata]
Bol033234	0	76	0.01	28	11.45121111	4.44E-16	2.17E-14	-	GO:0046914//transition metal ion binding	-	gi|15226926|ref|NP_180436.1|/0/cupin family protein [Arabidopsis thaliana]
Bol029814	0	76	0.01	28	11.45121111	4.44E-16	2.10E-14	-	GO:0016747//transferase activity, transferring acyl groups other than amino-acyl groups	-	gi|297832592|ref|XP_002884178.1|/0/transferase family protein [Arabidopsis lyrata subsp. lyrata]
Bol004888	0	75	0.01	27.63	11.43201985	4.44E-16	2.47E-14	GO:0031410//cytoplasmic vesicle	GO:0016491//oxidoreductase activity;GO:0005506//iron ion binding	GO:0008152//metabolic process	gi|297828425|ref|XP_002882095.1|/0/predicted protein [Arabidopsis lyrata subsp. lyrata]
Bol024548	0	75	0.01	27.63	11.43201985	4.44E-16	1.66E-14	-	-	-	gi|558551|emb|CAA57544.1|/1.08839e-36/oleosin [Brassica napus]
Bol043459	0	74	0.01	27.26	11.41256985	4.44E-16	2.58E-14	-	-	-	gi|297807329|ref|XP_002871548.1|/0/ATP binding protein [Arabidopsis lyrata subsp. lyrata]
Bol029710	0	74	0.01	27.26	11.41256985	4.44E-16	1.72E-14	GO:0016020//membrane;GO:0009536//plastid	GO:0070011	GO:0012502//induction of programmed cell death	gi|15219342|ref|NP_178051.1|/2.25839e-82/ATMC5 (ARABIDOPSIS THALIANA METACASPASE 5); cysteine-type endopeptidase [Arabidopsis thaliana]
Bol017364	0	73	0.01	26.89	11.39285404	4.44E-16	2.42E-14	GO:0030529//ribonucleoprotein complex	GO:0005198//structural molecule activity	GO:0010467//gene expression	gi|192910820|gb|ACF06518.1|/2.42901e-66/40S ribosomal protein S23 [Elaeis guineensis]
Bol002279	0	73	0.01	26.89	11.39285404	4.44E-16	2.25E-14	GO:0031981//nuclear lumen;GO:0009536//plastid;GO:0015934//large ribosomal subunit;GO:0031090//organelle membrane	GO:0005488//binding;GO:0005198//structural molecule activity	GO:0003006//developmental process involved in reproduction;GO:0010467//gene expression	gi|186510913|ref|NP_190687.2|/1.34159e-125/structural constituent of ribosome [Arabidopsis thaliana]
Bol037603	0	72	0.01	26.52	11.37286506	4.44E-16	2.58E-14	GO:0043231//intracellular membrane-bounded organelle;GO:0015630//microtubule cytoskeleton;GO:0031461//cullin-RING ubiquitin ligase complex;GO:0044444//cytoplasmic part;GO:0016020//membrane	GO:0005488//binding	GO:0010038//response to metal ion;GO:0007126//meiosis;GO:0019941//modification-dependent protein catabolic process;GO:0000087//M phase of mitotic cell cycle;GO:0000018//regulation of DNA recombination	gi|18410982|ref|NP_565123.1|/1.22493e-41/SKP1 (S PHASE KINASE-ASSOCIATED PROTEIN 1); protein binding / ubiquitin-protein ligase [Arabidopsis thaliana]
Bol045433	0	71	0.01	26.16	11.35314683	4.44E-16	1.79E-14	GO:0044464//cell part	GO:0043167//ion binding;GO:0008422//beta-glucosidase activity	GO:0044238//primary metabolic process	gi|15228190|ref|NP_191137.1|/2.60243e-117/glycosyl hydrolase family 17 protein [Arabidopsis thaliana]
Bol035474	0	69	0.01	25.42	11.31174832	4.44E-16	2.29E-14	GO:0005840//ribosome;GO:0030312//external encapsulating structure;GO:0031981//nuclear lumen;GO:0009536//plastid;GO:0031090//organelle membrane;GO:0005576//extracellular region	GO:0016628//oxidoreductase activity, acting on the CH-CH group of donors, NAD or NADP as acceptor;GO:0019899//enzyme binding;GO:0032559	GO:0009642//response to light intensity;GO:0006952//defense response;GO:0051707//response to other organism;GO:0010038//response to metal ion;GO:0000302//response to reactive oxygen species;GO:0032446//protein modification by small protein conjugation	gi|297834060|ref|XP_002884912.1|/0/hypothetical protein ARALYDRAFT_897465 [Arabidopsis lyrata subsp. lyrata]
Bol010268	0	68	0.01	25.05	11.29059489	4.44E-16	2.29E-14	-	-	-	gi|11994420|dbj|BAB02422.1|/1.01469e-83/unnamed protein product [Arabidopsis thaliana]
Bol043228	0	68	0.01	25.05	11.29059489	4.44E-16	1.99E-14	-	-	-	gi|145324178|ref|NP_001077678.1|/4.08466e-10/unknown protein [Arabidopsis thaliana]
Bol030552	0	66	0.01	24.31	11.24733418	4.44E-16	2.35E-14	GO:0009526//plastid envelope;GO:0009534//chloroplast thylakoid;GO:0009570//chloroplast stroma;GO:0044436	GO:0005488//binding	GO:0009767//photosynthetic electron transport chain;GO:0009725//response to hormone stimulus;GO:0006950//response to stress	gi|62900701|sp|Q94FZ9.1|PAP1_BRACM/2.95989e-158/RecName: Full=Plastid lipid-associated protein 1, chloroplastic; Flags: Precursor
Bol041122	0	66	0.01	24.31	11.24733418	4.44E-16	2.09E-14	GO:0031224//intrinsic to membrane	GO:0016491//oxidoreductase activity;GO:0051119//sugar transmembrane transporter activity	GO:0008643//carbohydrate transport	gi|297843522|ref|XP_002889642.1|/0/sugar transport protein 2 [Arabidopsis lyrata subsp. lyrata]
Bol021466	0	66	0.01	24.31	11.24733418	4.44E-16	2.05E-14	GO:0043231//intracellular membrane-bounded organelle	-	-	gi|15220198|ref|NP_178182.1|/1.76165e-180/transducin family protein / WD-40 repeat family protein [Arabidopsis thaliana]
Bol027571	0	65	0.01	23.95	11.22580994	4.44E-16	2.45E-14	GO:0031224//intrinsic to membrane	GO:0015149//hexose transmembrane transporter activity;GO:0016628//oxidoreductase activity, acting on the CH-CH group of donors, NAD or NADP as acceptor	GO:0008645//hexose transport;GO:0008152//metabolic process	gi|297842497|ref|XP_002889130.1|/9.98996e-68/hypothetical protein ARALYDRAFT_895606 [Arabidopsis lyrata subsp. lyrata]
Bol036983	0	65	0.01	23.95	11.22580994	4.44E-16	2.20E-14	GO:0005622//intracellular	-	GO:0006355//regulation of transcription, DNA-dependent;GO:0006354//transcription elongation, DNA-dependent;GO:0006366//transcription from RNA polymerase II promoter	gi|297823203|ref|XP_002879484.1|/0/KOW domain-containing transcription factor family protein [Arabidopsis lyrata subsp. lyrata]
Bol001019	0	64	0.01	23.58	11.203348	4.44E-16	2.47E-14	-	-	-	gi|50253464|gb|AAT71934.1|/1.35446e-53/At2g47485 [Arabidopsis thaliana]
Bol038318	0	64	0.01	23.58	11.203348	4.44E-16	1.91E-14	-	-	-	gi|15233201|ref|NP_188829.1|/1.22948e-52/receptor-like protein kinase-related [Arabidopsis thaliana]
Bol025794	0	63	0.01	23.21	11.18053081	4.44E-16	2.21E-14	-	-	-	gi|297808187|ref|XP_002871977.1|/8.70229e-144/predicted protein [Arabidopsis lyrata subsp. lyrata]
Bol001758	0	63	0.01	23.21	11.18053081	4.44E-16	2.14E-14	GO:0016020//membrane	GO:0015112//nitrate transmembrane transporter activity	GO:0015833//peptide transport;GO:0015706//nitrate transport;GO:0000904//cell morphogenesis involved in differentiation	gi|297808857|ref|XP_002872312.1|/0/predicted protein [Arabidopsis lyrata subsp. lyrata]
Bol026520	0	63	0.01	23.21	11.18053081	4.44E-16	1.96E-14	-	-	-	gi|15224939|ref|NP_181998.1|/9.58242e-94/kelch repeat-containing F-box family protein [Arabidopsis thaliana]
Bol044387	0	63	0.01	23.21	11.18053081	4.44E-16	1.85E-14	-	GO:0005488//binding	GO:0009791//post-embryonic development	gi|15228868|ref|NP_191182.1|/5.9058e-125/speckle-type POZ protein-related [Arabidopsis thaliana]
Bol030843	0	62	0.01	22.84	11.15734694	4.44E-16	2.56E-14	-	-	-	gi|91806558|gb|ABE66006.1|/1.74611e-26/proline-rich family protein [Arabidopsis thaliana]
Bol036595	0	62	0.01	22.84	11.15734694	4.44E-16	2.38E-14	-	-	-	gi|15227945|ref|NP_181774.1|/8.36087e-89/meprin and TRAF homology domain-containing protein / MATH domain-containing protein [Arabidopsis thaliana]
Bol033177	0	62	0.01	22.84	11.15734694	4.44E-16	1.98E-14	GO:0030312//external encapsulating structure	-	-	gi|297829818|ref|XP_002882791.1|/2.9486e-173/hypothetical protein ARALYDRAFT_478647 [Arabidopsis lyrata subsp. lyrata]
Bol040394	0	62	0.01	22.84	11.15734694	4.44E-16	1.98E-14	-	GO:0016706//oxidoreductase activity, acting on paired donors, with incorporation or reduction of molecular oxygen, 2-oxoglutarate as one donor, and incorporation of one atom each of oxygen into both donors;GO:0016701//oxidoreductase activity, acting on single donors with incorporation of molecular oxygen	GO:0012501//programmed cell death;GO:0009699//phenylpropanoid biosynthetic process	gi|297834358|ref|XP_002885061.1|/0/oxidoreductase [Arabidopsis lyrata subsp. lyrata]
Bol004538	0	62	0.01	22.84	11.15734694	4.44E-16	1.97E-14	-	-	-	gi|15224674|ref|NP_180700.1|/7.01721e-16/DNA binding [Arabidopsis thaliana]
Bol032108	0	62	0.01	22.84	11.15734694	4.44E-16	1.66E-14	-	-	-	gi|297791063|ref|XP_002863416.1|/2.05628e-65/hypothetical protein ARALYDRAFT_494351 [Arabidopsis lyrata subsp. lyrata]
Bol026836	0	61	0.01	22.47	11.13378441	4.44E-16	1.86E-14	GO:0031224//intrinsic to membrane	GO:0046914//transition metal ion binding;GO:0016209//antioxidant activity;GO:0050662//coenzyme binding;GO:0050664//oxidoreductase activity, acting on NADH or NADPH, oxygen as acceptor	GO:0008152//metabolic process	gi|75100109|sp|O81211.1|RBOHE_ARATH/0/RecName: Full=Respiratory burst oxidase homolog protein E; AltName: Full=NADPH oxidase RBOHE; Short=AtRBOHE
Bol027315	0	61	0.01	22.47	11.13378441	4.44E-16	1.85E-14	-	-	-	gi|297826879|ref|XP_002881322.1|/6.93373e-49/hypothetical protein ARALYDRAFT_321134 [Arabidopsis lyrata subsp. lyrata]
Bol012386	0	61	0.01	22.47	11.13378441	4.44E-16	1.77E-14	GO:0031224//intrinsic to membrane	GO:0004672//protein kinase activity;GO:0032559	GO:0009888//tissue development;GO:0007167//enzyme linked receptor protein signaling pathway;GO:0007275//multicellular organismal development;GO:0006464//protein modification process	gi|297791329|ref|XP_002863549.1|/0/predicted protein [Arabidopsis lyrata subsp. lyrata]
Bol032187	0	60	0.01	22.1	11.10983065	4.44E-16	2.01E-14	GO:0044464//cell part	GO:0016411//acylglycerol O-acyltransferase activity	GO:0006633//fatty acid biosynthetic process;GO:0009791//post-embryonic development	gi|15224445|ref|NP_181346.1|/6.93108e-66/GPAT6 (GLYCEROL-3-PHOSPHATE ACYLTRANSFERASE 6); 1-acylglycerol-3-phosphate O-acyltransferase/ acyltransferase [Arabidopsis thaliana]
Bol014865	0	60	0.01	22.1	11.10983065	4.44E-16	1.77E-14	-	GO:0004175//endopeptidase activity;GO:0016491//oxidoreductase activity	GO:0009725//response to hormone stimulus;GO:0010101;GO:0008152//metabolic process	gi|224089513|ref|XP_002308740.1|/0/predicted protein [Populus trichocarpa]
Bol009338	0	59	0.01	21.74	11.08613623	4.44E-16	2.53E-14	-	GO:0016709//oxidoreductase activity, acting on paired donors, with incorporation or reduction of molecular oxygen, NADH or NADPH as one donor, and incorporation of one atom of oxygen;GO:0005506//iron ion binding	GO:0006952//defense response;GO:0009687//abscisic acid metabolic process;GO:0009416//response to light stimulus;GO:0003006//developmental process involved in reproduction	gi|18415271|ref|NP_567581.1|/0/CYP707A1; (+)-abscisic acid 8'-hydroxylase/ oxygen binding [Arabidopsis thaliana]
Bol035718	0	59	0.01	21.74	11.08613623	4.44E-16	1.90E-14	GO:0043231//intracellular membrane-bounded organelle	GO:0046914//transition metal ion binding	GO:0009987//cellular process;GO:0009741//response to brassinosteroid stimulus	gi|297812345|ref|XP_002874056.1|/0/hypothetical protein ARALYDRAFT_489076 [Arabidopsis lyrata subsp. lyrata]
Bol020746	0	59	0.01	21.74	11.08613623	4.44E-16	1.86E-14	-	GO:0005488//binding	GO:0009567//double fertilization forming a zygote and endosperm	gi|15242886|ref|NP_201180.1|/2.01018e-113/IBR domain-containing protein [Arabidopsis thaliana]
Bol004929	0	59	0.01	21.74	11.08613623	4.44E-16	1.81E-14	GO:0043231//intracellular membrane-bounded organelle;GO:0031410//cytoplasmic vesicle	GO:0008194//UDP-glycosyltransferase activity	GO:0045489//pectin biosynthetic process	gi|15227235|ref|NP_182171.1|/0/GAUT2; polygalacturonate 4-alpha-galacturonosyltransferase/ transferase, transferring glycosyl groups [Arabidopsis thaliana]
Bol007033	0	59	0.01	21.74	11.08613623	4.44E-16	1.69E-14	-	GO:0000166//nucleotide binding	GO:0044238//primary metabolic process;GO:0044237//cellular metabolic process	gi|145335964|ref|NP_173540.2|/0/GTP binding / GTPase/ translation initiation factor [Arabidopsis thaliana]
Bol013223	0	58	0.01	21.37	11.06137119	4.44E-16	2.13E-14	GO:0031224//intrinsic to membrane	GO:0005488//binding	-	gi|297844770|ref|XP_002890266.1|/5.13971e-48/predicted protein [Arabidopsis lyrata subsp. lyrata]
Bol042280	0	58	0.01	21.37	11.06137119	4.44E-16	1.83E-14	-	GO:0008146//sulfotransferase activity	GO:0009725//response to hormone stimulus	gi|297799376|ref|XP_002867572.1|/4.81665e-140/predicted protein [Arabidopsis lyrata subsp. lyrata]
Bol034806	0	57	0.01	21	11.03617361	4.44E-16	1.72E-14	GO:0044464//cell part	GO:0017111//nucleoside-triphosphatase activity	-	gi|18401096|ref|NP_566543.1|/5.3384e-27/PDR1; ATPase, coupled to transmembrane movement of substances [Arabidopsis thaliana]
Bol025169	0	56	0.01	20.63	11.01052811	4.44E-16	2.22E-14	-	-	-	gi|15226620|ref|NP_179179.1|/1.66398e-33/glycine-rich protein [Arabidopsis thaliana]
Bol014265	0	56	0.01	20.63	11.01052811	4.44E-16	1.75E-14	GO:0005576//extracellular region;GO:0030312//external encapsulating structure	GO:0043167//ion binding;GO:0015925	GO:0044238//primary metabolic process	gi|297793199|ref|XP_002864484.1|/0/predicted protein [Arabidopsis lyrata subsp. lyrata]
Bol016543	0	56	0.01	20.63	11.01052811	4.44E-16	1.70E-14	GO:0009570//chloroplast stroma	GO:0016747//transferase activity, transferring acyl groups other than amino-acyl groups	-	gi|297801454|ref|XP_002868611.1|/2.62954e-18/hypothetical protein ARALYDRAFT_493862 [Arabidopsis lyrata subsp. lyrata]
Bol004162	0	55	0.01	20.26	10.98441846	4.44E-16	2.39E-14	-	-	-	gi|75337235|sp|Q9SHJ0.1|CAF1A_ARATH/4.30476e-07/RecName: Full=Probable CCR4-associated factor 1 homolog 1
Bol012057	0	55	0.01	20.26	10.98441846	4.44E-16	2.12E-14	GO:0043231//intracellular membrane-bounded organelle	-	-	gi|297831324|ref|XP_002883544.1|/1.29281e-31/hypothetical protein ARALYDRAFT_479980 [Arabidopsis lyrata subsp. lyrata]
Bol024042	0	55	0.01	20.26	10.98441846	4.44E-16	2.11E-14	-	-	-	gi|297841547|ref|XP_002888655.1|/2.15368e-25/hypothetical protein ARALYDRAFT_894597 [Arabidopsis lyrata subsp. lyrata]
Bol018207	0	55	0.01	20.26	10.98441846	4.44E-16	1.90E-14	GO:0044464//cell part	GO:0003916//DNA topoisomerase activity	GO:0016568//chromatin modification;GO:0006259//DNA metabolic process;GO:0048646//anatomical structure formation involved in morphogenesis;GO:0009887//organ morphogenesis;GO:0010073//meristem maintenance;GO:0003006//developmental process involved in reproduction	gi|15240493|ref|NP_200342.1|/7.45065e-156/TOP1BETA (DNA TOPOISOMERASE 1 BETA); DNA topoisomerase type I [Arabidopsis thaliana]
Bol006547	0	54	0.01	19.89	10.95782756	4.44E-16	2.19E-14	GO:0009521;GO:0009536//plastid	-	GO:0009765//photosynthesis, light harvesting	gi|312281545|dbj|BAJ33638.1|/5.94594e-73/unnamed protein product [Thellungiella halophila]
Bol037643	0	54	0.01	19.89	10.95782756	4.44E-16	1.79E-14	GO:0016020//membrane	GO:0004396//hexokinase activity;GO:0032559	GO:0019321//pentose metabolic process;GO:0006796//phosphate metabolic process	gi|21592495|gb|AAM64445.1|/8.5305e-174/fructokinase-like protein [Arabidopsis thaliana]
Bol002500	0	54	0.01	19.89	10.95782756	4.44E-16	1.74E-14	-	-	GO:0006950//response to stress	gi|297829088|ref|XP_002882426.1|/6.50589e-57/hypothetical protein ARALYDRAFT_896643 [Arabidopsis lyrata subsp. lyrata]
Bol044703	0	54	0.01	19.89	10.95782756	4.44E-16	1.73E-14	GO:0044421//extracellular region part;GO:0031410//cytoplasmic vesicle	GO:0004180//carboxypeptidase activity	GO:0019538//protein metabolic process;GO:0043401//steroid hormone mediated signaling pathway	gi|297821659|ref|XP_002878712.1|/1.92766e-142/hypothetical protein ARALYDRAFT_320208 [Arabidopsis lyrata subsp. lyrata]
Bol007477	0	54	0.01	19.89	10.95782756	4.44E-16	1.73E-14	GO:0030312//external encapsulating structure	GO:0016791//phosphatase activity	-	gi|297836534|ref|XP_002886149.1|/1.37092e-124/ATPAP11/PAP11 [Arabidopsis lyrata subsp. lyrata]
Bol043040	0	53	0.01	19.53	10.93147623	4.44E-16	2.23E-14	-	-	-	gi|297818642|ref|XP_002877204.1|/4.02034e-180/hypothetical protein ARALYDRAFT_323027 [Arabidopsis lyrata subsp. lyrata]
Bol012299	0	53	0.01	19.53	10.93147623	4.44E-16	1.78E-14	-	GO:0005488//binding	GO:0050896//response to stimulus	gi|297841831|ref|XP_002888797.1|/2.22257e-27/bet v I allergen family protein [Arabidopsis lyrata subsp. lyrata]
Bol022355	0	52	0.01	19.16	10.90388185	4.44E-16	2.18E-14	GO:0031224//intrinsic to membrane	-	-	gi|18420914|ref|NP_568469.1|/1.49132e-179/phosphate translocator-related [Arabidopsis thaliana]
Bol038112	0	52	0.01	19.16	10.90388185	4.44E-16	2.04E-14	-	-	-	gi|116270727|sp|Q5Q0H2.2|FLA19_ARATH/2.10334e-69/RecName: Full=Fasciclin-like arabinogalactan protein 19; Flags: Precursor
Bol026297	0	51	0.01	18.79	10.87574935	6.66E-16	2.43E-14	GO:0043231//intracellular membrane-bounded organelle;GO:0031410//cytoplasmic vesicle	GO:0016491//oxidoreductase activity;GO:0050662//coenzyme binding	GO:0044281//small molecule metabolic process	gi|297842047|ref|XP_002888905.1|/0/hypothetical protein ARALYDRAFT_476435 [Arabidopsis lyrata subsp. lyrata]
Bol034377	0	51	0.01	18.79	10.87574935	6.66E-16	2.42E-14	-	GO:0005488//binding;GO:0016831//carboxy-lyase activity	GO:0006596//polyamine biosynthetic process;GO:0019058//viral infectious cycle	gi|15237226|ref|NP_197099.1|/2.53988e-177/adenosylmethionine decarboxylase family protein [Arabidopsis thaliana]
Bol033925	0	51	0.01	18.79	10.87574935	6.66E-16	2.42E-14	-	GO:0046914//transition metal ion binding	-	gi|238617689|gb|ACR46966.1|/3.73181e-11/metallothionein 2a [Noccaea caerulescens]
Bol009958	0	50	0.01	18.42	10.84705735	8.88E-16	3.19E-14	-	-	-	gi|186511765|ref|NP_193161.2|/1.84301e-88/structural constituent of ribosome [Arabidopsis thaliana]
Bol024824	0	50	0.01	18.42	10.84705735	8.88E-16	3.19E-14	-	GO:0005488//binding	GO:0010876	gi|10176924|dbj|BAB10168.1|/1.1287e-52/unnamed protein product [Arabidopsis thaliana]
Bol006831	0	49	0.01	18.05	10.81778312	1.55E-15	5.49E-14	GO:0031224//intrinsic to membrane	-	-	gi|4926823|gb|AAD32933.1|AC004135_8/1.80428e-80/T17H7.8 [Arabidopsis thaliana]
Bol026832	0	49	0.01	18.05	10.81778312	1.55E-15	5.48E-14	-	-	-	-
Bol044187	0	49	0.01	18.05	10.81778312	1.55E-15	5.48E-14	GO:0044464//cell part	GO:0017111//nucleoside-triphosphatase activity;GO:0032559	GO:0009207	gi|15233178|ref|NP_191070.1|/0/ABC transporter family protein [Arabidopsis thaliana]
Bol019455	0	49	0.01	18.05	10.81778312	1.55E-15	5.47E-14	GO:0031224//intrinsic to membrane;GO:0031090//organelle membrane;GO:0043231//intracellular membrane-bounded organelle	GO:0005275//amine transmembrane transporter activity	-	gi|297805872|ref|XP_002870820.1|/8.06708e-123/amino acid transporter family protein [Arabidopsis lyrata subsp. lyrata]
Bol026682	0	48	0.01	17.68	10.78790256	2.66E-15	9.28E-14	-	-	-	gi|15231021|ref|NP_188638.1|/1.7261e-121/F-box family protein [Arabidopsis thaliana]
Bol026104	0	48	0.01	17.68	10.78790256	2.66E-15	9.27E-14	-	-	-	gi|297842229|ref|XP_002888996.1|/1.47158e-57/predicted protein [Arabidopsis lyrata subsp. lyrata]
Bol018296	0	48	0.01	17.68	10.78790256	2.66E-15	9.25E-14	-	-	-	gi|297821785|ref|XP_002878775.1|/1.06647e-27/predicted protein [Arabidopsis lyrata subsp. lyrata]
Bol002496	0	48	0.01	17.68	10.78790256	2.66E-15	9.24E-14	GO:0005618//cell wall;GO:0031410//cytoplasmic vesicle;GO:0042995//cell projection	GO:0004091//carboxylesterase activity;GO:0030234//enzyme regulator activity	GO:0071555	gi|297833274|ref|XP_002884519.1|/0/pectinesterase family protein [Arabidopsis lyrata subsp. lyrata]
Bol032275	0	47	0.01	17.31	10.75739001	5.11E-15	1.74E-13	GO:0005618//cell wall;GO:0043231//intracellular membrane-bounded organelle	GO:0004091//carboxylesterase activity	GO:0071555;GO:0005976//polysaccharide metabolic process	gi|297815216|ref|XP_002875491.1|/1.11503e-162/pectinesterase family protein [Arabidopsis lyrata subsp. lyrata]
Bol040789	0	47	0.01	17.31	10.75739001	5.11E-15	1.74E-13	GO:0015630//microtubule cytoskeleton;GO:0000228//nuclear chromosome;GO:0031461//cullin-RING ubiquitin ligase complex;GO:0009526//plastid envelope	GO:0005515//protein binding	GO:0009725//response to hormone stimulus;GO:0007623//circadian rhythm;GO:0043623//cellular protein complex assembly;GO:0007165//signal transduction;GO:0003006//developmental process involved in reproduction	gi|297814051|ref|XP_002874909.1|/0/ATCUL1 [Arabidopsis lyrata subsp. lyrata]
Bol037608	0	46	0.01	16.95	10.72706956	9.99E-15	3.35E-13	GO:0044464//cell part	GO:0016788//hydrolase activity, acting on ester bonds;GO:0016747//transferase activity, transferring acyl groups other than amino-acyl groups	GO:0044238//primary metabolic process;GO:0000003//reproduction	gi|297839475|ref|XP_002887619.1|/1.08445e-129/T4O12.13 [Arabidopsis lyrata subsp. lyrata]
Bol011954	0	45	0.01	16.58	10.69522829	1.98E-14	6.40E-13	GO:0031224//intrinsic to membrane	GO:0015174//basic amino acid transmembrane transporter activity;GO:0015172//acidic amino acid transmembrane transporter activity	GO:0015813//L-glutamate transport;GO:0015809//arginine transport	gi|297804044|ref|XP_002869906.1|/0/hypothetical protein ARALYDRAFT_329490 [Arabidopsis lyrata subsp. lyrata]
Bol023597	0	45	0.01	16.58	10.69522829	1.98E-14	6.40E-13	GO:0043231//intracellular membrane-bounded organelle;GO:0031224//intrinsic to membrane	GO:0005048//signal sequence binding;GO:0004871//signal transducer activity	GO:0035437//maintenance of protein localization in endoplasmic reticulum;GO:0006810//transport	gi|15223724|ref|NP_173426.1|/1.40255e-118/ER lumen protein retaining receptor family protein [Arabidopsis thaliana]
Bol045846	0	45	0.01	16.58	10.69522829	1.98E-14	6.39E-13	-	-	-	gi|15224924|ref|NP_181991.1|/1.83978e-76/kelch repeat-containing F-box family protein [Arabidopsis thaliana]
Bol013409	0	45	0.01	16.58	10.69522829	1.98E-14	6.38E-13	-	GO:0005488//binding	-	gi|79564965|ref|NP_180387.2|/2.24415e-98/nucleic acid binding / transcription factor/ zinc ion binding [Arabidopsis thaliana]
Bol040684	0	45	0.01	16.58	10.69522829	1.98E-14	6.37E-13	-	GO:0016740//transferase activity	-	gi|297848348|ref|XP_002892055.1|/0/predicted protein [Arabidopsis lyrata subsp. lyrata]
Bol043251	0	44	0.01	16.21	10.66266838	3.93E-14	1.24E-12	GO:0043231//intracellular membrane-bounded organelle	GO:0016616//oxidoreductase activity, acting on the CH-OH group of donors, NAD or NADP as acceptor	GO:0008152//metabolic process	gi|297851132|ref|XP_002893447.1|/2.40301e-99/short-chain dehydrogenase/reductase family protein [Arabidopsis lyrata subsp. lyrata]
Bol040232	0	44	0.01	16.21	10.66266838	3.93E-14	1.24E-12	-	-	-	gi|297805298|ref|XP_002870533.1|/4.59922e-175/hypothetical protein ARALYDRAFT_915876 [Arabidopsis lyrata subsp. lyrata]
Bol007807	0	44	0.01	16.21	10.66266838	3.93E-14	1.24E-12	-	-	-	gi|297822533|ref|XP_002879149.1|/0/predicted protein [Arabidopsis lyrata subsp. lyrata]
Bol044839	0	43	0.01	15.84	10.62935662	7.88E-14	2.38E-12	GO:0016021//integral to membrane	GO:0046914//transition metal ion binding;GO:0016209//antioxidant activity;GO:0050664//oxidoreductase activity, acting on NADH or NADPH, oxygen as acceptor;GO:0050662//coenzyme binding	GO:0012501//programmed cell death;GO:0006952//defense response;GO:0010118//stomatal movement;GO:0009755//hormone-mediated signaling pathway;GO:0042743//hydrogen peroxide metabolic process;GO:0002252	gi|297844888|ref|XP_002890325.1|/0/hypothetical protein ARALYDRAFT_312861 [Arabidopsis lyrata subsp. lyrata]
Bol012089	0	43	0.01	15.84	10.62935662	7.88E-14	2.38E-12	GO:0044424//intracellular part	GO:0005515//protein binding	GO:0044237//cellular metabolic process	gi|297809559|ref|XP_002872663.1|/4.12144e-155/mutant TFIIF-alpha [Arabidopsis lyrata subsp. lyrata]
Bol005851	0	43	0.01	15.84	10.62935662	7.88E-14	2.38E-12	-	-	-	gi|297810569|ref|XP_002873168.1|/1.08612e-33/hypothetical protein ARALYDRAFT_908364 [Arabidopsis lyrata subsp. lyrata]
Bol025982	0	43	0.01	15.84	10.62935662	7.88E-14	2.38E-12	GO:0044464//cell part	GO:0005506//iron ion binding;GO:0003824//catalytic activity;GO:0016209//antioxidant activity	GO:0008152//metabolic process;GO:0006950//response to stress	gi|26397863|sp|Q9LVL1.1|PER68_ARATH/7.90425e-134/RecName: Full=Peroxidase 68; Short=Atperox P68; Flags: Precursor
Bol043825	0	43	0.01	15.84	10.62935662	7.88E-14	2.37E-12	GO:0031410//cytoplasmic vesicle	GO:0008081//phosphoric diester hydrolase activity	GO:0019400	gi|157890956|dbj|BAF81519.1|/0/glycerophosphodiester phosphodiesterase [Brassica rapa]
Bol006245	0	42	0.01	15.47	10.59525748	1.59E-13	4.50E-12	-	-	GO:0006351//transcription, DNA-dependent	gi|15219039|ref|NP_176234.1|/1.81157e-91/ANAC023 (Arabidopsis NAC domain containing protein 23); transcription factor [Arabidopsis thaliana]
Bol011099	0	42	0.01	15.47	10.59525748	1.59E-13	4.50E-12	-	-	GO:0009628//response to abiotic stimulus	gi|67633634|gb|AAY78741.1|/2.92875e-113/DNA-binding protein-related [Arabidopsis thaliana]
Bol012480	0	42	0.01	15.47	10.59525748	1.59E-13	4.49E-12	GO:0043231//intracellular membrane-bounded organelle	-	GO:0016044//cellular membrane organization;GO:0006950//response to stress;GO:0015031//protein transport	gi|145360071|ref|NP_179418.2|/1.03297e-100/SYP112 (SYNTAXIN OF PLANTS 112); SNAP receptor [Arabidopsis thaliana]
Bol028440	0	42	0.01	15.47	10.59525748	1.59E-13	4.49E-12	GO:0044464//cell part	-	GO:0015833//peptide transport;GO:0015698//inorganic anion transport	gi|297799896|ref|XP_002867832.1|/0/proton-dependent oligopeptide transport family protein [Arabidopsis lyrata subsp. lyrata]
Bol040768	0	42	0.01	15.47	10.59525748	1.59E-13	4.48E-12	GO:0012505//endomembrane system;GO:0044444//cytoplasmic part;GO:0030312//external encapsulating structure;GO:0031981//nuclear lumen	GO:0005488//binding	GO:0006950//response to stress;GO:0015031//protein transport	gi|255542930|ref|XP_002512528.1|/2.2787e-141/importin alpha, putative [Ricinus communis]
Bol039731	0	41	0.01	15.1	10.56033283	3.19E-13	8.54E-12	GO:0031981//nuclear lumen;GO:0009536//plastid;GO:0015934//large ribosomal subunit;GO:0016020//membrane	GO:0005198//structural molecule activity	GO:0022613//ribonucleoprotein complex biogenesis;GO:0009755//hormone-mediated signaling pathway;GO:0048438//floral whorl development;GO:0010467//gene expression	gi|15231730|ref|NP_190870.1|/1.15445e-61/STV1 (SHORT VALVE1); structural constituent of ribosome [Arabidopsis thaliana]
Bol002501	0	41	0.01	15.1	10.56033283	3.19E-13	8.53E-12	-	-	GO:0006950//response to stress	gi|297829088|ref|XP_002882426.1|/1.71907e-66/hypothetical protein ARALYDRAFT_896643 [Arabidopsis lyrata subsp. lyrata]
Bol020132	0	41	0.01	15.1	10.56033283	3.19E-13	8.52E-12	-	-	-	gi|89257476|gb|ABD64967.1|/3.69176e-36/hypothetical protein 25.t00004 [Brassica oleracea]
Bol018298	0	41	0.01	15.1	10.56033283	3.19E-13	8.51E-12	-	-	-	gi|297821785|ref|XP_002878775.1|/1.0241e-29/predicted protein [Arabidopsis lyrata subsp. lyrata]
Bol042841	0	41	0.01	15.1	10.56033283	3.19E-13	8.51E-12	GO:0009570//chloroplast stroma	GO:0016747//transferase activity, transferring acyl groups other than amino-acyl groups	-	gi|297814930|ref|XP_002875348.1|/2.87906e-60/esterase/lipase/thioesterase family protein [Arabidopsis lyrata subsp. lyrata]
Bol024637	0	41	0.01	15.1	10.56033283	3.19E-13	8.50E-12	-	GO:0003824//catalytic activity	GO:0008152//metabolic process	gi|72255607|gb|AAZ66925.1|/3.7378e-134/117M18_6 [Brassica rapa]
Bol031394	0	41	0.01	15.1	10.56033283	3.19E-13	8.49E-12	-	-	GO:0009648//photoperiodism;GO:0009813//flavonoid biosynthetic process	gi|297849678|ref|XP_002892720.1|/3.27514e-55/ATAN11 [Arabidopsis lyrata subsp. lyrata]
Bol015335	0	40	0.01	14.74	10.52552081	6.43E-13	1.66E-11	GO:0044464//cell part	GO:0016740//transferase activity	-	gi|292630778|sp|Q9FFN2.2|GLYT3_ARATH/0/RecName: Full=Probable glycosyltransferase At5g03795
Bol042040	0	40	0.01	14.74	10.52552081	6.43E-13	1.66E-11	GO:0043231//intracellular membrane-bounded organelle	-	-	gi|116830599|gb|ABK28257.1|/6.89965e-18/unknown [Arabidopsis thaliana]
Bol040785	0	40	0.01	14.74	10.52552081	6.43E-13	1.65E-11	GO:0005576//extracellular region;GO:0005618//cell wall	-	GO:0019932//second-messenger-mediated signaling;GO:0007154//cell communication	gi|297848506|ref|XP_002892134.1|/1.07781e-50/hypothetical protein ARALYDRAFT_470261 [Arabidopsis lyrata subsp. lyrata]
Bol031803	0	40	0.01	14.74	10.52552081	6.43E-13	1.65E-11	GO:0031090//organelle membrane;GO:0009534//chloroplast thylakoid;GO:0031410//cytoplasmic vesicle	-	-	gi|12667247|gb|AAK01359.1|AF314810_1/7.55444e-46/dehydration stress-induced protein [Brassica napus]
Bol023920	0	39	0.01	14.37	10.48884435	1.30E-12	3.20E-11	GO:0043231//intracellular membrane-bounded organelle	GO:0003676//nucleic acid binding	GO:0006351//transcription, DNA-dependent;GO:0010160//formation of organ boundary	gi|297838723|ref|XP_002887243.1|/3.79916e-106/MYB105 [Arabidopsis lyrata subsp. lyrata]
Bol012278	0	39	0.01	14.37	10.48884435	1.30E-12	3.20E-11	-	-	-	gi|42569391|ref|NP_180335.2|/5.99769e-64/unknown protein [Arabidopsis thaliana]
Bol042096	0	38	0.01	14	10.45121111	2.62E-12	6.28E-11	-	GO:0046914//transition metal ion binding	-	gi|297799648|ref|XP_002867708.1|/9.09863e-45/zinc finger family protein [Arabidopsis lyrata subsp. lyrata]
Bol007675	0	38	0.01	14	10.45121111	2.62E-12	6.27E-11	-	GO:0016787//hydrolase activity;GO:0005488//binding	GO:0010876	gi|15231466|ref|NP_187401.1|/1.90824e-39/protease inhibitor/seed storage/lipid transfer protein (LTP) family protein [Arabidopsis thaliana]
Bol004687	0	38	0.01	14	10.45121111	2.62E-12	6.27E-11	GO:0043231//intracellular membrane-bounded organelle	GO:0046872//metal ion binding	GO:0003006//developmental process involved in reproduction;GO:0007140//male meiosis	gi|15226359|ref|NP_178290.1|/0/PHD finger family protein [Arabidopsis thaliana]
Bol024802	0	38	0.01	14	10.45121111	2.62E-12	6.26E-11	-	GO:0004674//protein serine/threonine kinase activity;GO:0032559	GO:0006464//protein modification process;GO:0000902//cell morphogenesis	gi|15241795|ref|NP_201037.1|/0/IRE (INCOMPLETE ROOT HAIR ELONGATION); kinase/ protein serine/threonine kinase [Arabidopsis thaliana]
Bol002748	0	38	0.01	14	10.45121111	2.62E-12	6.26E-11	-	-	-	gi|42572485|ref|NP_974338.1|/7.12639e-12/KRP6 (KIP-RELATED PROTEIN 6); cyclin binding / cyclin-dependent protein kinase inhibitor [Arabidopsis thaliana]
Bol019936	0	38	0.01	14	10.45121111	2.62E-12	6.25E-11	GO:0005783//endoplasmic reticulum	GO:0004175//endopeptidase activity;GO:0016628//oxidoreductase activity, acting on the CH-CH group of donors, NAD or NADP as acceptor	GO:0019538//protein metabolic process	gi|4678354|emb|CAB41164.1|/3.49337e-171/cysteine endopeptidase-like protein [Arabidopsis thaliana]
Bol001796	0	37	0.01	13.63	10.41256985	5.28E-12	1.22E-10	GO:0009536//plastid	GO:0046872//metal ion binding;GO:0016717//oxidoreductase activity, acting on paired donors, with oxidation of a pair of donors resulting in the reduction of molecular oxygen to two molecules of water	GO:0006631//fatty acid metabolic process	gi|6957724|gb|AAF32468.1|/0/putative stearoyl-acyl carrier protein desaturase [Arabidopsis thaliana]
Bol014617	0	37	0.01	13.63	10.41256985	5.28E-12	1.22E-10	-	-	-	gi|22329872|ref|NP_174364.2|/1.31295e-32/F-box family protein [Arabidopsis thaliana]
Bol032968	0	37	0.01	13.63	10.41256985	5.28E-12	1.21E-10	-	-	-	gi|297838777|ref|XP_002887270.1|/2.35086e-61/hypothetical protein ARALYDRAFT_894796 [Arabidopsis lyrata subsp. lyrata]
Bol016221	0	36	0.01	13.26	10.37286506	1.06E-11	2.40E-10	GO:0005838//proteasome regulatory particle;GO:0043231//intracellular membrane-bounded organelle;GO:0016020//membrane	GO:0042623//ATPase activity, coupled;GO:0032559	GO:0019941//modification-dependent protein catabolic process	gi|15220930|ref|NP_175778.1|/2.0928e-152/RPT1A (REGULATORY PARTICLE TRIPLE-A 1A); ATPase [Arabidopsis thaliana]
Bol021711	0	36	0.01	13.26	10.37286506	1.06E-11	2.40E-10	GO:0043231//intracellular membrane-bounded organelle	-	GO:0010647;GO:0009267//cellular response to starvation	gi|15225414|ref|NP_182038.1|/3.18018e-105/SPX3 (SPX DOMAIN GENE 3) [Arabidopsis thaliana]
Bol006220	0	36	0.01	13.26	10.37286506	1.06E-11	2.39E-10	GO:0005618//cell wall;GO:0031410//cytoplasmic vesicle	GO:0004091//carboxylesterase activity	GO:0044247//cellular polysaccharide catabolic process	gi|15240544|ref|NP_200370.1|/1.9698e-151/QRT1 (QUARTET 1); pectinesterase [Arabidopsis thaliana]
Bol000448	0	36	0.01	13.26	10.37286506	1.06E-11	2.39E-10	GO:0005576//extracellular region;GO:0031410//cytoplasmic vesicle	GO:0030246//carbohydrate binding;GO:0043167//ion binding;GO:0015925	GO:0044238//primary metabolic process	gi|297851602|ref|XP_002893682.1|/0/Beta-galactosidase 15 precursor [Arabidopsis lyrata subsp. lyrata]
Bol010860	0	36	0.01	13.26	10.37286506	1.06E-11	2.39E-10	GO:0031225//anchored to membrane	GO:0016798//hydrolase activity, acting on glycosyl bonds;GO:0043167//ion binding	GO:0044238//primary metabolic process	gi|116831320|gb|ABK28613.1|/2.53584e-180/unknown [Arabidopsis thaliana]
Bol014529	0	36	0.01	13.26	10.37286506	1.06E-11	2.39E-10	-	-	-	gi|297801478|ref|XP_002868623.1|/1.03859e-109/hypothetical protein ARALYDRAFT_493882 [Arabidopsis lyrata subsp. lyrata]
Bol015523	0	36	0.01	13.26	10.37286506	1.06E-11	2.39E-10	GO:0009536//plastid	GO:0004659//prenyltransferase activity	GO:0016094//polyprenol biosynthetic process	gi|240256454|ref|NP_568884.4|/2.84813e-128/dehydrodolichyl diphosphate synthase [Arabidopsis thaliana]
Bol034340	0	36	0.01	13.26	10.37286506	1.06E-11	2.38E-10	-	-	-	gi|297811687|ref|XP_002873727.1|/3.94654e-83/hypothetical protein ARALYDRAFT_909520 [Arabidopsis lyrata subsp. lyrata]
Bol042041	0	36	0.01	13.26	10.37286506	1.06E-11	2.38E-10	-	-	-	gi|297799748|ref|XP_002867758.1|/2.5382e-23/hypothetical protein ARALYDRAFT_914352 [Arabidopsis lyrata subsp. lyrata]
Bol031820	0	36	0.01	13.26	10.37286506	1.06E-11	2.38E-10	-	GO:0005488//binding	-	gi|297835152|ref|XP_002885458.1|/6.10578e-34/hypothetical protein ARALYDRAFT_342316 [Arabidopsis lyrata subsp. lyrata]
Bol045318	0	36	0.01	13.26	10.37286506	1.06E-11	2.38E-10	-	-	-	gi|297837881|ref|XP_002886822.1|/1.48756e-79/hypothetical protein ARALYDRAFT_338628 [Arabidopsis lyrata subsp. lyrata]
Bol019414	0	36	0.01	13.26	10.37286506	1.06E-11	2.38E-10	-	-	-	-
Bol007236	0	35	0.01	12.89	10.33203655	2.15E-11	4.63E-10	GO:0009526//plastid envelope;GO:0009532//plastid stroma;GO:0016020//membrane	-	GO:0006970//response to osmotic stress;GO:0010038//response to metal ion	gi|15227642|ref|NP_178443.1|/6.53343e-67/nodulin-related [Arabidopsis thaliana]
Bol041694	0	35	0.01	12.89	10.33203655	2.15E-11	4.63E-10	-	-	-	gi|15232347|ref|NP_190951.1|/0/regulator of chromosome condensation (RCC1) family protein / UVB-resistance protein-related [Arabidopsis thaliana]
Bol004134	0	35	0.01	12.89	10.33203655	2.15E-11	4.63E-10	-	GO:0016787//hydrolase activity	GO:0044238//primary metabolic process	gi|297843494|ref|XP_002889628.1|/1.6231e-71/GDSL-motif lipase/hydrolase family protein [Arabidopsis lyrata subsp. lyrata]
Bol025098	0	35	0.01	12.89	10.33203655	2.15E-11	4.62E-10	GO:0005840//ribosome;GO:0015630//microtubule cytoskeleton;GO:0030312//external encapsulating structure;GO:0031981//nuclear lumen;GO:0012505//endomembrane system;GO:0016020//membrane	GO:0042623//ATPase activity, coupled;GO:0005515//protein binding;GO:0032559	GO:0010038//response to metal ion;GO:0009856//pollination;GO:0000904//cell morphogenesis involved in differentiation	gi|297816624|ref|XP_002876195.1|/0/hypothetical protein ARALYDRAFT_485698 [Arabidopsis lyrata subsp. lyrata]
Bol002912	0	35	0.01	12.89	10.33203655	2.15E-11	4.62E-10	GO:0043231//intracellular membrane-bounded organelle;GO:0031224//intrinsic to membrane	GO:0005048//signal sequence binding;GO:0004871//signal transducer activity	GO:0035437//maintenance of protein localization in endoplasmic reticulum;GO:0006810//transport	gi|15223724|ref|NP_173426.1|/1.82296e-115/ER lumen protein retaining receptor family protein [Arabidopsis thaliana]
Bol037771	0	35	0.01	12.89	10.33203655	2.15E-11	4.61E-10	-	GO:0016787//hydrolase activity	-	gi|159488883|ref|XP_001702430.1|/1.25624e-61/predicted protein [Chlamydomonas reinhardtii]
Bol040230	0	34	0.01	12.53	10.2911707	4.33E-11	9.07E-10	-	-	-	gi|297805298|ref|XP_002870533.1|/9.56427e-160/hypothetical protein ARALYDRAFT_915876 [Arabidopsis lyrata subsp. lyrata]
Bol005747	0	34	0.01	12.53	10.2911707	4.33E-11	9.07E-10	-	-	-	-
Bol002346	0	34	0.01	12.53	10.2911707	4.33E-11	9.06E-10	GO:0009536//plastid	GO:0015291//secondary active transmembrane transporter activity	GO:0015893//drug transport	gi|297838939|ref|XP_002887351.1|/0/predicted protein [Arabidopsis lyrata subsp. lyrata]
Bol014043	0	34	0.01	12.53	10.2911707	4.33E-11	9.05E-10	GO:0031224//intrinsic to membrane	GO:0005372//water transmembrane transporter activity;GO:0015103//inorganic anion transmembrane transporter activity	GO:0015698//inorganic anion transport;GO:0010035//response to inorganic substance;GO:0055085//transmembrane transport	gi|186479110|ref|NP_174472.2|/1.70551e-150/transporter [Arabidopsis thaliana]
Bol001695	0	34	0.01	12.53	10.2911707	4.33E-11	9.04E-10	-	GO:0005488//binding	-	gi|297793151|ref|XP_002864460.1|/0/APUM12 [Arabidopsis lyrata subsp. lyrata]
Bol026380	0	34	0.01	12.53	10.2911707	4.33E-11	9.04E-10	-	-	-	gi|297826123|ref|XP_002880944.1|/2.48866e-31/hypothetical protein ARALYDRAFT_481690 [Arabidopsis lyrata subsp. lyrata]
Bol037755	0	33	0.01	12.16	10.24792751	8.73E-11	1.75E-09	-	-	GO:0043170	gi|51536536|gb|AAU05506.1|/1.45044e-78/At3g52490 [Arabidopsis thaliana]
Bol037524	0	33	0.01	12.16	10.24792751	8.73E-11	1.75E-09	GO:0031231;GO:0009536//plastid	GO:0005515//protein binding	GO:0007031//peroxisome organization	gi|8388623|emb|CAB94143.1|/4.8061e-44/putative protein [Arabidopsis thaliana]
Bol021583	0	33	0.01	12.16	10.24792751	8.73E-11	1.75E-09	GO:0043231//intracellular membrane-bounded organelle	GO:0046914//transition metal ion binding;GO:0019798;GO:0019842//vitamin binding	GO:0008152//metabolic process	gi|15224220|ref|NP_181836.1|/1.93406e-131/AT-P4H-1 (A. THALIANA P4H ISOFORM 1); oxidoreductase, acting on paired donors, with incorporation or reduction of molecular oxygen, 2-oxoglutarate as one donor, and incorporation of one atom each of oxygen into both donors / procollagen-proline 4-dioxygenase [Arabidopsis thaliana]
Bol027651	0	33	0.01	12.16	10.24792751	8.73E-11	1.74E-09	-	-	-	gi|297842379|ref|XP_002889071.1|/0/hypothetical protein ARALYDRAFT_895504 [Arabidopsis lyrata subsp. lyrata]
Bol009405	0	33	0.01	12.16	10.24792751	8.73E-11	1.74E-09	-	GO:0004091//carboxylesterase activity	GO:0044238//primary metabolic process	gi|297800202|ref|XP_002867985.1|/0/lipase class 3 family protein [Arabidopsis lyrata subsp. lyrata]
Bol029614	0	33	0.01	12.16	10.24792751	8.73E-11	1.74E-09	GO:0043231//intracellular membrane-bounded organelle	GO:0015645//fatty acid ligase activity	GO:0006633//fatty acid biosynthetic process	gi|15226536|ref|NP_182246.1|/0/long-chain-fatty-acid--CoA ligase family protein / long-chain acyl-CoA synthetase family protein [Arabidopsis thaliana]
Bol008781	0	33	0.01	12.16	10.24792751	8.73E-11	1.74E-09	-	-	-	gi|297811057|ref|XP_002873412.1|/6.44035e-94/hypothetical protein ARALYDRAFT_908914 [Arabidopsis lyrata subsp. lyrata]
Bol034773	0	33	0.01	12.16	10.24792751	8.73E-11	1.74E-09	GO:0031090//organelle membrane;GO:0009526//plastid envelope	GO:0015405;GO:0046915//transition metal ion transmembrane transporter activity;GO:0016887//ATPase activity	GO:0015691//cadmium ion transport;GO:0050832//defense response to fungus;GO:0071365;GO:0009814//defense response, incompatible interaction;GO:0019762//glucosinolate catabolic process;GO:0052482	gi|297830236|ref|XP_002883000.1|/0/ATPDR1/PDR1 [Arabidopsis lyrata subsp. lyrata]
Bol032408	0	33	0.01	12.16	10.24792751	8.73E-11	1.74E-09	GO:0044444//cytoplasmic part	GO:0004812//aminoacyl-tRNA ligase activity;GO:0032559	GO:0006418//tRNA aminoacylation for protein translation;GO:0010038//response to metal ion	gi|15240939|ref|NP_198099.1|/0/seryl-tRNA synthetase / serine--tRNA ligase [Arabidopsis thaliana]
Bol029359	0	32	0.01	11.79	10.203348	1.76E-10	3.40E-09	-	-	-	gi|116831127|gb|ABK28518.1|/1.65578e-36/unknown [Arabidopsis thaliana]
Bol006209	0	32	0.01	11.79	10.203348	1.76E-10	3.40E-09	-	GO:0004713//protein tyrosine kinase activity;GO:0032559	GO:0006464//protein modification process	gi|2244835|emb|CAB10257.1|/1.95446e-70/kinase like protein [Arabidopsis thaliana]
Bol037594	0	32	0.01	11.79	10.203348	1.76E-10	3.40E-09	GO:0030312//external encapsulating structure;GO:0044429//mitochondrial part;GO:0009536//plastid	GO:0046914//transition metal ion binding;GO:0046912//transferase activity, transferring acyl groups, acyl groups converted into alkyl on transfer;GO:0032559	GO:0009060//aerobic respiration;GO:0005975//carbohydrate metabolic process;GO:0010038//response to metal ion	gi|297817304|ref|XP_002876535.1|/0/hypothetical protein ARALYDRAFT_486475 [Arabidopsis lyrata subsp. lyrata]
Bol015926	0	32	0.01	11.79	10.203348	1.76E-10	3.40E-09	GO:0043231//intracellular membrane-bounded organelle	GO:0016791//phosphatase activity	GO:0048764;GO:0008152//metabolic process;GO:0009826//unidimensional cell growth	gi|297794109|ref|XP_002864939.1|/0/hypothetical protein ARALYDRAFT_332725 [Arabidopsis lyrata subsp. lyrata]
Bol020175	0	31	0.01	11.42	10.15734694	3.55E-10	6.63E-09	-	-	-	gi|89257553|gb|ABD65043.1|/2.06694e-11/hypothetical protein 26.t00101 [Brassica oleracea]
Bol017254	0	31	0.01	11.42	10.15734694	3.55E-10	6.62E-09	-	GO:0016772//transferase activity, transferring phosphorus-containing groups	-	gi|297790096|ref|XP_002862957.1|/1.07256e-10/kinase family protein [Arabidopsis lyrata subsp. lyrata]
Bol011918	0	31	0.01	11.42	10.15734694	3.55E-10	6.62E-09	GO:0031981//nuclear lumen;GO:0009532//plastid stroma;GO:0043232;GO:0009526//plastid envelope;GO:0009534//chloroplast thylakoid;GO:0005576//extracellular region	GO:0017111//nucleoside-triphosphatase activity;GO:0008135//translation factor activity, nucleic acid binding;GO:0032561	GO:0006412//translation;GO:0009207	gi|297804102|ref|XP_002869935.1|/0/chloroplast elongation factor tub [Arabidopsis lyrata subsp. lyrata]
Bol022365	0	31	0.01	11.42	10.15734694	3.55E-10	6.61E-09	GO:0016020//membrane	GO:0005488//binding;GO:0035251//UDP-glucosyltransferase activity	GO:0005984//disaccharide metabolic process	gi|297807145|ref|XP_002871456.1|/0/ATSPS2F [Arabidopsis lyrata subsp. lyrata]
Bol003052	0	31	0.01	11.42	10.15734694	3.55E-10	6.61E-09	-	-	-	gi|297797367|ref|XP_002866568.1|/3.47233e-157/hypothetical protein ARALYDRAFT_919661 [Arabidopsis lyrata subsp. lyrata]
Bol017752	0	31	0.01	11.42	10.15734694	3.55E-10	6.60E-09	GO:0043231//intracellular membrane-bounded organelle	-	GO:0022613//ribonucleoprotein complex biogenesis	gi|297823677|ref|XP_002879721.1|/1.61883e-84/ribosome biogenesis regulatory protein family protein [Arabidopsis lyrata subsp. lyrata]
Bol009478	0	31	0.01	11.42	10.15734694	3.55E-10	6.60E-09	GO:0030312//external encapsulating structure	GO:0050662//coenzyme binding;GO:0046993	GO:0008152//metabolic process;GO:0006950//response to stress	gi|15241494|ref|NP_199253.1|/5.02122e-99/FAD-binding domain-containing protein [Arabidopsis thaliana]
Bol011482	0	30	0.01	11.05	10.10983065	7.16E-10	1.29E-08	-	-	-	gi|15224939|ref|NP_181998.1|/3.29343e-94/kelch repeat-containing F-box family protein [Arabidopsis thaliana]
Bol028889	0	30	0.01	11.05	10.10983065	7.16E-10	1.29E-08	-	-	-	gi|297798096|ref|XP_002866932.1|/6.93859e-26/hypothetical protein ARALYDRAFT_490838 [Arabidopsis lyrata subsp. lyrata]
Bol021770	0	30	0.01	11.05	10.10983065	7.16E-10	1.29E-08	GO:0043231//intracellular membrane-bounded organelle	GO:0004702//receptor signaling protein serine/threonine kinase activity;GO:0032559	GO:0035556//intracellular signal transduction;GO:0006464//protein modification process;GO:0009733//response to auxin stimulus;GO:0006796//phosphate metabolic process	gi|297828329|ref|XP_002882047.1|/0/hypothetical protein ARALYDRAFT_483751 [Arabidopsis lyrata subsp. lyrata]
Bol015554	0	30	0.01	11.05	10.10983065	7.16E-10	1.29E-08	GO:0016020//membrane	-	GO:0006810//transport	gi|297793325|ref|XP_002864547.1|/1.46752e-57/hypothetical protein ARALYDRAFT_495912 [Arabidopsis lyrata subsp. lyrata]
Bol023128	0	30	0.01	11.05	10.10983065	7.16E-10	1.29E-08	-	-	-	gi|18412646|ref|NP_567270.1|/1.14742e-85/F-box family protein (FBX15) [Arabidopsis thaliana]
Bol007497	0	29	0.01	10.68	10.06069593	1.45E-09	2.52E-08	-	-	-	gi|297802336|ref|XP_002869052.1|/5.88593e-22/La domain-containing protein [Arabidopsis lyrata subsp. lyrata]
Bol005846	0	29	0.01	10.68	10.06069593	1.45E-09	2.52E-08	GO:0043231//intracellular membrane-bounded organelle	-	-	gi|297846944|ref|XP_002891353.1|/1.04946e-101/F-box family protein [Arabidopsis lyrata subsp. lyrata]
Bol020786	0	29	0.01	10.68	10.06069593	1.45E-09	2.51E-08	-	-	-	gi|297794037|ref|XP_002864903.1|/6.69999e-10/hypothetical protein ARALYDRAFT_332664 [Arabidopsis lyrata subsp. lyrata]
Bol021418	0	29	0.01	10.68	10.06069593	1.45E-09	2.51E-08	GO:0031224//intrinsic to membrane	GO:0046914//transition metal ion binding	-	gi|15219998|ref|NP_178098.1|/6.00577e-55/plastocyanin-like domain-containing protein [Arabidopsis thaliana]
Bol040595	0	29	0.01	10.68	10.06069593	1.45E-09	2.51E-08	-	-	-	gi|297839925|ref|XP_002887844.1|/1.19403e-25/hypothetical protein ARALYDRAFT_477243 [Arabidopsis lyrata subsp. lyrata]
Bol008856	0	29	0.01	10.68	10.06069593	1.45E-09	2.51E-08	GO:0031224//intrinsic to membrane;GO:0005811//lipid particle	-	-	gi|145559513|sp|Q43402.3|OLNB6_BRANA/5.40325e-57/RecName: Full=Oleosin-B6; AltName: Full=Oleosin-B11; AltName: Full=Oleosin-B13; Contains: RecName: Full=Pollen coat protein B6; AltName: Full=Pollen coat protein B11; AltName: Full=Pollen coat protein B13
Bol024054	0	29	0.01	10.68	10.06069593	1.45E-09	2.51E-08	-	GO:0046914//transition metal ion binding;GO:0001071//nucleic acid binding transcription factor activity	GO:0006351//transcription, DNA-dependent	gi|15221301|ref|NP_176987.1|/2.18137e-121/zinc finger (CCCH-type) family protein [Arabidopsis thaliana]
Bol041066	0	29	0.01	10.68	10.06069593	1.45E-09	2.51E-08	GO:0043231//intracellular membrane-bounded organelle	GO:0016411//acylglycerol O-acyltransferase activity	GO:0009628//response to abiotic stimulus;GO:0003006//developmental process involved in reproduction	gi|297848930|ref|XP_002892346.1|/0/hypothetical protein ARALYDRAFT_887856 [Arabidopsis lyrata subsp. lyrata]
Bol004638	0	29	0.01	10.68	10.06069593	1.45E-09	2.50E-08	-	GO:0004091//carboxylesterase activity	GO:0044238//primary metabolic process	gi|240254556|ref|NP_180668.4|/0/triacylglycerol lipase [Arabidopsis thaliana]
Bol007519	0	28	0.01	10.32	10.01122726	2.91E-09	4.86E-08	-	GO:0046914//transition metal ion binding	GO:0009743//response to carbohydrate stimulus	gi|227202782|dbj|BAH56864.1|/1.41255e-31/AT2G18670 [Arabidopsis thaliana]
Bol032155	0	28	0.01	10.32	10.01122726	2.91E-09	4.86E-08	-	-	-	-
Bol008262	0	28	0.01	10.32	10.01122726	2.91E-09	4.86E-08	-	-	GO:0006351//transcription, DNA-dependent	gi|297822857|ref|XP_002879311.1|/4.17003e-129/basic helix-loop-helix family protein [Arabidopsis lyrata subsp. lyrata]
Bol009444	0	28	0.01	10.32	10.01122726	2.91E-09	4.85E-08	GO:0031225//anchored to membrane	GO:0005488//binding	GO:0051234//establishment of localization;GO:0010876	gi|297846656|ref|XP_002891209.1|/5.36405e-34/predicted protein [Arabidopsis lyrata subsp. lyrata]
Bol026607	0	28	0.01	10.32	10.01122726	2.91E-09	4.85E-08	-	GO:0004518//nuclease activity	-	gi|297835128|ref|XP_002885446.1|/0/endonuclease/exonuclease/phosphatase family protein [Arabidopsis lyrata subsp. lyrata]
Bol019723	0	28	0.01	10.32	10.01122726	2.91E-09	4.85E-08	-	-	-	gi|4574746|gb|AAD24197.1|AF136223_1/3.08091e-73/M3.4 protein [Brassica napus]
Bol044802	0	28	0.01	10.32	10.01122726	2.91E-09	4.84E-08	-	-	-	gi|297821291|ref|XP_002878528.1|/3.18916e-63/lipid binding protein [Arabidopsis lyrata subsp. lyrata]
Bol004789	0	28	0.01	10.32	10.01122726	2.91E-09	4.84E-08	-	-	-	gi|297852320|ref|XP_002894041.1|/1.16818e-151/hypothetical protein ARALYDRAFT_473884 [Arabidopsis lyrata subsp. lyrata]
Bol013450	0	28	0.01	10.32	10.01122726	2.91E-09	4.84E-08	-	-	-	-
Bol004849	0	27	0.01	9.95	9.958552715	5.88E-09	9.39E-08	GO:0031410//cytoplasmic vesicle	-	-	gi|297827887|ref|XP_002881826.1|/6.5016e-36/hypothetical protein ARALYDRAFT_483306 [Arabidopsis lyrata subsp. lyrata]
Bol027831	0	27	0.01	9.95	9.958552715	5.88E-09	9.38E-08	-	-	-	gi|312282307|dbj|BAJ34019.1|/1.68146e-27/unnamed protein product [Thellungiella halophila]
Bol013032	0	27	0.01	9.95	9.958552715	5.88E-09	9.38E-08	GO:0016020//membrane;GO:0031410//cytoplasmic vesicle	-	-	gi|21553422|gb|AAM62515.1|/3.42356e-105/unknown [Arabidopsis thaliana]
Bol027053	0	27	0.01	9.95	9.958552715	5.88E-09	9.37E-08	GO:0044464//cell part	-	GO:0022403;GO:0006412//translation	gi|15231020|ref|NP_191398.1|/1.19158e-144/eukaryotic release factor 1 family protein / eRF1 family protein [Arabidopsis thaliana]
Bol044772	0	27	0.01	9.95	9.958552715	5.88E-09	9.37E-08	-	-	-	gi|15227636|ref|NP_180542.1|/3.18638e-77/kelch repeat-containing F-box family protein [Arabidopsis thaliana]
Bol029530	0	27	0.01	9.95	9.958552715	5.88E-09	9.36E-08	GO:0043231//intracellular membrane-bounded organelle	-	GO:0010647;GO:0009267//cellular response to starvation	gi|15225414|ref|NP_182038.1|/4.76912e-100/SPX3 (SPX DOMAIN GENE 3) [Arabidopsis thaliana]
Bol038458	0	27	0.01	9.95	9.958552715	5.88E-09	9.36E-08	-	-	-	gi|75158880|sp|Q8RXM6.1|Y1396_ARATH/3.22268e-33/RecName: Full=UPF0725 protein At1g23960
Bol042375	0	27	0.01	9.95	9.958552715	5.88E-09	9.35E-08	-	GO:0016301//kinase activity	GO:0007186//G-protein coupled receptor protein signaling pathway;GO:0006796//phosphate metabolic process	gi|297803270|ref|XP_002869519.1|/0/diacylglycerol kinase accessory domain-containing protein [Arabidopsis lyrata subsp. lyrata]
Bol019772	0	27	0.01	9.95	9.958552715	5.88E-09	9.34E-08	-	-	-	gi|297807799|ref|XP_002871783.1|/5.11444e-123/predicted protein [Arabidopsis lyrata subsp. lyrata]
Bol043416	0	27	0.01	9.95	9.958552715	5.88E-09	9.34E-08	GO:0043231//intracellular membrane-bounded organelle	-	-	gi|15240686|ref|NP_196871.1|/2.08302e-105/nodulin MtN21 family protein [Arabidopsis thaliana]
Bol008446	0	27	0.01	9.95	9.958552715	5.88E-09	9.33E-08	GO:0043231//intracellular membrane-bounded organelle	-	GO:0006970//response to osmotic stress	gi|297845736|ref|XP_002890749.1|/1.20874e-170/hypothetical protein ARALYDRAFT_472983 [Arabidopsis lyrata subsp. lyrata]
Bol015530	0	27	0.01	9.95	9.958552715	5.88E-09	9.33E-08	-	GO:0016705//oxidoreductase activity, acting on paired donors, with incorporation or reduction of molecular oxygen	-	gi|297793401|ref|XP_002864585.1|/1.12706e-115/oxidoreductase [Arabidopsis lyrata subsp. lyrata]
Bol000890	0	26	0.01	9.58	9.903881846	1.19E-08	1.81E-07	-	-	GO:0006950//response to stress	gi|297829088|ref|XP_002882426.1|/5.71814e-65/hypothetical protein ARALYDRAFT_896643 [Arabidopsis lyrata subsp. lyrata]
Bol030609	0	26	0.01	9.58	9.903881846	1.19E-08	1.81E-07	-	-	-	gi|142993144|sp|Q9SAG4.2|FB93_ARATH/1.74765e-136/RecName: Full=F-box protein At1g80960
Bol029858	0	26	0.01	9.58	9.903881846	1.19E-08	1.81E-07	-	-	-	gi|297800096|ref|XP_002867932.1|/5.43113e-46/hypothetical protein ARALYDRAFT_354800 [Arabidopsis lyrata subsp. lyrata]
Bol039353	0	26	0.01	9.58	9.903881846	1.19E-08	1.81E-07	-	GO:0046872//metal ion binding	-	gi|297839363|ref|XP_002887563.1|/1.05037e-18/hypothetical protein ARALYDRAFT_476623 [Arabidopsis lyrata subsp. lyrata]
Bol045438	0	26	0.01	9.58	9.903881846	1.19E-08	1.81E-07	GO:0044464//cell part	-	-	gi|297816916|ref|XP_002876341.1|/1.00154e-48/yippee family protein [Arabidopsis lyrata subsp. lyrata]
Bol034018	0	26	0.01	9.58	9.903881846	1.19E-08	1.81E-07	-	GO:0005488//binding	-	gi|145338212|ref|NP_187353.2|/2.4876e-47/RNA binding / nucleic acid binding / nucleotide binding [Arabidopsis thaliana]
Bol037777	0	26	0.01	9.58	9.903881846	1.19E-08	1.81E-07	GO:0031410//cytoplasmic vesicle;GO:0043231//intracellular membrane-bounded organelle	GO:0004180//carboxypeptidase activity	GO:0019538//protein metabolic process	gi|297827061|ref|XP_002881413.1|/0/hypothetical protein ARALYDRAFT_321290 [Arabidopsis lyrata subsp. lyrata]
Bol010877	0	26	0.01	9.58	9.903881846	1.19E-08	1.81E-07	-	GO:0004871//signal transducer activity;GO:0005488//binding	GO:0009755//hormone-mediated signaling pathway	gi|297821034|ref|XP_002878400.1|/2.11413e-85/predicted protein [Arabidopsis lyrata subsp. lyrata]
Bol031300	0	26	0.01	9.58	9.903881846	1.19E-08	1.81E-07	GO:0031410//cytoplasmic vesicle	GO:0004521//endoribonuclease activity;GO:0005488//binding;GO:0004520//endodeoxyribonuclease activity	GO:0006259//DNA metabolic process	gi|310897868|emb|CBL29241.1|/4.71459e-138/endonuclease precursor [Fourraea alpina]
Bol021635	0	26	0.01	9.58	9.903881846	1.19E-08	1.80E-07	GO:0016020//membrane	GO:0017111//nucleoside-triphosphatase activity;GO:0032559	-	gi|10092255|gb|AAG12668.1|AC027033_3/3.27895e-45/hypothetical protein; 23726-25026 [Arabidopsis thaliana]
Bol036356	0	26	0.01	9.58	9.903881846	1.19E-08	1.80E-07	-	GO:0016788//hydrolase activity, acting on ester bonds	GO:0044238//primary metabolic process	gi|297801374|ref|XP_002868571.1|/0/GDSL-motif lipase/hydrolase family protein [Arabidopsis lyrata subsp. lyrata]
Bol023033	0	26	0.01	9.58	9.903881846	1.19E-08	1.80E-07	GO:0016020//membrane	GO:0015142//tricarboxylic acid transmembrane transporter activity	GO:0006842//tricarboxylic acid transport;GO:0071241//cellular response to inorganic substance;GO:0010039//response to iron ion;GO:0009723//response to ethylene stimulus;GO:0006875//cellular metal ion homeostasis	gi|297833592|ref|XP_002884678.1|/3.9723e-55/hypothetical protein ARALYDRAFT_478146 [Arabidopsis lyrata subsp. lyrata]
Bol045305	0	26	0.01	9.58	9.903881846	1.19E-08	1.80E-07	GO:0044464//cell part	GO:0046914//transition metal ion binding;GO:0016491//oxidoreductase activity	GO:0008152//metabolic process	gi|22329235|ref|NP_195555.2|/0/sks9 (SKU5 Similar 9); copper ion binding / oxidoreductase [Arabidopsis thaliana]
Bol015110	0	26	0.01	9.58	9.903881846	1.19E-08	1.80E-07	-	-	-	gi|297809001|ref|XP_002872384.1|/1.60937e-38/hypothetical protein ARALYDRAFT_489738 [Arabidopsis lyrata subsp. lyrata]
Bol007912	0	25	0.01	9.21	9.847057346	2.39E-08	3.46E-07	-	-	-	gi|89257477|gb|ABD64968.1|/2.7493e-74/hypothetical protein 25.t00005 [Brassica oleracea]
Bol038186	0	25	0.01	9.21	9.847057346	2.39E-08	3.46E-07	GO:0016020//membrane	GO:0022890//inorganic cation transmembrane transporter activity;GO:0046915//transition metal ion transmembrane transporter activity	GO:0015691//cadmium ion transport;GO:0006828//manganese ion transport;GO:0030003//cellular cation homeostasis;GO:0006826//iron ion transport	gi|79346106|ref|NP_173048.3|/0/NRAMP6; inorganic anion transmembrane transporter/ metal ion transmembrane transporter [Arabidopsis thaliana]
Bol032231	0	25	0.01	9.21	9.847057346	2.39E-08	3.46E-07	-	GO:0046914//transition metal ion binding	-	gi|297815032|ref|XP_002875399.1|/0/hypothetical protein ARALYDRAFT_905025 [Arabidopsis lyrata subsp. lyrata]
Bol007496	0	25	0.01	9.21	9.847057346	2.39E-08	3.46E-07	-	-	-	gi|297802336|ref|XP_002869052.1|/1.84897e-24/La domain-containing protein [Arabidopsis lyrata subsp. lyrata]
Bol030607	0	25	0.01	9.21	9.847057346	2.39E-08	3.45E-07	-	-	-	gi|42563389|ref|NP_178212.2|/9.35048e-29/XH domain-containing protein [Arabidopsis thaliana]
Bol028528	0	25	0.01	9.21	9.847057346	2.39E-08	3.45E-07	-	-	-	gi|297799748|ref|XP_002867758.1|/1.03709e-107/hypothetical protein ARALYDRAFT_914352 [Arabidopsis lyrata subsp. lyrata]
Bol040659	0	25	0.01	9.21	9.847057346	2.39E-08	3.45E-07	GO:0044464//cell part	-	-	gi|297814199|ref|XP_002874983.1|/1.15562e-112/nodulin MtN21 family protein [Arabidopsis lyrata subsp. lyrata]
Bol021726	0	24	0.01	8.84	9.787902559	4.82E-08	6.69E-07	GO:0043231//intracellular membrane-bounded organelle	-	GO:0009639//response to red or far red light;GO:0003006//developmental process involved in reproduction;GO:0009646//response to absence of light	gi|297824593|ref|XP_002880179.1|/1.09301e-106/hypothetical protein ARALYDRAFT_903987 [Arabidopsis lyrata subsp. lyrata]
Bol027720	0	24	0.01	8.84	9.787902559	4.82E-08	6.68E-07	-	-	-	gi|15222287|ref|NP_177685.1|/1.18537e-142/forkhead-associated domain-containing protein / FHA domain-containing protein [Arabidopsis thaliana]
Bol019826	0	24	0.01	8.84	9.787902559	4.82E-08	6.68E-07	-	-	-	gi|117168077|gb|ABK32121.1|/3.712e-19/At5g17180 [Arabidopsis thaliana]
Bol002498	0	24	0.01	8.84	9.787902559	4.82E-08	6.68E-07	-	-	-	gi|297850768|ref|XP_002893265.1|/3.76596e-67/predicted protein [Arabidopsis lyrata subsp. lyrata]
Bol020174	0	24	0.01	8.84	9.787902559	4.82E-08	6.67E-07	-	-	-	gi|89257553|gb|ABD65043.1|/6.68417e-15/hypothetical protein 26.t00101 [Brassica oleracea]
Bol017642	0	24	0.01	8.84	9.787902559	4.82E-08	6.67E-07	-	-	-	gi|3420058|gb|AAC31859.1|/1.24513e-52/unknown protein [Arabidopsis thaliana]
Bol004380	0	24	0.01	8.84	9.787902559	4.82E-08	6.67E-07	GO:0031224//intrinsic to membrane	GO:0015112//nitrate transmembrane transporter activity	GO:0048856//anatomical structure development;GO:0015833//peptide transport;GO:0015706//nitrate transport;GO:0003006//developmental process involved in reproduction;GO:0009791//post-embryonic development;GO:0031669//cellular response to nutrient levels	gi|186478915|ref|NP_174028.2|/0/NRT1.6 (NITRATE TRANSPORTER 1.6); low affinity nitrate transmembrane transporter/ transporter [Arabidopsis thaliana]
Bol031997	0	24	0.01	8.84	9.787902559	4.82E-08	6.66E-07	-	-	GO:0009743//response to carbohydrate stimulus	gi|297846400|ref|XP_002891081.1|/0/ANAC016 [Arabidopsis lyrata subsp. lyrata]
Bol027331	0	24	0.01	8.84	9.787902559	4.82E-08	6.66E-07	-	-	-	gi|297804246|ref|XP_002870007.1|/7.53716e-77/hypothetical protein ARALYDRAFT_492959 [Arabidopsis lyrata subsp. lyrata]
Bol012493	0	24	0.01	8.84	9.787902559	4.82E-08	6.65E-07	-	-	-	gi|297832506|ref|XP_002884135.1|/3.65349e-123/hypothetical protein ARALYDRAFT_480753 [Arabidopsis lyrata subsp. lyrata]
Bol020396	0	24	0.01	8.84	9.787902559	4.82E-08	6.65E-07	-	GO:0003824//catalytic activity;GO:0046914//transition metal ion binding	-	gi|30687707|ref|NP_181426.2|/4.10627e-138/SPX (SYG1/Pho81/XPR1) domain-containing protein / zinc finger (C3HC4-type RING finger) protein-related [Arabidopsis thaliana]
Bol002377	0	24	0.01	8.84	9.787902559	4.82E-08	6.65E-07	GO:0031224//intrinsic to membrane	GO:0015198//oligopeptide transporter activity	GO:0006857//oligopeptide transport;GO:0000904//cell morphogenesis involved in differentiation;GO:0008152//metabolic process	gi|297737553|emb|CBI26754.3|/6.68282e-124/unnamed protein product [Vitis vinifera]
Bol008410	0	24	0.01	8.84	9.787902559	4.82E-08	6.64E-07	GO:0043231//intracellular membrane-bounded organelle	GO:0004812//aminoacyl-tRNA ligase activity;GO:0032559	GO:0006418//tRNA aminoacylation for protein translation	gi|79354855|ref|NP_174157.3|/1.58307e-157/ATP binding / aminoacyl-tRNA ligase/ nucleotide binding / tyrosine-tRNA ligase [Arabidopsis thaliana]
Bol007583	0	23	0.01	8.47	9.726218159	9.73E-08	1.27E-06	GO:0044464//cell part	GO:0004553//hydrolase activity, hydrolyzing O-glycosyl compounds	GO:0008152//metabolic process	gi|297816902|ref|XP_002876334.1|/4.77957e-27/glycosyl hydrolase family 17 protein [Arabidopsis lyrata subsp. lyrata]
Bol044607	0	23	0.01	8.47	9.726218159	9.73E-08	1.27E-06	GO:0043231//intracellular membrane-bounded organelle	GO:0005488//binding;GO:0001071//nucleic acid binding transcription factor activity	GO:0044238//primary metabolic process;GO:0048364//root development;GO:0031323//regulation of cellular metabolic process;GO:0015995//chlorophyll biosynthetic process;GO:0009755//hormone-mediated signaling pathway;GO:0010467//gene expression	gi|297821174|ref|XP_002878470.1|/5.22897e-108/hypothetical protein ARALYDRAFT_486765 [Arabidopsis lyrata subsp. lyrata]
Bol028379	0	23	0.01	8.47	9.726218159	9.73E-08	1.27E-06	-	GO:0046914//transition metal ion binding;GO:0003676//nucleic acid binding	-	gi|297804054|ref|XP_002869911.1|/2.29323e-55/Dof-type zinc finger domain-containing protein [Arabidopsis lyrata subsp. lyrata]
Bol030616	0	23	0.01	8.47	9.726218159	9.73E-08	1.27E-06	GO:0043231//intracellular membrane-bounded organelle	GO:0016724	GO:0045333//cellular respiration;GO:0000302//response to reactive oxygen species;GO:0006875//cellular metal ion homeostasis	gi|42566266|ref|NP_192233.2|/2.072e-72/FH (FRATAXIN HOMOLOG) [Arabidopsis thaliana]
Bol043404	0	23	0.01	8.47	9.726218159	9.73E-08	1.27E-06	GO:0044427	GO:0003690//double-stranded DNA binding;GO:0043565//sequence-specific DNA binding	GO:0009725//response to hormone stimulus;GO:0006259//DNA metabolic process	gi|15240725|ref|NP_196886.1|/8.34775e-160/TBP1 (TELOMERIC DNA BINDING PROTEIN 1); DNA binding / double-stranded telomeric DNA binding [Arabidopsis thaliana]
Bol034775	0	23	0.01	8.47	9.726218159	9.73E-08	1.27E-06	GO:0009536//plastid	GO:0005488//binding;GO:0016787//hydrolase activity	GO:0006952//defense response;GO:0051707//response to other organism;GO:0019222//regulation of metabolic process;GO:0009719;GO:0000902//cell morphogenesis;GO:0007063//regulation of sister chromatid cohesion;GO:0048511//rhythmic process;GO:0044271//cellular nitrogen compound biosynthetic process;GO:0051304//chromosome separation;GO:0019759;GO:0003006//developmental process involved in reproduction;…	gi|15225787|ref|NP_180866.1|/1.2391e-49/NSP2 (NITRILE SPECIFIER PROTEIN 2) [Arabidopsis thaliana]
Bol028073	0	23	0.01	8.47	9.726218159	9.73E-08	1.27E-06	-	GO:0016773//phosphotransferase activity, alcohol group as acceptor;GO:0019200//carbohydrate kinase activity	GO:0006796//phosphate metabolic process;GO:0010038//response to metal ion;GO:0019321//pentose metabolic process	gi|297792499|ref|XP_002864134.1|/1.43183e-158/pfkB-type carbohydrate kinase family protein [Arabidopsis lyrata subsp. lyrata]
Bol038645	0	23	0.01	8.47	9.726218159	9.73E-08	1.27E-06	GO:0043231//intracellular membrane-bounded organelle;GO:0044444//cytoplasmic part	GO:0005515//protein binding;GO:0016831//carboxy-lyase activity;GO:0048037//cofactor binding	GO:0009064//glutamine family amino acid metabolic process	gi|297834690|ref|XP_002885227.1|/1.33106e-159/hypothetical protein ARALYDRAFT_898127 [Arabidopsis lyrata subsp. lyrata]
Bol012684	0	23	0.01	8.47	9.726218159	9.73E-08	1.27E-06	-	-	-	gi|15226704|ref|NP_179215.1|/1.76321e-65/unknown protein [Arabidopsis thaliana]
Bol025510	0	23	0.01	8.47	9.726218159	9.73E-08	1.27E-06	-	-	-	gi|297797367|ref|XP_002866568.1|/9.19918e-87/hypothetical protein ARALYDRAFT_919661 [Arabidopsis lyrata subsp. lyrata]
Bol007344	0	23	0.01	8.47	9.726218159	9.73E-08	1.27E-06	GO:0044464//cell part	-	-	gi|297829636|ref|XP_002882700.1|/1.03089e-25/hypothetical protein ARALYDRAFT_897277 [Arabidopsis lyrata subsp. lyrata]
Bol011788	0	23	0.01	8.47	9.726218159	9.73E-08	1.27E-06	GO:0043231//intracellular membrane-bounded organelle	GO:0004175//endopeptidase activity	GO:0019538//protein metabolic process	gi|18403046|ref|NP_564567.1|/0/prolyl oligopeptidase family protein [Arabidopsis thaliana]
Bol024325	0	23	0.01	8.47	9.726218159	9.73E-08	1.27E-06	-	-	-	gi|297799972|ref|XP_002867870.1|/1.97396e-174/male sterility MS5 [Arabidopsis lyrata subsp. lyrata]
Bol030630	0	23	0.01	8.47	9.726218159	9.73E-08	1.27E-06	GO:0044432//endoplasmic reticulum part	GO:0042562//hormone binding;GO:0004871//signal transducer activity	GO:0000902//cell morphogenesis;GO:0032875//regulation of DNA endoreduplication;GO:0048522;GO:0008361//regulation of cell size	gi|22122224|gb|AAG24501.1|/2.90177e-107/susceptible endoplasmic reticulum auxin-binding protein 2 [Sinapis arvensis]
Bol015013	0	23	0.01	8.47	9.726218159	9.73E-08	1.26E-06	GO:0043231//intracellular membrane-bounded organelle	GO:0030528//transcription regulator activity;GO:0001071//nucleic acid binding transcription factor activity;GO:0003677//DNA binding	GO:0009642//response to light intensity;GO:0000302//response to reactive oxygen species;GO:0009743//response to carbohydrate stimulus;GO:0009408//response to heat;GO:0006351//transcription, DNA-dependent;GO:0006986//response to unfolded protein	gi|15225255|ref|NP_180184.1|/1.62209e-165/ATHSFA2; DNA binding / transcription factor [Arabidopsis thaliana]
Bol026249	0	23	0.01	8.47	9.726218159	9.73E-08	1.26E-06	GO:0016020//membrane;GO:0043231//intracellular membrane-bounded organelle	GO:0046872//metal ion binding	-	gi|297839227|ref|XP_002887495.1|/3.305e-71/hypothetical protein ARALYDRAFT_476499 [Arabidopsis lyrata subsp. lyrata]
Bol025821	0	23	0.01	8.47	9.726218159	9.73E-08	1.26E-06	-	-	-	gi|297808209|ref|XP_002871988.1|/2.00167e-25/predicted protein [Arabidopsis lyrata subsp. lyrata]
Bol008280	0	22	0.01	8.1	9.661778098	1.96E-07	2.43E-06	GO:0031224//intrinsic to membrane	GO:0046914//transition metal ion binding	-	gi|15225779|ref|NP_180240.1|/3.40673e-51/plastocyanin-like domain-containing protein / mavicyanin, putative [Arabidopsis thaliana]
Bol021527	0	22	0.01	8.1	9.661778098	1.96E-07	2.43E-06	-	GO:0046914//transition metal ion binding	-	gi|297839773|ref|XP_002887768.1|/3.66672e-100/protein binding protein [Arabidopsis lyrata subsp. lyrata]
Bol013459	0	22	0.01	8.1	9.661778098	1.96E-07	2.43E-06	GO:0043231//intracellular membrane-bounded organelle	GO:0001071//nucleic acid binding transcription factor activity	GO:0012501//programmed cell death;GO:0006355//regulation of transcription, DNA-dependent;GO:0010476//gibberellin mediated signaling pathway;GO:0009738//abscisic acid mediated signaling pathway	gi|18087349|gb|AAL58845.1|AF411970_1/0/putative transcription factor MYB101 [Arabidopsis thaliana]
Bol009459	0	22	0.01	8.1	9.661778098	1.96E-07	2.43E-06	-	GO:0008081//phosphoric diester hydrolase activity	GO:0044238//primary metabolic process	gi|15218767|ref|NP_174733.1|/2.22378e-113/MAGE-8 antigen-related [Arabidopsis thaliana]
Bol010334	0	22	0.01	8.1	9.661778098	1.96E-07	2.43E-06	-	-	-	gi|297829756|ref|XP_002882760.1|/1.79561e-49/hypothetical protein ARALYDRAFT_897408 [Arabidopsis lyrata subsp. lyrata]
Bol003772	0	22	0.01	8.1	9.661778098	1.96E-07	2.42E-06	-	GO:0003676//nucleic acid binding	-	gi|297793151|ref|XP_002864460.1|/3.504e-153/APUM12 [Arabidopsis lyrata subsp. lyrata]
Bol034841	0	22	0.01	8.1	9.661778098	1.96E-07	2.42E-06	GO:0043231//intracellular membrane-bounded organelle;GO:0031410//cytoplasmic vesicle	GO:0016491//oxidoreductase activity;GO:0050662//coenzyme binding	GO:0044281//small molecule metabolic process	gi|297842047|ref|XP_002888905.1|/0/hypothetical protein ARALYDRAFT_476435 [Arabidopsis lyrata subsp. lyrata]
Bol002084	0	22	0.01	8.1	9.661778098	1.96E-07	2.42E-06	GO:0043231//intracellular membrane-bounded organelle	-	-	gi|297809043|ref|XP_002872405.1|/3.16014e-129/hypothetical protein ARALYDRAFT_351970 [Arabidopsis lyrata subsp. lyrata]
Bol007534	0	22	0.01	8.1	9.661778098	1.96E-07	2.42E-06	GO:0044464//cell part	-	-	gi|297795793|ref|XP_002865781.1|/1.07473e-31/hypothetical protein ARALYDRAFT_918037 [Arabidopsis lyrata subsp. lyrata]
Bol005803	0	22	0.01	8.1	9.661778098	1.96E-07	2.42E-06	-	-	-	gi|297850910|ref|XP_002893336.1|/4.8948e-43/predicted protein [Arabidopsis lyrata subsp. lyrata]
Bol034669	0	22	0.01	8.1	9.661778098	1.96E-07	2.42E-06	-	-	-	gi|297851550|ref|XP_002893656.1|/7.94149e-62/hypothetical protein ARALYDRAFT_890666 [Arabidopsis lyrata subsp. lyrata]
Bol021308	0	22	0.01	8.1	9.661778098	1.96E-07	2.42E-06	GO:0000325//plant-type vacuole;GO:0005768//endosome;GO:0005798//Golgi-associated vesicle	GO:0005515//protein binding	GO:0008360//regulation of cell shape;GO:0006892//post-Golgi vesicle-mediated transport;GO:0007034//vacuolar transport;GO:0016044//cellular membrane organization;GO:0006605//protein targeting;GO:0009657//plastid organization;GO:0009630//gravitropism	gi|82570055|gb|ABB83612.1|/2.66059e-53/syntaxin-like protein [Brassica oleracea]
Bol008198	0	22	0.01	8.1	9.661778098	1.96E-07	2.42E-06	GO:0043231//intracellular membrane-bounded organelle	GO:0003676//nucleic acid binding;GO:0001071//nucleic acid binding transcription factor activity	GO:0012501//programmed cell death;GO:0006355//regulation of transcription, DNA-dependent;GO:0010476//gibberellin mediated signaling pathway;GO:0009738//abscisic acid mediated signaling pathway	gi|297826689|ref|XP_002881227.1|/5.71879e-169/AtM1/AtMYB101/MYB101 [Arabidopsis lyrata subsp. lyrata]
Bol028409	0	22	0.01	8.1	9.661778098	1.96E-07	2.42E-06	GO:0043231//intracellular membrane-bounded organelle	GO:0001071//nucleic acid binding transcription factor activity	GO:0006351//transcription, DNA-dependent;GO:0003006//developmental process involved in reproduction	gi|297804018|ref|XP_002869893.1|/2.02323e-83/hypothetical protein ARALYDRAFT_354651 [Arabidopsis lyrata subsp. lyrata]
Bol012641	0	22	0.01	8.1	9.661778098	1.96E-07	2.41E-06	GO:0043231//intracellular membrane-bounded organelle;GO:0031224//intrinsic to membrane	GO:0008378//galactosyltransferase activity	GO:0006464//protein modification process	gi|297850650|ref|XP_002893206.1|/0/hypothetical protein ARALYDRAFT_472435 [Arabidopsis lyrata subsp. lyrata]
Bol017435	0	22	0.01	8.1	9.661778098	1.96E-07	2.41E-06	-	GO:0003824//catalytic activity	-	gi|297811589|ref|XP_002873678.1|/2.12871e-105/hypothetical protein ARALYDRAFT_488299 [Arabidopsis lyrata subsp. lyrata]
Bol014433	0	22	0.01	8.1	9.661778098	1.96E-07	2.41E-06	-	-	-	gi|22331463|ref|NP_683626.1|/2.6967e-65/unknown protein [Arabidopsis thaliana]
Bol009489	0	22	0.01	8.1	9.661778098	1.96E-07	2.41E-06	-	-	-	gi|297830698|ref|XP_002883231.1|/4.39249e-60/hypothetical protein ARALYDRAFT_479536 [Arabidopsis lyrata subsp. lyrata]
Bol042906	0	22	0.01	8.1	9.661778098	1.96E-07	2.41E-06	GO:0009536//plastid	GO:0004672//protein kinase activity;GO:0032559	GO:0006464//protein modification process	gi|297818356|ref|XP_002877061.1|/0/hypothetical protein ARALYDRAFT_905010 [Arabidopsis lyrata subsp. lyrata]
Bol036298	0	21	0.01	7.74	9.596189756	3.96E-07	4.64E-06	-	-	-	gi|8778583|gb|AAF79591.1|AC007945_11/1.48273e-72/F28C11.19 [Arabidopsis thaliana]
Bol013756	0	21	0.01	7.74	9.596189756	3.96E-07	4.64E-06	GO:0009536//plastid	GO:0004871//signal transducer activity;GO:0004713//protein tyrosine kinase activity;GO:0032559	GO:0006464//protein modification process	gi|297837291|ref|XP_002886527.1|/0/hypothetical protein ARALYDRAFT_475168 [Arabidopsis lyrata subsp. lyrata]
Bol010865	0	21	0.01	7.74	9.596189756	3.96E-07	4.63E-06	GO:0015630//microtubule cytoskeleton;GO:0031090//organelle membrane;GO:0009534//chloroplast thylakoid	GO:0032561;GO:0017111//nucleoside-triphosphatase activity;GO:0019901//protein kinase binding	GO:0003006//developmental process involved in reproduction;GO:0009207;GO:0003002//regionalization;GO:0000904//cell morphogenesis involved in differentiation;GO:0006897//endocytosis;GO:0000919//cell plate assembly	gi|30695480|ref|NP_191735.2|/0/ADL1B (ARABIDOPSIS DYNAMIN-LIKE 1B); GTP binding / GTPase [Arabidopsis thaliana]
Bol029119	0	21	0.01	7.74	9.596189756	3.96E-07	4.63E-06	GO:0031224//intrinsic to membrane	-	GO:0006810//transport	gi|8778639|gb|AAF79647.1|AC025416_21/0/F5O11.33 [Arabidopsis thaliana]
Bol032522	0	21	0.01	7.74	9.596189756	3.96E-07	4.63E-06	-	GO:0005488//binding	-	gi|9082295|gb|AAF82795.1|AF274864_1/2.35756e-85/SKP1gamma1 protein [Brassica napus]
Bol038534	0	21	0.01	7.74	9.596189756	3.96E-07	4.63E-06	GO:0031224//intrinsic to membrane	GO:0015299//solute:hydrogen antiporter activity	GO:0006811//ion transport	gi|297839805|ref|XP_002887784.1|/0/predicted protein [Arabidopsis lyrata subsp. lyrata]
Bol012896	0	21	0.01	7.74	9.596189756	3.96E-07	4.62E-06	-	-	-	gi|297833664|ref|XP_002884714.1|/5.79989e-109/predicted protein [Arabidopsis lyrata subsp. lyrata]
Bol000815	0	21	0.01	7.74	9.596189756	3.96E-07	4.62E-06	-	GO:0017111//nucleoside-triphosphatase activity;GO:0000166//nucleotide binding	GO:0019538//protein metabolic process	gi|297827165|ref|XP_002881465.1|/0/pentatricopeptide repeat-containing protein [Arabidopsis lyrata subsp. lyrata]
Bol039866	0	21	0.01	7.74	9.596189756	3.96E-07	4.62E-06	-	-	-	gi|297842379|ref|XP_002889071.1|/0/hypothetical protein ARALYDRAFT_895504 [Arabidopsis lyrata subsp. lyrata]
Bol020975	0	21	0.01	7.74	9.596189756	3.96E-07	4.62E-06	-	-	-	gi|224133336|ref|XP_002328017.1|/3.63718e-14/predicted protein [Populus trichocarpa]
Bol039048	0	21	0.01	7.74	9.596189756	3.96E-07	4.62E-06	GO:0044464//cell part	-	GO:0006950//response to stress;GO:0009699//phenylpropanoid biosynthetic process	gi|312283419|dbj|BAJ34575.1|/4.3004e-86/unnamed protein product [Thellungiella halophila]
Bol017839	0	21	0.01	7.74	9.596189756	3.96E-07	4.61E-06	-	-	-	gi|240255667|ref|NP_191318.4|/6.98318e-93/unknown protein [Arabidopsis thaliana]
Bol043121	0	21	0.01	7.74	9.596189756	3.96E-07	4.61E-06	GO:0043231//intracellular membrane-bounded organelle	GO:0005527//macrolide binding;GO:0005515//protein binding;GO:0016853//isomerase activity	GO:0006950//response to stress;GO:0044267//cellular protein metabolic process;GO:0010038//response to metal ion	gi|297795533|ref|XP_002865651.1|/0/hypothetical protein ARALYDRAFT_494919 [Arabidopsis lyrata subsp. lyrata]
Bol037766	0	21	0.01	7.74	9.596189756	3.96E-07	4.61E-06	GO:0043231//intracellular membrane-bounded organelle	-	-	gi|297851684|ref|XP_002893723.1|/2.00047e-111/predicted protein [Arabidopsis lyrata subsp. lyrata]
Bol024494	0	21	0.01	7.74	9.596189756	3.96E-07	4.61E-06	GO:0043231//intracellular membrane-bounded organelle;GO:0044444//cytoplasmic part	GO:0016881//acid-amino acid ligase activity;GO:0032559	GO:0006760//folic acid-containing compound metabolic process	gi|222424313|dbj|BAH20113.1|/7.17161e-169/AT5G05980 [Arabidopsis thaliana]
Bol016791	0	21	0.01	7.74	9.596189756	3.96E-07	4.61E-06	-	-	-	gi|10120436|gb|AAG13061.1|AC011807_20/1.24011e-26/Hypothetical protein [Arabidopsis thaliana]
Bol003507	0	21	0.01	7.74	9.596189756	3.96E-07	4.60E-06	-	GO:0008135//translation factor activity, nucleic acid binding	GO:0006396//RNA processing	gi|297841929|ref|XP_002888846.1|/0/hypothetical protein ARALYDRAFT_339396 [Arabidopsis lyrata subsp. lyrata]
Bol001357	0	21	0.01	7.74	9.596189756	3.96E-07	4.60E-06	GO:0044464//cell part	GO:0016791//phosphatase activity;GO:0016462//pyrophosphatase activity	GO:0007165//signal transduction;GO:0051259//protein oligomerization;GO:0006796//phosphate metabolic process;GO:0009267//cellular response to starvation	gi|297850166|ref|XP_002892964.1|/1.10863e-139/phosphoric monoester hydrolase [Arabidopsis lyrata subsp. lyrata]
Bol039944	0	21	0.01	7.74	9.596189756	3.96E-07	4.60E-06	GO:0031410//cytoplasmic vesicle	GO:0016787//hydrolase activity	GO:0044238//primary metabolic process	gi|15221260|ref|NP_177586.1|/0/GDSL-motif lipase/hydrolase family protein [Arabidopsis thaliana]
Bol000922	0	21	0.01	7.74	9.596189756	3.96E-07	4.60E-06	-	-	-	gi|297830366|ref|XP_002883065.1|/3.45452e-17/F-box family protein [Arabidopsis lyrata subsp. lyrata]
Bol008887	0	21	0.01	7.74	9.596189756	3.96E-07	4.60E-06	-	GO:0003677//DNA binding	GO:0006351//transcription, DNA-dependent	gi|309952051|gb|ADO95299.1|/0/bZIP65 [Arabidopsis thaliana]
Bol021650	0	20	0.01	7.37	9.525520809	7.98E-07	8.84E-06	GO:0044464//cell part	GO:0004553//hydrolase activity, hydrolyzing O-glycosyl compounds	GO:0044238//primary metabolic process;GO:0045229//external encapsulating structure organization	gi|15224381|ref|NP_181916.1|/4.94472e-112/polygalacturonase, putative / pectinase, putative [Arabidopsis thaliana]
Bol007486	0	20	0.01	7.37	9.525520809	7.98E-07	8.84E-06	-	GO:0001071//nucleic acid binding transcription factor activity;GO:0003677//DNA binding	GO:0010074//maintenance of meristem identity;GO:0006351//transcription, DNA-dependent;GO:0003006//developmental process involved in reproduction	gi|297836512|ref|XP_002886138.1|/1.02841e-104/hypothetical protein ARALYDRAFT_900150 [Arabidopsis lyrata subsp. lyrata]
Bol042960	0	20	0.01	7.37	9.525520809	7.98E-07	8.84E-06	-	-	-	gi|297815134|ref|XP_002875450.1|/4.88719e-93/hypothetical protein ARALYDRAFT_484614 [Arabidopsis lyrata subsp. lyrata]
Bol007499	0	20	0.01	7.37	9.525520809	7.98E-07	8.83E-06	GO:0031090//organelle membrane;GO:0043231//intracellular membrane-bounded organelle	-	-	gi|297841825|ref|XP_002888794.1|/7.16735e-146/hypothetical protein ARALYDRAFT_476207 [Arabidopsis lyrata subsp. lyrata]
Bol009957	0	20	0.01	7.37	9.525520809	7.98E-07	8.83E-06	-	-	-	gi|186511765|ref|NP_193161.2|/8.55395e-114/structural constituent of ribosome [Arabidopsis thaliana]
Bol027122	0	20	0.01	7.37	9.525520809	7.98E-07	8.83E-06	GO:0009536//plastid	-	-	gi|297791547|ref|XP_002863658.1|/0/hypothetical protein ARALYDRAFT_917317 [Arabidopsis lyrata subsp. lyrata]
Bol041861	0	20	0.01	7.37	9.525520809	7.98E-07	8.82E-06	-	GO:0004175//endopeptidase activity	GO:0019538//protein metabolic process	gi|297851334|ref|XP_002893548.1|/9.02054e-148/peptidase C1A papain family protein [Arabidopsis lyrata subsp. lyrata]
Bol003300	0	20	0.01	7.37	9.525520809	7.98E-07	8.82E-06	-	GO:0046872//metal ion binding;GO:0003676//nucleic acid binding	-	gi|297742732|emb|CBI35366.3|/8.46805e-123/unnamed protein product [Vitis vinifera]
Bol042054	0	20	0.01	7.37	9.525520809	7.98E-07	8.81E-06	GO:0044464//cell part	GO:0015291//secondary active transmembrane transporter activity	GO:0015893//drug transport	gi|15235794|ref|NP_194010.1|/1.95913e-143/MATE efflux family protein [Arabidopsis thaliana]
Bol045537	0	20	0.01	7.37	9.525520809	7.98E-07	8.81E-06	GO:0043231//intracellular membrane-bounded organelle;GO:0044444//cytoplasmic part	GO:0005488//binding	GO:0006412//translation	gi|297817162|ref|XP_002876464.1|/0/predicted protein [Arabidopsis lyrata subsp. lyrata]
Bol020946	0	20	0.01	7.37	9.525520809	7.98E-07	8.81E-06	GO:0016020//membrane	-	-	gi|297803046|ref|XP_002869407.1|/1.73933e-48/hypothetical protein ARALYDRAFT_491771 [Arabidopsis lyrata subsp. lyrata]
Bol036060	0	20	0.01	7.37	9.525520809	7.98E-07	8.80E-06	GO:0071944//cell periphery;GO:0044425//membrane part	-	GO:0009987//cellular process	gi|297829542|ref|XP_002882653.1|/5.99204e-20/predicted protein [Arabidopsis lyrata subsp. lyrata]
Bol040798	0	20	0.01	7.37	9.525520809	7.98E-07	8.80E-06	GO:0031224//intrinsic to membrane	GO:0016597//amino acid binding	GO:0000902//cell morphogenesis;GO:0043401//steroid hormone mediated signaling pathway	gi|297843106|ref|XP_002889434.1|/5.8132e-123/glutamate binding protein [Arabidopsis lyrata subsp. lyrata]
Bol037662	0	20	0.01	7.37	9.525520809	7.98E-07	8.80E-06	-	-	-	gi|297803660|ref|XP_002869714.1|/2.32577e-102/hydroxyproline-rich glycoprotein family protein [Arabidopsis lyrata subsp. lyrata]
Bol015079	0	20	0.01	7.37	9.525520809	7.98E-07	8.79E-06	GO:0005783//endoplasmic reticulum	GO:0004175//endopeptidase activity;GO:0016628//oxidoreductase activity, acting on the CH-CH group of donors, NAD or NADP as acceptor	GO:0019538//protein metabolic process	gi|9759028|dbj|BAB09397.1|/0/cysteine endopeptidase [Arabidopsis thaliana]
Bol009616	0	20	0.01	7.37	9.525520809	7.98E-07	8.79E-06	GO:0031224//intrinsic to membrane	GO:0015299//solute:hydrogen antiporter activity	GO:0006811//ion transport	gi|297799616|ref|XP_002867692.1|/0/ATCHX17 [Arabidopsis lyrata subsp. lyrata]
Bol005079	0	20	0.01	7.37	9.525520809	7.98E-07	8.79E-06	-	-	-	-
Bol022395	0	20	0.01	7.37	9.525520809	7.98E-07	8.78E-06	GO:0044464//cell part	GO:0004175//endopeptidase activity	GO:0019538//protein metabolic process	gi|297808489|ref|XP_002872128.1|/1.14103e-155/aspartyl protease family protein [Arabidopsis lyrata subsp. lyrata]
Bol040965	0	20	0.01	7.37	9.525520809	7.98E-07	8.78E-06	GO:0005618//cell wall;GO:0043231//intracellular membrane-bounded organelle	GO:0016209//antioxidant activity;GO:0005506//iron ion binding;GO:0016740//transferase activity	GO:0009414//response to water deprivation;GO:0006972//hyperosmotic response;GO:0008152//metabolic process	gi|50261255|gb|AAT72298.1|/4.35503e-66/CBRCI35 [Capsella bursa-pastoris]
Bol027529	0	20	0.01	7.37	9.525520809	7.98E-07	8.77E-06	-	-	-	-
Bol001322	0	19	0.01	7	9.451211112	1.61E-06	1.68E-05	-	-	-	gi|30697149|ref|NP_176691.2|/7.24086e-130/ubiquitin carboxyl-terminal hydrolase-related [Arabidopsis thaliana]
Bol044704	0	19	0.01	7	9.451211112	1.61E-06	1.68E-05	GO:0043231//intracellular membrane-bounded organelle	GO:0003824//catalytic activity	GO:0009064//glutamine family amino acid metabolic process;GO:0006950//response to stress	gi|15224079|ref|NP_179975.1|/6.37825e-59/defense-related protein, putative [Arabidopsis thaliana]
Bol004989	0	19	0.01	7	9.451211112	1.61E-06	1.68E-05	-	GO:0030246//carbohydrate binding	GO:0008037//cell recognition	gi|297816432|ref|XP_002876099.1|/0/hypothetical protein ARALYDRAFT_323720 [Arabidopsis lyrata subsp. lyrata]
Bol020438	0	19	0.01	7	9.451211112	1.61E-06	1.68E-05	GO:0044464//cell part	-	-	gi|297823929|ref|XP_002879847.1|/5.9222e-33/hypothetical protein ARALYDRAFT_321705 [Arabidopsis lyrata subsp. lyrata]
Bol016454	0	19	0.01	7	9.451211112	1.61E-06	1.68E-05	-	-	-	gi|147788024|emb|CAN69340.1|/0/hypothetical protein VITISV_032634 [Vitis vinifera]
Bol013937	0	19	0.01	7	9.451211112	1.61E-06	1.68E-05	GO:0031224//intrinsic to membrane;GO:0031410//cytoplasmic vesicle	GO:0043167//ion binding;GO:0008422//beta-glucosidase activity	GO:0044238//primary metabolic process	gi|15230097|ref|NP_189076.1|/0/glycosyl hydrolase family 17 protein [Arabidopsis thaliana]
Bol035727	0	19	0.01	7	9.451211112	1.61E-06	1.68E-05	-	-	-	gi|297808217|ref|XP_002871992.1|/2.09635e-26/hypothetical protein ARALYDRAFT_326529 [Arabidopsis lyrata subsp. lyrata]
Bol014902	0	19	0.01	7	9.451211112	1.61E-06	1.68E-05	-	-	-	-
Bol006208	0	19	0.01	7	9.451211112	1.61E-06	1.68E-05	-	-	-	gi|297843852|ref|XP_002889807.1|/6.54126e-51/paired amphipathic helix repeat-containing protein [Arabidopsis lyrata subsp. lyrata]
Bol005727	0	19	0.01	7	9.451211112	1.61E-06	1.68E-05	GO:0043231//intracellular membrane-bounded organelle	GO:0003676//nucleic acid binding;GO:0001071//nucleic acid binding transcription factor activity	GO:0009725//response to hormone stimulus;GO:0006351//transcription, DNA-dependent	gi|297794193|ref|XP_002864981.1|/2.81603e-152/hypothetical protein ARALYDRAFT_496816 [Arabidopsis lyrata subsp. lyrata]
Bol040626	0	19	0.01	7	9.451211112	1.61E-06	1.68E-05	GO:0043231//intracellular membrane-bounded organelle	-	-	gi|297810123|ref|XP_002872945.1|/8.51592e-104/hypothetical protein ARALYDRAFT_490512 [Arabidopsis lyrata subsp. lyrata]
Bol028109	0	19	0.01	7	9.451211112	1.61E-06	1.68E-05	GO:0016021//integral to membrane	GO:0050664//oxidoreductase activity, acting on NADH or NADPH, oxygen as acceptor;GO:0016209//antioxidant activity;GO:0046914//transition metal ion binding;GO:0050662//coenzyme binding	GO:0010033//response to organic substance;GO:0006950//response to stress;GO:0008152//metabolic process;GO:0009913//epidermal cell differentiation	gi|15241361|ref|NP_199919.1|/0/RHD2 (ROOT HAIR DEFECTIVE 2); NAD(P)H oxidase [Arabidopsis thaliana]
Bol011854	0	19	0.01	7	9.451211112	1.61E-06	1.67E-05	GO:0044464//cell part	-	-	gi|297830030|ref|XP_002882897.1|/1.02629e-98/hypothetical protein ARALYDRAFT_478900 [Arabidopsis lyrata subsp. lyrata]
Bol001567	0	19	0.01	7	9.451211112	1.61E-06	1.67E-05	-	-	-	gi|15240246|ref|NP_198562.1|/1.83079e-142/unknown protein [Arabidopsis thaliana]
Bol018958	0	19	0.01	7	9.451211112	1.61E-06	1.67E-05	-	GO:0046914//transition metal ion binding;GO:0045543	GO:0008152//metabolic process	gi|297842621|ref|XP_002889192.1|/1.87458e-149/gibberellin 2-oxidase [Arabidopsis lyrata subsp. lyrata]
Bol027807	0	19	0.01	7	9.451211112	1.61E-06	1.67E-05	-	-	-	gi|297841547|ref|XP_002888655.1|/2.47489e-09/hypothetical protein ARALYDRAFT_894597 [Arabidopsis lyrata subsp. lyrata]
Bol002895	0	19	0.01	7	9.451211112	1.61E-06	1.67E-05	GO:0031461//cullin-RING ubiquitin ligase complex;GO:0031981//nuclear lumen	GO:0005488//binding	GO:0019941//modification-dependent protein catabolic process;GO:0003006//developmental process involved in reproduction	gi|297825065|ref|XP_002880415.1|/4.21819e-61/hypothetical protein ARALYDRAFT_481069 [Arabidopsis lyrata subsp. lyrata]
Bol020879	0	19	0.01	7	9.451211112	1.61E-06	1.67E-05	-	GO:0016790//thiolester hydrolase activity;GO:0008233//peptidase activity	GO:0019941//modification-dependent protein catabolic process	gi|297846262|ref|XP_002891012.1|/0/ubiquitin carboxyl-terminal hydrolase family protein [Arabidopsis lyrata subsp. lyrata]
Bol014880	0	19	0.01	7	9.451211112	1.61E-06	1.67E-05	GO:0044444//cytoplasmic part	GO:0019144//ADP-sugar diphosphatase activity;GO:0000166//nucleotide binding	GO:0006950//response to stress	gi|89257502|gb|ABD64992.1|/1.69943e-142/hydrolase, NUDIX family protein [Brassica oleracea]
Bol042242	0	19	0.01	7	9.451211112	1.61E-06	1.67E-05	-	-	GO:0048438//floral whorl development	gi|240256067|ref|NP_680741.5|/1.11686e-137/SLK3 (SEUSS-LIKE 3); transcription regulator [Arabidopsis thaliana]
Bol003720	0	19	0.01	7	9.451211112	1.61E-06	1.67E-05	GO:0031224//intrinsic to membrane;GO:0031410//cytoplasmic vesicle	-	-	gi|297800090|ref|XP_002867929.1|/4.89393e-134/hypothetical protein ARALYDRAFT_492902 [Arabidopsis lyrata subsp. lyrata]
Bol012873	0	18	0.01	6.63	9.37286506	3.25E-06	3.14E-05	-	GO:0005488//binding	-	gi|297801634|ref|XP_002868701.1|/3.3159e-61/predicted protein [Arabidopsis lyrata subsp. lyrata]
Bol024280	0	18	0.01	6.63	9.37286506	3.25E-06	3.14E-05	GO:0044437	GO:0008641//small protein activating enzyme activity;GO:0019783//small conjugating protein-specific protease activity;GO:0016879//ligase activity, forming carbon-nitrogen bonds;GO:0004871//signal transducer activity;GO:0015631//tubulin binding	GO:0044248//cellular catabolic process	gi|145333683|ref|NP_001078424.1|/9.72579e-60/APG8A (AUTOPHAGY 8A); APG8 activating enzyme/ APG8-specific protease/ Atg8 ligase [Arabidopsis thaliana]
Bol019418	0	18	0.01	6.63	9.37286506	3.25E-06	3.14E-05	GO:0043231//intracellular membrane-bounded organelle	GO:0016772//transferase activity, transferring phosphorus-containing groups;GO:0005488//binding;GO:0004871//signal transducer activity	GO:0006796//phosphate metabolic process;GO:0009743//response to carbohydrate stimulus;GO:0048511//rhythmic process;GO:0009755//hormone-mediated signaling pathway;GO:0006351//transcription, DNA-dependent;GO:0032502//developmental process;GO:0009639//response to red or far red light	gi|312283391|dbj|BAJ34561.1|/3.22427e-89/unnamed protein product [Thellungiella halophila]
Bol043684	0	18	0.01	6.63	9.37286506	3.25E-06	3.14E-05	GO:0043231//intracellular membrane-bounded organelle;GO:0044444//cytoplasmic part	GO:0046872//metal ion binding;GO:0005543//phospholipid binding	GO:0006970//response to osmotic stress;GO:0008643//carbohydrate transport;GO:0009416//response to light stimulus	gi|72384489|gb|AAZ67605.1|/2.28127e-87/80A08_20 [Brassica rapa subsp. pekinensis]
Bol024514	0	18	0.01	6.63	9.37286506	3.25E-06	3.14E-05	GO:0043231//intracellular membrane-bounded organelle;GO:0044427	GO:0030528//transcription regulator activity;GO:0003690//double-stranded DNA binding;GO:0016628//oxidoreductase activity, acting on the CH-CH group of donors, NAD or NADP as acceptor;GO:0001071//nucleic acid binding transcription factor activity;GO:0008134//transcription factor binding	GO:0006259//DNA metabolic process;GO:0006352//transcription initiation, DNA-dependent	gi|297829888|ref|XP_002882826.1|/4.15812e-88/transcription factor IID-1 [Arabidopsis lyrata subsp. lyrata]
Bol011386	0	18	0.01	6.63	9.37286506	3.25E-06	3.14E-05	-	-	-	gi|18412646|ref|NP_567270.1|/3.52393e-65/F-box family protein (FBX15) [Arabidopsis thaliana]
Bol040538	0	18	0.01	6.63	9.37286506	3.25E-06	3.13E-05	GO:0031981//nuclear lumen;GO:0009536//plastid;GO:0016020//membrane;GO:0042579//microbody;GO:0030312//external encapsulating structure	GO:0004871//signal transducer activity;GO:0016620//oxidoreductase activity, acting on the aldehyde or oxo group of donors, NAD or NADP as acceptor;GO:0004672//protein kinase activity;GO:0042802//identical protein binding;GO:0032559;GO:0043566//structure-specific DNA binding	GO:0048511//rhythmic process;GO:0003006//developmental process involved in reproduction;GO:0010118//stomatal movement;GO:0016070//RNA metabolic process;GO:0006970//response to osmotic stress;GO:0010038//response to metal ion;GO:0006464//protein modification process;GO:0009699//phenylpropanoid biosynthetic process;GO:0006952//defense response;GO:0009725//response to hormone stimulus;GO:0006405//RN…	gi|15220833|ref|NP_178197.1|/1.00496e-111/CCR2 (CINNAMOYL COA REDUCTASE); cinnamoyl-CoA reductase [Arabidopsis thaliana]
Bol028224	0	18	0.01	6.63	9.37286506	3.25E-06	3.13E-05	-	-	-	gi|297804540|ref|XP_002870154.1|/8.85078e-93/hypothetical protein ARALYDRAFT_915095 [Arabidopsis lyrata subsp. lyrata]
Bol023130	0	18	0.01	6.63	9.37286506	3.25E-06	3.13E-05	-	-	GO:0044267//cellular protein metabolic process	gi|18412646|ref|NP_567270.1|/1.74218e-89/F-box family protein (FBX15) [Arabidopsis thaliana]
Bol012813	0	18	0.01	6.63	9.37286506	3.25E-06	3.13E-05	GO:0009536//plastid	-	-	gi|209529755|gb|ACI49772.1|/0/At5g01100 [Arabidopsis thaliana]
Bol015842	0	18	0.01	6.63	9.37286506	3.25E-06	3.13E-05	-	-	-	gi|297794001|ref|XP_002864885.1|/1.53766e-76/hypothetical protein ARALYDRAFT_919722 [Arabidopsis lyrata subsp. lyrata]
Bol025286	0	18	0.01	6.63	9.37286506	3.25E-06	3.13E-05	-	GO:0016491//oxidoreductase activity	GO:0008152//metabolic process	gi|297788246|ref|XP_002862263.1|/0/oxidoreductase [Arabidopsis lyrata subsp. lyrata]
Bol005135	0	18	0.01	6.63	9.37286506	3.25E-06	3.13E-05	GO:0044464//cell part	-	-	gi|30688451|ref|NP_181622.2|/4.97572e-142/nodulin MtN21 family protein [Arabidopsis thaliana]
Bol008032	0	18	0.01	6.63	9.37286506	3.25E-06	3.13E-05	-	GO:0016787//hydrolase activity	GO:0005991//trehalose metabolic process	gi|297797533|ref|XP_002866651.1|/1.34291e-131/hypothetical protein ARALYDRAFT_919840 [Arabidopsis lyrata subsp. lyrata]
Bol042252	0	18	0.01	6.63	9.37286506	3.25E-06	3.12E-05	GO:0031981//nuclear lumen	GO:0003723//RNA binding;GO:0016741	GO:0006399//tRNA metabolic process;GO:0042254//ribosome biogenesis;GO:0006730//one-carbon metabolic process;GO:0009451//RNA modification	gi|307109119|gb|EFN57357.1|/1.25251e-69/hypothetical protein CHLNCDRAFT_30273 [Chlorella variabilis]
Bol012610	0	18	0.01	6.63	9.37286506	3.25E-06	3.12E-05	-	GO:0008135//translation factor activity, nucleic acid binding	GO:0006396//RNA processing	gi|297845300|ref|XP_002890531.1|/0/PAB3 binding protein 3 [Arabidopsis lyrata subsp. lyrata]
Bol006246	0	18	0.01	6.63	9.37286506	3.25E-06	3.12E-05	GO:0009536//plastid	GO:0046914//transition metal ion binding	-	gi|18423810|ref|NP_568834.1|/6.10961e-123/zinc finger (C3HC4-type RING finger) family protein [Arabidopsis thaliana]
Bol027797	0	18	0.01	6.63	9.37286506	3.25E-06	3.12E-05	-	-	-	gi|297821291|ref|XP_002878528.1|/3.97356e-29/lipid binding protein [Arabidopsis lyrata subsp. lyrata]
Bol010148	0	18	0.01	6.63	9.37286506	3.25E-06	3.12E-05	-	GO:0003824//catalytic activity	-	gi|297842920|ref|XP_002889341.1|/0/hypothetical protein ARALYDRAFT_333455 [Arabidopsis lyrata subsp. lyrata]
Bol034835	0	18	0.01	6.63	9.37286506	3.25E-06	3.12E-05	-	-	-	gi|297819480|ref|XP_002877623.1|/4.24739e-131/hypothetical protein ARALYDRAFT_906117 [Arabidopsis lyrata subsp. lyrata]
Bol006428	0	18	0.01	6.63	9.37286506	3.25E-06	3.12E-05	-	-	-	gi|15225089|ref|NP_180705.1|/2.74763e-92/F-box family protein [Arabidopsis thaliana]
Bol002349	0	17	0.01	6.26	9.290018847	6.55E-06	5.92E-05	GO:0043231//intracellular membrane-bounded organelle	GO:0035251//UDP-glucosyltransferase activity	GO:0006464//protein modification process	gi|12323829|gb|AAG51883.1|AC016162_4/1.47358e-30/putative UDP-glucose:glycoprotein glucosyltransferase; 101200-91134 [Arabidopsis thaliana]
Bol008908	0	17	0.01	6.26	9.290018847	6.55E-06	5.91E-05	-	GO:0004175//endopeptidase activity;GO:0016491//oxidoreductase activity;GO:0005515//protein binding	GO:0009725//response to hormone stimulus;GO:0019538//protein metabolic process;GO:0010101;GO:0044092//negative regulation of molecular function	gi|297796935|ref|XP_002866352.1|/0/subtilase family protein [Arabidopsis lyrata subsp. lyrata]
Bol044771	0	17	0.01	6.26	9.290018847	6.55E-06	5.91E-05	-	-	-	gi|15227636|ref|NP_180542.1|/4.02215e-83/kelch repeat-containing F-box family protein [Arabidopsis thaliana]
Bol029839	0	17	0.01	6.26	9.290018847	6.55E-06	5.91E-05	-	-	-	gi|3250696|emb|CAA19704.1|/5.69332e-35/putative protein [Arabidopsis thaliana]
Bol017783	0	17	0.01	6.26	9.290018847	6.55E-06	5.91E-05	GO:0031090//organelle membrane;GO:0015935//small ribosomal subunit;GO:0009536//plastid;GO:0031981//nuclear lumen	GO:0003723//RNA binding;GO:0005198//structural molecule activity	GO:0010467//gene expression	gi|297806729|ref|XP_002871248.1|/3.24656e-31/40S ribosomal protein S4 [Arabidopsis lyrata subsp. lyrata]
Bol004151	0	17	0.01	6.26	9.290018847	6.55E-06	5.91E-05	-	GO:0017111//nucleoside-triphosphatase activity;GO:0032555	GO:0034641//cellular nitrogen compound metabolic process	gi|297848950|ref|XP_002892356.1|/0/hypothetical protein ARALYDRAFT_470695 [Arabidopsis lyrata subsp. lyrata]
Bol037490	0	17	0.01	6.26	9.290018847	6.55E-06	5.90E-05	GO:0009536//plastid	GO:0004091//carboxylesterase activity	GO:0044238//primary metabolic process	gi|297817500|ref|XP_002876633.1|/0/hypothetical protein ARALYDRAFT_486656 [Arabidopsis lyrata subsp. lyrata]
Bol014984	0	17	0.01	6.26	9.290018847	6.55E-06	5.90E-05	GO:0031234//extrinsic to internal side of plasma membrane;GO:0009536//plastid	-	GO:0040007//growth;GO:0032875//regulation of DNA endoreduplication;GO:0023052//signaling;GO:0000904//cell morphogenesis involved in differentiation	gi|297803828|ref|XP_002869798.1|/0/WD-40 repeat family protein [Arabidopsis lyrata subsp. lyrata]
Bol026587	0	17	0.01	6.26	9.290018847	6.55E-06	5.90E-05	-	-	-	gi|15233228|ref|NP_188835.1|/8.05346e-73/receptor-like protein kinase-related [Arabidopsis thaliana]
Bol033303	0	17	0.01	6.26	9.290018847	6.55E-06	5.90E-05	-	GO:0017111//nucleoside-triphosphatase activity	-	gi|297822715|ref|XP_002879240.1|/0/ATPDR3/PDR3 [Arabidopsis lyrata subsp. lyrata]
Bol042334	0	17	0.01	6.26	9.290018847	6.55E-06	5.90E-05	GO:0044464//cell part	GO:0042626//ATPase activity, coupled to transmembrane movement of substances;GO:0032559	GO:0009207	gi|297799240|ref|XP_002867504.1|/0/abc transporter family protein [Arabidopsis lyrata subsp. lyrata]
Bol013283	0	17	0.01	6.26	9.290018847	6.55E-06	5.89E-05	-	-	-	gi|297848614|ref|XP_002892188.1|/3.43848e-19/hypothetical protein ARALYDRAFT_887556 [Arabidopsis lyrata subsp. lyrata]
Bol042433	0	17	0.01	6.26	9.290018847	6.55E-06	5.89E-05	-	-	-	gi|297835186|ref|XP_002885475.1|/2.56727e-12/zinc finger (B-box type) family protein [Arabidopsis lyrata subsp. lyrata]
Bol021376	0	17	0.01	6.26	9.290018847	6.55E-06	5.89E-05	GO:0031090//organelle membrane	GO:0003676//nucleic acid binding	GO:0042742//defense response to bacterium;GO:0033554//cellular response to stress	gi|297807803|ref|XP_002871785.1|/0/hypothetical protein ARALYDRAFT_909793 [Arabidopsis lyrata subsp. lyrata]
Bol013309	0	17	0.01	6.26	9.290018847	6.55E-06	5.89E-05	GO:0031090//organelle membrane;GO:0015935//small ribosomal subunit;GO:0009536//plastid;GO:0031981//nuclear lumen	GO:0005198//structural molecule activity	GO:0010467//gene expression	gi|28436071|gb|AAO41731.1|/1.67182e-63/cytoplasmic ribosomal protein S14 [Brassica napus]
Bol020184	0	17	0.01	6.26	9.290018847	6.55E-06	5.89E-05	-	-	-	gi|89257541|gb|ABD65031.1|/4.62517e-22/hypothetical protein 26.t00046 [Brassica oleracea]
Bol024647	0	17	0.01	6.26	9.290018847	6.55E-06	5.88E-05	GO:0031224//intrinsic to membrane	GO:0015291//secondary active transmembrane transporter activity;GO:0015103//inorganic anion transmembrane transporter activity	GO:0015698//inorganic anion transport	gi|45720461|emb|CAG17931.1|/0/plasma membrane sulphate transporter [Brassica oleracea var. acephala]
Bol004861	0	17	0.01	6.26	9.290018847	6.55E-06	5.88E-05	GO:0043231//intracellular membrane-bounded organelle	GO:0004672//protein kinase activity;GO:0032559	GO:0006464//protein modification process	gi|75319137|sp|P93749.1|Y2197_ARATH/3.22657e-155/RecName: Full=Probable protein kinase At2g41970
Bol038125	0	17	0.01	6.26	9.290018847	6.55E-06	5.88E-05	-	-	-	gi|297840533|ref|XP_002888148.1|/2.72741e-141/EMB1220 [Arabidopsis lyrata subsp. lyrata]
Bol024426	0	17	0.01	6.26	9.290018847	6.55E-06	5.88E-05	-	-	-	gi|297812931|ref|XP_002874349.1|/2.56344e-44/hypothetical protein ARALYDRAFT_910798 [Arabidopsis lyrata subsp. lyrata]
Bol025322	0	17	0.01	6.26	9.290018847	6.55E-06	5.88E-05	-	GO:0046914//transition metal ion binding;GO:0004672//protein kinase activity	-	gi|297827485|ref|XP_002881625.1|/8.10453e-165/hypothetical protein ARALYDRAFT_321588 [Arabidopsis lyrata subsp. lyrata]
Bol021687	0	16	0.01	5.89	9.202123824	1.32E-05	0.000110558	GO:0043231//intracellular membrane-bounded organelle;GO:0031090//organelle membrane	GO:0017111//nucleoside-triphosphatase activity;GO:0032561	GO:0006952//defense response;GO:0006810//transport;GO:0010038//response to metal ion;GO:0009207	gi|297828173|ref|XP_002881969.1|/0/hypothetical protein ARALYDRAFT_483589 [Arabidopsis lyrata subsp. lyrata]
Bol008208	0	16	0.01	5.89	9.202123824	1.32E-05	0.000110524	-	-	-	gi|297826671|ref|XP_002881218.1|/2.24828e-96/hypothetical protein ARALYDRAFT_482149 [Arabidopsis lyrata subsp. lyrata]
Bol027349	0	16	0.01	5.89	9.202123824	1.32E-05	0.000110489	-	GO:0008135//translation factor activity, nucleic acid binding	GO:0006412//translation	gi|224068883|ref|XP_002302848.1|/3.55921e-47/predicted protein [Populus trichocarpa]
Bol035598	0	16	0.01	5.89	9.202123824	1.32E-05	0.000110454	-	-	GO:0006351//transcription, DNA-dependent	gi|297837771|ref|XP_002886767.1|/1.29291e-35/hypothetical protein ARALYDRAFT_475481 [Arabidopsis lyrata subsp. lyrata]
Bol015421	0	16	0.01	5.89	9.202123824	1.32E-05	0.00011042	GO:0043231//intracellular membrane-bounded organelle	GO:0042393//histone binding	-	gi|297849860|ref|XP_002892811.1|/9.15073e-35/PHD finger family protein [Arabidopsis lyrata subsp. lyrata]
Bol029975	0	16	0.01	5.89	9.202123824	1.32E-05	0.000110385	GO:0005618//cell wall	GO:0030234//enzyme regulator activity;GO:0004091//carboxylesterase activity	GO:0071555	gi|297824273|ref|XP_002880019.1|/0/pectinesterase family protein [Arabidopsis lyrata subsp. lyrata]
Bol008808	0	16	0.01	5.89	9.202123824	1.32E-05	0.00011035	GO:0009536//plastid	GO:0016731;GO:0043169//cation binding;GO:0051536//iron-sulfur cluster binding;GO:0016783//sulfurtransferase activity	GO:0006633//fatty acid biosynthetic process	gi|18415808|ref|NP_568196.1|/0/lipoic acid synthase family protein [Arabidopsis thaliana]
Bol029646	0	16	0.01	5.89	9.202123824	1.32E-05	0.000110316	-	GO:0017111//nucleoside-triphosphatase activity	-	gi|297822715|ref|XP_002879240.1|/0/ATPDR3/PDR3 [Arabidopsis lyrata subsp. lyrata]
Bol043602	0	16	0.01	5.89	9.202123824	1.32E-05	0.000110281	GO:0016020//membrane	GO:0016740//transferase activity	-	gi|292630779|sp|Q9LFP3.2|GLYT4_ARATH/0/RecName: Full=Probable glycosyltransferase At5g11130
Bol044186	0	16	0.01	5.89	9.202123824	1.32E-05	0.000110247	GO:0044464//cell part	GO:0017111//nucleoside-triphosphatase activity;GO:0032559	GO:0009207	gi|186511086|ref|NP_191069.2|/0/ATPase, coupled to transmembrane movement of substances [Arabidopsis thaliana]
Bol036576	0	16	0.01	5.89	9.202123824	1.32E-05	0.000110212	-	-	-	gi|297827937|ref|XP_002881851.1|/1.33968e-26/hypothetical protein ARALYDRAFT_321927 [Arabidopsis lyrata subsp. lyrata]
Bol035883	0	16	0.01	5.89	9.202123824	1.32E-05	0.000110178	GO:0044464//cell part	-	GO:0015833//peptide transport	gi|15241147|ref|NP_197465.1|/0/proton-dependent oligopeptide transport (POT) family protein [Arabidopsis thaliana]
Bol021794	0	16	0.01	5.89	9.202123824	1.32E-05	0.000110143	-	GO:0005506//iron ion binding;GO:0004497//monooxygenase activity	GO:0008152//metabolic process;GO:0048608//reproductive structure development	gi|297828395|ref|XP_002882080.1|/0/CYP78A6 [Arabidopsis lyrata subsp. lyrata]
Bol012293	0	16	0.01	5.89	9.202123824	1.32E-05	0.000110109	GO:0031371//ubiquitin conjugating enzyme complex	GO:0046872//metal ion binding;GO:0016879//ligase activity, forming carbon-nitrogen bonds	GO:0006464//protein modification process;GO:0006281//DNA repair	gi|297850778|ref|XP_002893270.1|/6.79717e-70/hypothetical protein ARALYDRAFT_472583 [Arabidopsis lyrata subsp. lyrata]
Bol025949	0	16	0.01	5.89	9.202123824	1.32E-05	0.000110074	GO:0016591//DNA-directed RNA polymerase II, holoenzyme	GO:0034062//RNA polymerase activity;GO:0003676//nucleic acid binding	GO:0010467//gene expression	gi|297796859|ref|XP_002866314.1|/1.26918e-78/DNA-directed RNA polymerase II [Arabidopsis lyrata subsp. lyrata]
Bol036458	0	16	0.01	5.89	9.202123824	1.32E-05	0.00011004	GO:0015630//microtubule cytoskeleton;GO:0000228//nuclear chromosome;GO:0044444//cytoplasmic part;GO:0000151//ubiquitin ligase complex	GO:0005515//protein binding	GO:0009725//response to hormone stimulus;GO:0007623//circadian rhythm;GO:0043623//cellular protein complex assembly;GO:0007165//signal transduction;GO:0003006//developmental process involved in reproduction	gi|297814051|ref|XP_002874909.1|/0/ATCUL1 [Arabidopsis lyrata subsp. lyrata]
Bol028786	0	16	0.01	5.89	9.202123824	1.32E-05	0.000110006	GO:0030312//external encapsulating structure;GO:0044435	GO:0043169//cation binding;GO:0051536//iron-sulfur cluster binding;GO:0016763//transferase activity, transferring pentosyl groups	GO:0006144//purine base metabolic process;GO:0009064//glutamine family amino acid metabolic process;GO:0009887//organ morphogenesis;GO:0042254//ribosome biogenesis;GO:0006163//purine nucleotide metabolic process	gi|15234861|ref|NP_195599.1|/0/ATASE3 (GLN PHOSPHORIBOSYL PYROPHOSPHATE AMIDOTRANSFERASE 3); amidophosphoribosyltransferase [Arabidopsis thaliana]
Bol003718	0	16	0.01	5.89	9.202123824	1.32E-05	0.000109971	GO:0009536//plastid	GO:0003676//nucleic acid binding;GO:0001071//nucleic acid binding transcription factor activity	GO:0002218//activation of innate immune response;GO:0006351//transcription, DNA-dependent	gi|297843776|ref|XP_002889769.1|/7.00572e-96/MYB transcription factor [Arabidopsis lyrata subsp. lyrata]
Bol025258	0	16	0.01	5.89	9.202123824	1.32E-05	0.000109937	-	-	-	gi|297823661|ref|XP_002879713.1|/1.59988e-96/hypothetical protein ARALYDRAFT_482794 [Arabidopsis lyrata subsp. lyrata]
Bol040698	0	16	0.01	5.89	9.202123824	1.32E-05	0.000109903	-	GO:0005488//binding	-	gi|15223395|ref|NP_171648.1|/4.36213e-57/APUM22 (Arabidopsis Pumilio 22); RNA binding / binding [Arabidopsis thaliana]
Bol014235	0	16	0.01	5.89	9.202123824	1.32E-05	0.000109868	-	-	-	gi|15238647|ref|NP_200833.1|/4.58583e-57/zinc finger (C3HC4-type RING finger) family protein [Arabidopsis thaliana]
Bol022281	0	16	0.01	5.89	9.202123824	1.32E-05	0.000109834	GO:0031224//intrinsic to membrane;GO:0031410//cytoplasmic vesicle	-	-	gi|306015593|gb|ADM76850.1|/8.95733e-13/low temprature induced-like protein [Picea sitchensis]
Bol019613	0	16	0.01	5.89	9.202123824	1.32E-05	0.0001098	-	-	-	-
Bol001182	0	16	0.01	5.89	9.202123824	1.32E-05	0.000109765	-	-	-	gi|297829158|ref|XP_002882461.1|/3.10583e-34/hypothetical protein ARALYDRAFT_896742 [Arabidopsis lyrata subsp. lyrata]
Bol012592	0	16	0.01	5.89	9.202123824	1.32E-05	0.000109731	-	GO:0016740//transferase activity	GO:0044238//primary metabolic process;GO:0044260	gi|297838461|ref|XP_002887112.1|/0/hypothetical protein ARALYDRAFT_894451 [Arabidopsis lyrata subsp. lyrata]
Bol030591	0	15	0.01	5.53	9.11113567	2.67E-05	0.000206762	-	-	-	gi|297813949|ref|XP_002874858.1|/3.91036e-39/hypothetical protein ARALYDRAFT_911835 [Arabidopsis lyrata subsp. lyrata]
Bol003721	0	15	0.01	5.53	9.11113567	2.67E-05	0.000206702	-	-	-	gi|297800086|ref|XP_002867927.1|/0/hypothetical protein ARALYDRAFT_354789 [Arabidopsis lyrata subsp. lyrata]
Bol025820	0	15	0.01	5.53	9.11113567	2.67E-05	0.000206641	-	-	-	gi|22326976|ref|NP_680202.1|/2.06383e-45/unknown protein [Arabidopsis thaliana]
Bol011015	0	15	0.01	5.53	9.11113567	2.67E-05	0.000206581	-	-	-	gi|297817128|ref|XP_002876447.1|/9.09525e-40/hypothetical protein ARALYDRAFT_907266 [Arabidopsis lyrata subsp. lyrata]
Bol040778	0	15	0.01	5.53	9.11113567	2.67E-05	0.000206521	GO:0015934//large ribosomal subunit;GO:0016020//membrane;GO:0031981//nuclear lumen	-	-	gi|15241051|ref|NP_198129.1|/7.67624e-33/60S ribosomal protein L22 (RPL22C) [Arabidopsis thaliana]
Bol045264	0	15	0.01	5.53	9.11113567	2.67E-05	0.000206461	-	-	GO:0006351//transcription, DNA-dependent	gi|297795995|ref|XP_002865882.1|/1.56205e-96/hypothetical protein ARALYDRAFT_495258 [Arabidopsis lyrata subsp. lyrata]
Bol038117	0	15	0.01	5.53	9.11113567	2.67E-05	0.000206401	GO:0031090//organelle membrane;GO:0009526//plastid envelope	GO:0015405;GO:0046915//transition metal ion transmembrane transporter activity;GO:0016887//ATPase activity	GO:0015691//cadmium ion transport;GO:0050832//defense response to fungus;GO:0071365;GO:0009814//defense response, incompatible interaction;GO:0019762//glucosinolate catabolic process;GO:0052482	gi|297849944|ref|XP_002892853.1|/0/ATPDR7/PDR7 [Arabidopsis lyrata subsp. lyrata]
Bol021779	0	15	0.01	5.53	9.11113567	2.67E-05	0.000206341	GO:0043231//intracellular membrane-bounded organelle	GO:0016779//nucleotidyltransferase activity;GO:0016881//acid-amino acid ligase activity;GO:0005515//protein binding;GO:0032559	GO:0009411//response to UV;GO:0031407//oxylipin metabolic process;GO:0010118//stomatal movement;GO:0009636//response to toxin;GO:0009611//response to wounding;GO:0007602//phototransduction;GO:0002218//activation of innate immune response;GO:0009733//response to auxin stimulus;GO:0009639//response to red or far red light;GO:0009814//defense response, incompatible interaction	gi|18407057|ref|NP_566071.1|/0/JAR1 (JASMONATE RESISTANT 1); ATP binding / adenylyltransferase/ catalytic/ jasmonate-amino synthetase [Arabidopsis thaliana]
Bol034243	0	15	0.01	5.53	9.11113567	2.67E-05	0.000206281	GO:0031981//nuclear lumen;GO:0044444//cytoplasmic part	GO:0043021//ribonucleoprotein binding;GO:0008135//translation factor activity, nucleic acid binding	GO:0006412//translation;GO:0003006//developmental process involved in reproduction;GO:0042255//ribosome assembly	gi|297816866|ref|XP_002876316.1|/7.3858e-109/EMB1624 [Arabidopsis lyrata subsp. lyrata]
Bol042042	0	15	0.01	5.53	9.11113567	2.67E-05	0.000206221	-	GO:0019203//carbohydrate phosphatase activity	GO:0005991//trehalose metabolic process	gi|297799750|ref|XP_002867759.1|/0/hypothetical protein ARALYDRAFT_492609 [Arabidopsis lyrata subsp. lyrata]
Bol021573	0	15	0.01	5.53	9.11113567	2.67E-05	0.000206161	-	GO:0003676//nucleic acid binding	-	gi|15228036|ref|NP_181822.1|/5.56261e-103/DNA-binding family protein [Arabidopsis thaliana]
Bol016354	0	15	0.01	5.53	9.11113567	2.67E-05	0.000206102	-	-	-	-
Bol012336	0	15	0.01	5.53	9.11113567	2.67E-05	0.000206042	GO:0043231//intracellular membrane-bounded organelle	GO:0070566//adenylyltransferase activity;GO:0003676//nucleic acid binding	GO:0006399//tRNA metabolic process;GO:0010467//gene expression	gi|297845288|ref|XP_002890525.1|/0/hypothetical protein ARALYDRAFT_335508 [Arabidopsis lyrata subsp. lyrata]
Bol028370	0	15	0.01	5.53	9.11113567	2.67E-05	0.000205982	GO:0043231//intracellular membrane-bounded organelle	GO:0008168//methyltransferase activity	GO:0006379//mRNA cleavage;GO:0009451//RNA modification;GO:0009908//flower development;GO:0045087//innate immune response;GO:0035195//gene silencing by miRNA;GO:0016246//RNA interference	gi|297799968|ref|XP_002867868.1|/0/predicted protein [Arabidopsis lyrata subsp. lyrata]
Bol039673	0	15	0.01	5.53	9.11113567	2.67E-05	0.000205922	GO:0043231//intracellular membrane-bounded organelle;GO:0031410//cytoplasmic vesicle	-	-	gi|297803420|ref|XP_002869594.1|/3.16745e-18/ATP synthase subunit H family protein [Arabidopsis lyrata subsp. lyrata]
Bol028872	0	15	0.01	5.53	9.11113567	2.67E-05	0.000205863	-	GO:0005488//binding;GO:0003824//catalytic activity	GO:0044238//primary metabolic process	gi|297798070|ref|XP_002866919.1|/0/hypothetical protein ARALYDRAFT_353036 [Arabidopsis lyrata subsp. lyrata]
Bol005680	0	15	0.01	5.53	9.11113567	2.67E-05	0.000205803	GO:0043231//intracellular membrane-bounded organelle	-	-	gi|297806055|ref|XP_002870911.1|/2.13529e-105/predicted protein [Arabidopsis lyrata subsp. lyrata]
Bol021710	0	15	0.01	5.53	9.11113567	2.67E-05	0.000205743	-	-	-	gi|15225413|ref|NP_182037.1|/1.56633e-77/zinc finger (C2H2 type) family protein [Arabidopsis thaliana]
Bol041242	0	15	0.01	5.53	9.11113567	2.67E-05	0.000205684	GO:0000785//chromatin;GO:0031981//nuclear lumen	GO:0003676//nucleic acid binding	GO:0034728	gi|297849188|ref|XP_002892475.1|/7.6616e-49/hypothetical protein ARALYDRAFT_888122 [Arabidopsis lyrata subsp. lyrata]
Bol045038	0	15	0.01	5.53	9.11113567	2.67E-05	0.000205624	-	-	-	gi|297840881|ref|XP_002888322.1|/0/hypothetical protein ARALYDRAFT_315481 [Arabidopsis lyrata subsp. lyrata]
Bol042864	0	15	0.01	5.53	9.11113567	2.67E-05	0.000205565	GO:0044464//cell part	GO:0030246//carbohydrate binding;GO:0004672//protein kinase activity;GO:0032559	GO:0006464//protein modification process	gi|297791869|ref|XP_002863819.1|/0/lectin protein kinase family protein [Arabidopsis lyrata subsp. lyrata]
Bol044616	0	15	0.01	5.53	9.11113567	2.67E-05	0.000205505	GO:0016020//membrane	GO:0004091//carboxylesterase activity	-	gi|297821198|ref|XP_002878482.1|/5.7143e-126/predicted protein [Arabidopsis lyrata subsp. lyrata]
Bol037714	0	15	0.01	5.53	9.11113567	2.67E-05	0.000205446	GO:0030312//external encapsulating structure;GO:0031967;GO:0031981//nuclear lumen;GO:0009536//plastid;GO:0031090//organelle membrane;GO:0005576//extracellular region	GO:0016832//aldehyde-lyase activity;GO:0046914//transition metal ion binding	GO:0006007//glucose catabolic process;GO:0010038//response to metal ion;GO:0006970//response to osmotic stress	gi|297827125|ref|XP_002881445.1|/9.73198e-171/hypothetical protein ARALYDRAFT_482625 [Arabidopsis lyrata subsp. lyrata]
Bol035018	0	15	0.01	5.53	9.11113567	2.67E-05	0.000205386	-	-	-	gi|15241151|ref|NP_200431.1|/2.8556e-119/zinc finger (C2H2 type) family protein [Arabidopsis thaliana]
Bol003927	0	15	0.01	5.53	9.11113567	2.67E-05	0.000205327	GO:0005576//extracellular region;GO:0031410//cytoplasmic vesicle;GO:0030312//external encapsulating structure	GO:0015926//glucosidase activity	GO:0000272//polysaccharide catabolic process	gi|15242492|ref|NP_196535.1|/0/BXL3 (beta-xylosidase 3); hydrolase, hydrolyzing O-glycosyl compounds [Arabidopsis thaliana]
Bol003425	0	15	0.01	5.53	9.11113567	2.67E-05	0.000205267	GO:0043231//intracellular membrane-bounded organelle	GO:0003676//nucleic acid binding	-	gi|297820982|ref|XP_002878374.1|/1.89379e-120/hypothetical protein ARALYDRAFT_324562 [Arabidopsis lyrata subsp. lyrata]
Bol029856	0	15	0.01	5.53	9.11113567	2.67E-05	0.000205208	-	GO:0005515//protein binding	GO:0044267//cellular protein metabolic process	gi|225466834|ref|XP_002277750.1|/6.42722e-44/PREDICTED: hypothetical protein [Vitis vinifera]
Bol004666	0	15	0.01	5.53	9.11113567	2.67E-05	0.000205149	-	-	-	gi|116831044|gb|ABK28477.1|/3.26697e-09/unknown [Arabidopsis thaliana]
Bol012565	0	15	0.01	5.53	9.11113567	2.67E-05	0.00020509	GO:0043231//intracellular membrane-bounded organelle	GO:0019783//small conjugating protein-specific protease activity;GO:0005488//binding;GO:0008238//exopeptidase activity;GO:0016790//thiolester hydrolase activity	GO:0070646;GO:0019941//modification-dependent protein catabolic process;GO:0009653//anatomical structure morphogenesis;GO:0048827//phyllome development	gi|297841111|ref|XP_002888437.1|/5.63631e-157/ubiquitin carboxyl-terminal hydrolase family 1 protein [Arabidopsis lyrata subsp. lyrata]
Bol031662	0	15	0.01	5.53	9.11113567	2.67E-05	0.00020503	-	-	-	gi|297825289|ref|XP_002880527.1|/2.76064e-58/hypothetical protein ARALYDRAFT_900864 [Arabidopsis lyrata subsp. lyrata]
Bol042703	0	15	0.01	5.53	9.11113567	2.67E-05	0.000204971	-	GO:0003676//nucleic acid binding	GO:0006810//transport	gi|297818014|ref|XP_002876890.1|/3.84555e-102/RNA binding protein [Arabidopsis lyrata subsp. lyrata]
Bol016647	0	15	0.01	5.53	9.11113567	2.67E-05	0.000204912	GO:0043231//intracellular membrane-bounded organelle	GO:0008192;GO:0019204//nucleotide phosphatase activity;GO:0004721//phosphoprotein phosphatase activity	GO:0006259//DNA metabolic process;GO:0006796//phosphate metabolic process;GO:0006397//mRNA processing;GO:0006464//protein modification process	gi|297808853|ref|XP_002872310.1|/0/hypothetical protein ARALYDRAFT_910925 [Arabidopsis lyrata subsp. lyrata]
Bol034591	0	15	0.01	5.53	9.11113567	2.67E-05	0.000204853	GO:0030529//ribonucleoprotein complex;GO:0031981//nuclear lumen	-	-	gi|15241276|ref|NP_197516.1|/3.03384e-42/ribosomal protein L7Ae/L30e/S12e/Gadd45 family protein [Arabidopsis thaliana]
Bol032304	0	15	0.01	5.53	9.11113567	2.67E-05	0.000204794	GO:0030964	GO:0016787//hydrolase activity;GO:0016651//oxidoreductase activity, acting on NADH or NADPH	GO:0008152//metabolic process	gi|297791889|ref|XP_002863829.1|/3.18648e-42/hypothetical protein ARALYDRAFT_494832 [Arabidopsis lyrata subsp. lyrata]
Bol006405	0	15	0.01	5.53	9.11113567	2.67E-05	0.000204735	-	-	-	gi|297842912|ref|XP_002889337.1|/8.82968e-138/hypothetical protein ARALYDRAFT_887229 [Arabidopsis lyrata subsp. lyrata]
Bol010118	0	15	0.01	5.53	9.11113567	2.67E-05	0.000204676	-	-	-	gi|15223664|ref|NP_175500.1|/2.15178e-92/F-box family protein [Arabidopsis thaliana]
Bol036493	0	15	0.01	5.53	9.11113567	2.67E-05	0.000204617	GO:0043231//intracellular membrane-bounded organelle	GO:0016887//ATPase activity;GO:0015405;GO:0032559	GO:0009207	gi|297797133|ref|XP_002866451.1|/0/predicted protein [Arabidopsis lyrata subsp. lyrata]
Bol030941	0	15	0.01	5.53	9.11113567	2.67E-05	0.000204558	-	-	-	-
Bol044518	0	15	0.01	5.53	9.11113567	2.67E-05	0.000204499	GO:0005737//cytoplasm	GO:0005488//binding	GO:0009987//cellular process;GO:0050896//response to stimulus;GO:0008152//metabolic process	gi|297820852|ref|XP_002878309.1|/8.34493e-11/hypothetical protein ARALYDRAFT_907521 [Arabidopsis lyrata subsp. lyrata]
Bol001811	0	15	0.01	5.53	9.11113567	2.67E-05	0.00020444	GO:0005840//ribosome;GO:0030312//external encapsulating structure;GO:0031985//Golgi cisterna;GO:0005911//cell-cell junction;GO:0031090//organelle membrane	GO:0035251//UDP-glucosyltransferase activity;GO:0016759//cellulose synthase activity	GO:0010038//response to metal ion;GO:0045229//external encapsulating structure organization;GO:0009250//glucan biosynthetic process;GO:0006970//response to osmotic stress;GO:0042546//cell wall biogenesis	gi|15232865|ref|NP_186872.1|/0/RGP1 (REVERSIBLY GLYCOSYLATED POLYPEPTIDE 1); cellulose synthase (UDP-forming) [Arabidopsis thaliana]
Bol024481	0	15	0.01	5.53	9.11113567	2.67E-05	0.000204381	-	-	-	gi|297806883|ref|XP_002871325.1|/9.20651e-34/hypothetical protein ARALYDRAFT_487679 [Arabidopsis lyrata subsp. lyrata]
Bol028376	0	15	0.01	5.53	9.11113567	2.67E-05	0.000204322	GO:0044464//cell part	GO:0046914//transition metal ion binding;GO:0016836//hydro-lyase activity	GO:0044237//cellular metabolic process	gi|15233471|ref|NP_193831.1|/1.0585e-66/ACA4 (ALPHA CARBONIC ANHYDRASE 4); carbonate dehydratase/ zinc ion binding [Arabidopsis thaliana]
Bol028107	0	14	0.01	5.16	9.011227255	5.38E-05	0.000379767	-	-	-	gi|68342483|gb|AAY90142.1|/0/FRI [Thellungiella halophila]
Bol003299	0	14	0.01	5.16	9.011227255	5.38E-05	0.000379666	-	-	-	gi|297807805|ref|XP_002871786.1|/3.43179e-86/hypothetical protein ARALYDRAFT_488655 [Arabidopsis lyrata subsp. lyrata]
Bol019104	0	14	0.01	5.16	9.011227255	5.38E-05	0.000379566	GO:0031967;GO:0043231//intracellular membrane-bounded organelle;GO:0044425//membrane part	-	GO:0009060//aerobic respiration	gi|30697967|ref|NP_201226.2|/5.0238e-136/AOX2; alternative oxidase [Arabidopsis thaliana]
Bol034847	0	14	0.01	5.16	9.011227255	5.38E-05	0.000379465	-	-	-	gi|297842037|ref|XP_002888900.1|/1.77861e-42/LOB domain family protein [Arabidopsis lyrata subsp. lyrata]
Bol023416	0	14	0.01	5.16	9.011227255	5.38E-05	0.000379365	-	-	-	gi|15223023|ref|NP_172264.1|/3.89616e-35/unknown protein [Arabidopsis thaliana]
Bol002569	0	14	0.01	5.16	9.011227255	5.38E-05	0.000379264	GO:0043231//intracellular membrane-bounded organelle	GO:0016798//hydrolase activity, acting on glycosyl bonds;GO:0043167//ion binding	GO:0044238//primary metabolic process	gi|297811803|ref|XP_002873785.1|/5.53083e-81/glycosyl hydrolase family 1 protein [Arabidopsis lyrata subsp. lyrata]
Bol032753	0	14	0.01	5.16	9.011227255	5.38E-05	0.000379164	-	GO:0005488//binding	GO:0044238//primary metabolic process	gi|297798070|ref|XP_002866919.1|/0/hypothetical protein ARALYDRAFT_353036 [Arabidopsis lyrata subsp. lyrata]
Bol002704	0	14	0.01	5.16	9.011227255	5.38E-05	0.000379064	-	-	-	gi|297828970|ref|XP_002882367.1|/3.46479e-111/F-box family protein [Arabidopsis lyrata subsp. lyrata]
Bol038193	0	14	0.01	5.16	9.011227255	5.38E-05	0.000378963	GO:0043231//intracellular membrane-bounded organelle	GO:0003676//nucleic acid binding;GO:0001071//nucleic acid binding transcription factor activity	GO:0006351//transcription, DNA-dependent;GO:0009653//anatomical structure morphogenesis	gi|75249789|sp|Q94AN4.1|AP2L1_ARATH/1.81314e-155/RecName: Full=AP2-like ethylene-responsive transcription factor At1g16060
Bol026192	0	14	0.01	5.16	9.011227255	5.38E-05	0.000378863	-	-	-	gi|297839293|ref|XP_002887528.1|/0/hypothetical protein ARALYDRAFT_316360 [Arabidopsis lyrata subsp. lyrata]
Bol023145	0	14	0.01	5.16	9.011227255	5.38E-05	0.000378763	-	-	GO:0006351//transcription, DNA-dependent	gi|15238311|ref|NP_196096.1|/1.28227e-46/myb family transcription factor [Arabidopsis thaliana]
Bol039667	0	14	0.01	5.16	9.011227255	5.38E-05	0.000378663	GO:0043231//intracellular membrane-bounded organelle	GO:0004812//aminoacyl-tRNA ligase activity;GO:0032559	GO:0006418//tRNA aminoacylation for protein translation	gi|3435196|gb|AAC36469.1|/0/glutamyl-tRNA synthetase [Arabidopsis thaliana]
Bol014595	0	14	0.01	5.16	9.011227255	5.38E-05	0.000378563	GO:0031224//intrinsic to membrane	GO:0005275//amine transmembrane transporter activity	GO:0015837//amine transport	gi|18422139|ref|NP_568597.1|/0/amino acid transporter family protein [Arabidopsis thaliana]
Bol027098	0	14	0.01	5.16	9.011227255	5.38E-05	0.000378462	-	-	-	gi|4512630|gb|AAD21699.1|/3.36524e-62/Contains reverse transcriptase domain (rvt) PF|00078 [Arabidopsis thaliana]
Bol004088	0	14	0.01	5.16	9.011227255	5.38E-05	0.000378362	-	-	-	gi|10764852|gb|AAG22832.1|AC007508_5/1.22872e-141/F1K23.9 [Arabidopsis thaliana]
Bol021917	0	14	0.01	5.16	9.011227255	5.38E-05	0.000378263	GO:0009536//plastid	-	-	gi|7770334|gb|AAF69704.1|AC016041_9/7.6113e-51/F27J15.21 [Arabidopsis thaliana]
Bol025580	0	14	0.01	5.16	9.011227255	5.38E-05	0.000378163	-	GO:0016740//transferase activity	-	gi|297827331|ref|XP_002881548.1|/0/hypothetical protein ARALYDRAFT_902953 [Arabidopsis lyrata subsp. lyrata]
Bol041013	0	14	0.01	5.16	9.011227255	5.38E-05	0.000378063	GO:0044424//intracellular part	GO:0005488//binding	GO:0009719;GO:0006950//response to stress;GO:0010033//response to organic substance	gi|42561724|ref|NP_172060.2|/4.49718e-105/BT3 (BTB AND TAZ DOMAIN PROTEIN 3); protein binding / transcription regulator [Arabidopsis thaliana]
Bol023063	0	14	0.01	5.16	9.011227255	5.38E-05	0.000377963	-	-	-	gi|297829444|ref|XP_002882604.1|/3.83765e-48/hypothetical protein ARALYDRAFT_478219 [Arabidopsis lyrata subsp. lyrata]
Bol042275	0	14	0.01	5.16	9.011227255	5.38E-05	0.000377863	-	GO:0005488//binding	GO:0009314//response to radiation;GO:0009845//seed germination;GO:0009757//hexose mediated signaling;GO:0019222//regulation of metabolic process;GO:0009908//flower development;GO:0048511//rhythmic process;GO:0010476//gibberellin mediated signaling pathway;GO:0006807//nitrogen compound metabolic process	gi|15236131|ref|NP_194345.1|/3.93419e-107/CGA1 (CYTOKININ-RESPONSIVE GATA FACTOR 1); transcription factor [Arabidopsis thaliana]
Bol024232	0	14	0.01	5.16	9.011227255	5.38E-05	0.000377764	-	-	-	gi|22329166|ref|NP_195182.2|/4.48219e-73/unknown protein [Arabidopsis thaliana]
Bol010335	0	14	0.01	5.16	9.011227255	5.38E-05	0.000377664	-	-	-	gi|297829756|ref|XP_002882760.1|/1.20443e-45/hypothetical protein ARALYDRAFT_897408 [Arabidopsis lyrata subsp. lyrata]
Bol017247	0	14	0.01	5.16	9.011227255	5.38E-05	0.000377564	GO:0044424//intracellular part	GO:0003676//nucleic acid binding	-	gi|297793565|ref|XP_002864667.1|/1.47584e-61/APUM18 [Arabidopsis lyrata subsp. lyrata]
Bol016343	0	14	0.01	5.16	9.011227255	5.38E-05	0.000377465	-	GO:0008757//S-adenosylmethionine-dependent methyltransferase activity	GO:0006730//one-carbon metabolic process	gi|297802300|ref|XP_002869034.1|/4.20599e-164/S-adenosyl-L-methionine:carboxyl methyltransferase family protein [Arabidopsis lyrata subsp. lyrata]
Bol028936	0	14	0.01	5.16	9.011227255	5.38E-05	0.000377365	-	GO:0004620//phospholipase activity;GO:0004672//protein kinase activity;GO:0042578//phosphoric ester hydrolase activity;GO:0032559	GO:0007165//signal transduction;GO:0003006//developmental process involved in reproduction;GO:0006464//protein modification process	gi|297802234|ref|XP_002869001.1|/4.83464e-144/hypothetical protein ARALYDRAFT_328051 [Arabidopsis lyrata subsp. lyrata]
Bol017479	0	14	0.01	5.16	9.011227255	5.38E-05	0.000377266	GO:0009536//plastid	GO:0016301//kinase activity;GO:0032559	GO:0006464//protein modification process	gi|297798736|ref|XP_002867252.1|/0/kinase family protein [Arabidopsis lyrata subsp. lyrata]
Bol029007	0	14	0.01	5.16	9.011227255	5.38E-05	0.000377167	-	-	-	-
Bol009752	0	14	0.01	5.16	9.011227255	5.38E-05	0.000377067	GO:0043231//intracellular membrane-bounded organelle	GO:0001071//nucleic acid binding transcription factor activity	GO:0009725//response to hormone stimulus;GO:0006351//transcription, DNA-dependent	gi|297844746|ref|XP_002890254.1|/2.74904e-96/hypothetical protein ARALYDRAFT_889207 [Arabidopsis lyrata subsp. lyrata]
Bol029217	0	14	0.01	5.16	9.011227255	5.38E-05	0.000376968	-	-	-	gi|186522498|ref|NP_196817.2|/0/ATP binding [Arabidopsis thaliana]
Bol039960	0	14	0.01	5.16	9.011227255	5.38E-05	0.000376869	-	GO:0005488//binding	-	gi|15221189|ref|NP_177565.1|/1.41221e-112/DNAJ heat shock N-terminal domain-containing protein [Arabidopsis thaliana]
Bol035975	0	14	0.01	5.16	9.011227255	5.38E-05	0.00037677	-	-	-	gi|171921100|gb|ACB59199.1|/1.38421e-50/copia-like protein [Brassica oleracea]
Bol016232	0	14	0.01	5.16	9.011227255	5.38E-05	0.000376671	GO:0031090//organelle membrane	-	-	gi|15225441|ref|NP_182051.1|/1.96549e-52/unknown protein [Arabidopsis thaliana]
Bol009071	0	14	0.01	5.16	9.011227255	5.38E-05	0.000376572	-	GO:0004721//phosphoprotein phosphatase activity;GO:0004091//carboxylesterase activity	GO:0010467//gene expression;GO:0006464//protein modification process	gi|15238224|ref|NP_196631.1|/1.95425e-68/aminoacyl-tRNA hydrolase/ protein tyrosine phosphatase [Arabidopsis thaliana]
Bol039655	0	14	0.01	5.16	9.011227255	5.38E-05	0.000376473	GO:0044464//cell part	GO:0015197//peptide transporter activity	GO:0015833//peptide transport	gi|297799344|ref|XP_002867556.1|/0/ATOPT5 [Arabidopsis lyrata subsp. lyrata]
Bol011513	0	14	0.01	5.16	9.011227255	5.38E-05	0.000376374	-	GO:0005488//binding	GO:0009791//post-embryonic development	gi|297810137|ref|XP_002872952.1|/2.92649e-70/hypothetical protein ARALYDRAFT_912202 [Arabidopsis lyrata subsp. lyrata]
Bol032896	0	14	0.01	5.16	9.011227255	5.38E-05	0.000376275	GO:0031225//anchored to membrane;GO:0005576//extracellular region;GO:0043231//intracellular membrane-bounded organelle	GO:0046914//transition metal ion binding	-	gi|42570931|ref|NP_973539.1|/4.04897e-57/plastocyanin-like domain-containing protein [Arabidopsis thaliana]
Bol024295	0	14	0.01	5.16	9.011227255	5.38E-05	0.000376176	GO:0044464//cell part	-	GO:0015833//peptide transport;GO:0015698//inorganic anion transport	gi|297799896|ref|XP_002867832.1|/3.13914e-156/proton-dependent oligopeptide transport family protein [Arabidopsis lyrata subsp. lyrata]
Bol000455	0	14	0.01	5.16	9.011227255	5.38E-05	0.000376077	-	-	-	gi|7268984|emb|CAB80717.1|/1.31576e-08/hypothetical protein [Arabidopsis thaliana]
Bol021468	0	14	0.01	5.16	9.011227255	5.38E-05	0.000375978	-	-	-	gi|32815875|gb|AAP88334.1|/7.51977e-82/At1g15860 [Arabidopsis thaliana]
Bol003714	0	14	0.01	5.16	9.011227255	5.38E-05	0.00037588	-	-	-	gi|225456365|ref|XP_002280267.1|/6.97701e-42/PREDICTED: hypothetical protein [Vitis vinifera]
Bol026522	0	13	0.01	4.79	8.903881846	0.000108433	0.000698223	-	-	-	gi|15224924|ref|NP_181991.1|/3.64132e-93/kelch repeat-containing F-box family protein [Arabidopsis thaliana]
Bol024219	0	13	0.01	4.79	8.903881846	0.000108433	0.000698054	GO:0043231//intracellular membrane-bounded organelle	GO:0003677//DNA binding;GO:0001071//nucleic acid binding transcription factor activity;GO:0005515//protein binding;GO:0016628//oxidoreductase activity, acting on the CH-CH group of donors, NAD or NADP as acceptor	GO:0006351//transcription, DNA-dependent;GO:0010374//stomatal complex development	gi|30694601|ref|NP_191282.2|/2.01361e-109/AGL16 (AGAMOUS-LIKE 16); transcription factor [Arabidopsis thaliana]
Bol002244	0	13	0.01	4.79	8.903881846	0.000108433	0.000697885	GO:0000325//plant-type vacuole;GO:0009526//plastid envelope;GO:0031090//organelle membrane	GO:0015149//hexose transmembrane transporter activity;GO:0016491//oxidoreductase activity	GO:0051707//response to other organism;GO:0008645//hexose transport;GO:0009908//flower development	gi|30678759|ref|NP_186959.2|/1.28258e-155/AtVGT1 (Arabidopsis thaliana vacuolar glucose transporter 1); carbohydrate transmembrane transporter/ fructose transmembrane transporter/ glucose transmembrane transporter/ sugar:hydrogen symporter
Bol011355	0	13	0.01	4.79	8.903881846	0.000108433	0.000697717	-	-	GO:0006950//response to stress;GO:0045333//cellular respiration	gi|297833778|ref|XP_002884771.1|/3.29044e-68/hypothetical protein ARALYDRAFT_897178 [Arabidopsis lyrata subsp. lyrata]
Bol027974	0	13	0.01	4.79	8.903881846	0.000108433	0.000697548	GO:0044429//mitochondrial part	-	-	gi|297810303|ref|XP_002873035.1|/6.87149e-29/mitochondrial glycoprotein family protein [Arabidopsis lyrata subsp. lyrata]
Bol019728	0	13	0.01	4.79	8.903881846	0.000108433	0.00069738	GO:0031224//intrinsic to membrane;GO:0031410//cytoplasmic vesicle;GO:0043231//intracellular membrane-bounded organelle	GO:0005372//water transmembrane transporter activity	GO:0051234//establishment of localization	gi|297811999|ref|XP_002873883.1|/7.85652e-101/SIP1_2 [Arabidopsis lyrata subsp. lyrata]
Bol033564	0	13	0.01	4.79	8.903881846	0.000108433	0.000697211	-	-	-	gi|11045085|emb|CAC14431.1|/4.04799e-89/hypothetical protein [Brassica napus]
Bol041139	0	13	0.01	4.79	8.903881846	0.000108433	0.000697043	GO:0031410//cytoplasmic vesicle	GO:0015926//glucosidase activity	GO:0008152//metabolic process	gi|30102768|gb|AAP21302.1|/5.0636e-167/At1g24320 [Arabidopsis thaliana]
Bol042289	0	13	0.01	4.79	8.903881846	0.000108433	0.000696875	GO:0043234//protein complex	GO:0005488//binding	GO:0070646;GO:0019941//modification-dependent protein catabolic process;GO:0032501//multicellular organismal process;GO:0043623//cellular protein complex assembly;GO:0009639//response to red or far red light	gi|297803454|ref|XP_002869611.1|/3.26827e-154/hypothetical protein ARALYDRAFT_492170 [Arabidopsis lyrata subsp. lyrata]
Bol017370	0	13	0.01	4.79	8.903881846	0.000108433	0.000696707	GO:0016020//membrane	GO:0015112//nitrate transmembrane transporter activity	GO:0048856//anatomical structure development;GO:0015833//peptide transport;GO:0015706//nitrate transport;GO:0003006//developmental process involved in reproduction;GO:0009791//post-embryonic development;GO:0031669//cellular response to nutrient levels	gi|312282217|dbj|BAJ33974.1|/0/unnamed protein product [Thellungiella halophila]
Bol012903	0	13	0.01	4.79	8.903881846	0.000108433	0.000696539	GO:0005746//mitochondrial respiratory chain	GO:0015002//heme-copper terminal oxidase activity	GO:0022904//respiratory electron transport chain	gi|297801546|ref|XP_002868657.1|/8.96375e-21/hypothetical protein ARALYDRAFT_493950 [Arabidopsis lyrata subsp. lyrata]
Bol025843	0	13	0.01	4.79	8.903881846	0.000108433	0.000696371	-	-	-	gi|15242935|ref|NP_197659.1|/1.36251e-13/F-box family protein [Arabidopsis thaliana]
Bol041150	0	13	0.01	4.79	8.903881846	0.000108433	0.000696203	GO:0031227//intrinsic to endoplasmic reticulum membrane	GO:0019829//cation-transporting ATPase activity;GO:0032559	GO:0010038//response to metal ion;GO:0009206;GO:0000041//transition metal ion transport;GO:0030003//cellular cation homeostasis;GO:0070838//divalent metal ion transport	gi|186478235|ref|NP_172246.3|/3.80184e-84/calcium-transporting ATPase [Arabidopsis thaliana]
Bol036593	0	13	0.01	4.79	8.903881846	0.000108433	0.000696035	GO:0043231//intracellular membrane-bounded organelle	GO:0008135//translation factor activity, nucleic acid binding;GO:0030528//transcription regulator activity	GO:0006352//transcription initiation, DNA-dependent;GO:0006412//translation	gi|297804116|ref|XP_002869942.1|/1.64152e-36/predicted protein [Arabidopsis lyrata subsp. lyrata]
Bol030643	0	13	0.01	4.79	8.903881846	0.000108433	0.000695868	-	-	-	gi|297814017|ref|XP_002874892.1|/2.66964e-65/hypothetical protein ARALYDRAFT_490275 [Arabidopsis lyrata subsp. lyrata]
Bol020860	0	13	0.01	4.79	8.903881846	0.000108433	0.0006957	-	GO:0016741;GO:0016772//transferase activity, transferring phosphorus-containing groups	GO:0006730//one-carbon metabolic process;GO:0006796//phosphate metabolic process	gi|297813487|ref|XP_002874627.1|/0/dehydration-responsive family protein [Arabidopsis lyrata subsp. lyrata]
Bol022402	0	13	0.01	4.79	8.903881846	0.000108433	0.000695533	-	-	-	gi|15238608|ref|NP_197856.1|/1.08553e-171/unknown protein [Arabidopsis thaliana]
Bol042666	0	13	0.01	4.79	8.903881846	0.000108433	0.000695365	-	-	-	-
Bol002869	0	13	0.01	4.79	8.903881846	0.000108433	0.000695198	GO:0043231//intracellular membrane-bounded organelle;GO:0005576//extracellular region;GO:0031410//cytoplasmic vesicle;GO:0030312//external encapsulating structure	GO:0046914//transition metal ion binding;GO:0003824//catalytic activity	GO:0006950//response to stress	gi|297829118|ref|XP_002882441.1|/1.5728e-99/hypothetical protein ARALYDRAFT_896692 [Arabidopsis lyrata subsp. lyrata]
Bol004886	0	13	0.01	4.79	8.903881846	0.000108433	0.00069503	GO:0043231//intracellular membrane-bounded organelle	GO:0005488//binding	GO:0009725//response to hormone stimulus;GO:0009987//cellular process;GO:0007275//multicellular organismal development	gi|297834988|ref|XP_002885376.1|/6.54098e-71/hypothetical protein ARALYDRAFT_898463 [Arabidopsis lyrata subsp. lyrata]
Bol006452	0	13	0.01	4.79	8.903881846	0.000108433	0.000694863	-	GO:0046872//metal ion binding	-	gi|297822915|ref|XP_002879340.1|/0/hypothetical protein ARALYDRAFT_320921 [Arabidopsis lyrata subsp. lyrata]
Bol023129	0	13	0.01	4.79	8.903881846	0.000108433	0.000694696	-	-	GO:0019941//modification-dependent protein catabolic process	gi|18412646|ref|NP_567270.1|/1.69483e-94/F-box family protein (FBX15) [Arabidopsis thaliana]
Bol015061	0	13	0.01	4.79	8.903881846	0.000108433	0.000694529	-	GO:0004672//protein kinase activity	-	gi|15240580|ref|NP_199803.1|/3.94907e-91/octicosapeptide/Phox/Bem1p (PB1) domain-containing protein [Arabidopsis thaliana]
Bol036750	0	13	0.01	4.79	8.903881846	0.000108433	0.000694362	-	-	-	gi|15234479|ref|NP_192958.1|/5.03936e-25/zinc finger (C3HC4-type RING finger) family protein [Arabidopsis thaliana]
Bol006865	0	13	0.01	4.79	8.903881846	0.000108433	0.000694195	GO:0044464//cell part	-	GO:0010876	gi|297800730|ref|XP_002868249.1|/3.05395e-68/hypothetical protein ARALYDRAFT_493415 [Arabidopsis lyrata subsp. lyrata]
Bol027532	0	13	0.01	4.79	8.903881846	0.000108433	0.000694029	-	GO:0001071//nucleic acid binding transcription factor activity	GO:0048364//root development;GO:0009755//hormone-mediated signaling pathway;GO:0006351//transcription, DNA-dependent	gi|297839643|ref|XP_002887703.1|/0/hypothetical protein ARALYDRAFT_895674 [Arabidopsis lyrata subsp. lyrata]
Bol016547	0	13	0.01	4.79	8.903881846	0.000108433	0.000693862	GO:0043231//intracellular membrane-bounded organelle	-	GO:0007049//cell cycle	gi|297842387|ref|XP_002889075.1|/1.58616e-40/predicted protein [Arabidopsis lyrata subsp. lyrata]
Bol012701	0	13	0.01	4.79	8.903881846	0.000108433	0.000693695	-	-	-	-
Bol006716	0	13	0.01	4.79	8.903881846	0.000108433	0.000693529	GO:0044464//cell part	-	GO:0051234//establishment of localization	gi|297821345|ref|XP_002878555.1|/1.47904e-76/predicted protein [Arabidopsis lyrata subsp. lyrata]
Bol027468	0	13	0.01	4.79	8.903881846	0.000108433	0.000693362	-	-	GO:0006139//nucleobase, nucleoside, nucleotide and nucleic acid metabolic process	gi|18412056|ref|NP_565185.1|/4.73844e-164/POLD3; DNA-directed DNA polymerase [Arabidopsis thaliana]
Bol016595	0	13	0.01	4.79	8.903881846	0.000108433	0.000693196	-	-	-	gi|15239839|ref|NP_199737.1|/1.80388e-15/unknown protein [Arabidopsis thaliana]
Bol015539	0	13	0.01	4.79	8.903881846	0.000108433	0.000693029	GO:0043231//intracellular membrane-bounded organelle	GO:0042623//ATPase activity, coupled;GO:0032559	-	gi|42562325|ref|NP_173961.3|/0/RNA helicase, putative [Arabidopsis thaliana]
Bol042926	0	13	0.01	4.79	8.903881846	0.000108433	0.000692863	GO:0000315//organellar large ribosomal subunit;GO:0009532//plastid stroma;GO:0009534//chloroplast thylakoid	GO:0005488//binding;GO:0005198//structural molecule activity	GO:0006952//defense response;GO:0010467//gene expression	gi|297815042|ref|XP_002875404.1|/3.5227e-59/ribosomal protein L12-A [Arabidopsis lyrata subsp. lyrata]
Bol014821	0	13	0.01	4.79	8.903881846	0.000108433	0.000692697	GO:0043231//intracellular membrane-bounded organelle	GO:0030528//transcription regulator activity;GO:0003677//DNA binding;GO:0001071//nucleic acid binding transcription factor activity	GO:0006351//transcription, DNA-dependent	gi|312283337|dbj|BAJ34534.1|/4.59143e-70/unnamed protein product [Thellungiella halophila]
Bol008001	0	13	0.01	4.79	8.903881846	0.000108433	0.000692531	-	GO:0004672//protein kinase activity;GO:0042578//phosphoric ester hydrolase activity;GO:0032559	GO:0003006//developmental process involved in reproduction;GO:0006464//protein modification process	gi|297819710|ref|XP_002877738.1|/6.65193e-140/MAPKKK20 [Arabidopsis lyrata subsp. lyrata]
Bol020515	0	13	0.01	4.79	8.903881846	0.000108433	0.000692365	GO:0009536//plastid	GO:0004091//carboxylesterase activity	GO:0044238//primary metabolic process	gi|15220732|ref|NP_174326.1|/0/lipase class 3 family protein [Arabidopsis thaliana]
Bol040936	0	13	0.01	4.79	8.903881846	0.000108433	0.000692199	-	GO:0035251//UDP-glucosyltransferase activity	GO:0005984//disaccharide metabolic process	gi|22329337|ref|NP_171984.2|/0/ATSPS3F (sucrose phosphate synthase 3F); sucrose-phosphate synthase/ transferase, transferring glycosyl groups [Arabidopsis thaliana]
Bol022044	0	13	0.01	4.79	8.903881846	0.000108433	0.000692033	GO:0044464//cell part	GO:0003676//nucleic acid binding;GO:0034061	GO:0006259//DNA metabolic process	gi|30681747|ref|NP_172522.2|/0/DNA polymerase lambda (POLL) [Arabidopsis thaliana]
Bol039671	0	13	0.01	4.79	8.903881846	0.000108433	0.000691867	GO:0043232	GO:0003916//DNA topoisomerase activity	GO:0016568//chromatin modification;GO:0048646//anatomical structure formation involved in morphogenesis;GO:0006261//DNA-dependent DNA replication;GO:0009887//organ morphogenesis;GO:0010073//meristem maintenance;GO:0003006//developmental process involved in reproduction	gi|297803422|ref|XP_002869595.1|/0/hypothetical protein ARALYDRAFT_329014 [Arabidopsis lyrata subsp. lyrata]
Bol018682	0	13	0.01	4.79	8.903881846	0.000108433	0.000691702	-	GO:0046914//transition metal ion binding;GO:0003676//nucleic acid binding	GO:0006351//transcription, DNA-dependent	gi|294470718|gb|ADE80751.1|/6.49763e-58/cold shock domain protein 1 [Eutrema salsugineum]
Bol006369	2	2324	0.72	856.16	10.21566781	0.000117214	0.000736952	-	-	-	gi|3218048|emb|CAA07087.1|/1.53447e-41/E3 [Brassica napus]
Bol029711	2	1254	0.72	461.97	9.325586545	0.000117214	0.000737997	GO:0009507//chloroplast	GO:0016405//CoA-ligase activity;GO:0015645//fatty acid ligase activity;GO:0016703	GO:0035337;GO:0010584//pollen exine formation	gi|15221636|ref|NP_176482.1|/0/ACOS5 (ACYL-COA SYNTHETASE 5); 4-coumarate-CoA ligase/ long-chain-fatty-acid-CoA ligase/ medium-chain-fatty-acid-CoA ligase [Arabidopsis thaliana]
Bol022288	2	930	0.72	342.61	8.894354639	0.000117214	0.000736256	-	-	-	gi|297808677|ref|XP_002872222.1|/1.60469e-92/hypothetical protein ARALYDRAFT_351658 [Arabidopsis lyrata subsp. lyrata]
Bol004758	2	865	0.72	318.67	8.789850586	0.000117214	0.000738346	GO:0043231//intracellular membrane-bounded organelle	-	-	gi|22325727|ref|NP_179283.2|/0/AMS (ABORTED MICROSPORES); DNA binding / transcription factor [Arabidopsis thaliana]
Bol005017	2	515	0.72	189.73	8.041735193	0.000117214	0.00073957	-	GO:0016787//hydrolase activity;GO:0005488//binding	GO:0010876	gi|15231148|ref|NP_190781.1|/6.56237e-48/protease inhibitor/seed storage/lipid transfer protein (LTP) family protein [Arabidopsis thaliana]
Bol023341	2	497	0.72	183.09	7.990340374	0.000117214	0.000737126	GO:0031410//cytoplasmic vesicle	GO:0004175//endopeptidase activity;GO:0005488//binding;GO:0004091//carboxylesterase activity	GO:0019538//protein metabolic process	gi|8844131|gb|AAF80223.1|AC025290_12/3.95994e-66/Contains similarity to a cysteine endopeptidase 1 from Phaseolus vulgaris gb|U52970 and is a member of the papain cysteine protease family PF|00112 [Arabidopsis thaliana]
Bol025022	2	462	0.72	170.2	7.885018415	0.000117214	0.00073852	GO:0044464//cell part	GO:0016787//hydrolase activity;GO:0005488//binding	GO:0010876	gi|297819922|ref|XP_002877844.1|/7.00238e-42/protease inhibitor/seed storage/lipid transfer protein family protein [Arabidopsis lyrata subsp. lyrata]
Bol027572	2	438	0.72	161.36	7.808070367	0.000117214	0.000740622	GO:0031224//intrinsic to membrane	GO:0015149//hexose transmembrane transporter activity;GO:0016628//oxidoreductase activity, acting on the CH-CH group of donors, NAD or NADP as acceptor	GO:0008645//hexose transport;GO:0008152//metabolic process	gi|297842497|ref|XP_002889130.1|/3.30755e-179/hypothetical protein ARALYDRAFT_895606 [Arabidopsis lyrata subsp. lyrata]
Bol006434	2	253	0.72	93.21	7.016344025	0.000117214	0.000740096	-	GO:0004866//endopeptidase inhibitor activity	GO:0051346//negative regulation of hydrolase activity	gi|289583683|gb|ADD10746.1|/4.17491e-71/phytocystatin 2-1 [Brassica rapa subsp. pekinensis]
Bol015871	2	252	0.72	92.84	7.010605806	0.000117214	0.000737822	-	-	-	gi|297794043|ref|XP_002864906.1|/0/predicted protein [Arabidopsis lyrata subsp. lyrata]
Bol041042	2	228	0.72	84	6.866248611	0.000117214	0.000739045	GO:0043231//intracellular membrane-bounded organelle	GO:0001071//nucleic acid binding transcription factor activity	GO:0006351//transcription, DNA-dependent	gi|297848886|ref|XP_002892324.1|/0/basic helix-loop-helix family protein [Arabidopsis lyrata subsp. lyrata]
Bol008960	2	168	0.72	61.89	6.425565605	0.000117214	0.000736778	GO:0031090//organelle membrane;GO:0009536//plastid	GO:0016862//intramolecular oxidoreductase activity, interconverting keto- and enol-groups;GO:0016757//transferase activity, transferring glycosyl groups;GO:0015036//disulfide oxidoreductase activity	GO:0018904;GO:0033554//cellular response to stress;GO:0019725//cellular homeostasis	gi|297797005|ref|XP_002866387.1|/0/hypothetical protein ARALYDRAFT_496212 [Arabidopsis lyrata subsp. lyrata]
Bol033067	2	136	0.72	50.1	6.120669887	0.000117214	0.000739395	GO:0044464//cell part	GO:0016747//transferase activity, transferring acyl groups other than amino-acyl groups	GO:0007275//multicellular organismal development;GO:0006631//fatty acid metabolic process	gi|297795633|ref|XP_002865701.1|/0/beta-ketoacyl-CoA synthase family protein [Arabidopsis lyrata subsp. lyrata]
Bol022385	2	105	0.72	38.68	5.747447078	0.000117214	0.00073643	-	-	-	gi|145358415|ref|NP_197874.2|/1.93237e-31/AtGDU5 (Arabidopsis thaliana GLUTAMINE DUMPER 5)
Bol029971	2	96	0.72	35.37	5.618385502	0.000117214	0.00073922	GO:0044464//cell part	GO:0016787//hydrolase activity	GO:0044238//primary metabolic process	gi|42569882|ref|NP_181827.2|/0/GDSL-motif lipase/hydrolase family protein [Arabidopsis thaliana]
Bol043598	2	93	0.72	34.26	5.572384435	0.000117214	0.000737474	GO:0044444//cytoplasmic part;GO:0016020//membrane	GO:0016763//transferase activity, transferring pentosyl groups;GO:0015103//inorganic anion transmembrane transporter activity	GO:0043096//purine base salvage	gi|15238973|ref|NP_196677.1|/4.54774e-99/APT5 (Adenine phosphoribosyltransferase 5); adenine phosphoribosyltransferase [Arabidopsis thaliana]
Bol008806	2	88	0.72	32.42	5.492743374	0.000117214	0.000739745	-	-	-	gi|18415830|ref|NP_568198.1|/1.81236e-58/VQ motif-containing protein [Arabidopsis thaliana]
Bol016381	2	69	0.72	25.42	5.141823314	0.000117214	0.000740271	-	-	-	gi|79521003|ref|NP_197951.2|/7.80765e-125/transcription factor [Arabidopsis thaliana]
Bol007329	2	68	0.72	25.05	5.120669887	0.000117214	0.000740798	GO:0005840//ribosome;GO:0030312//external encapsulating structure;GO:0031981//nuclear lumen;GO:0009536//plastid;GO:0031090//organelle membrane;GO:0005576//extracellular region	GO:0016628//oxidoreductase activity, acting on the CH-CH group of donors, NAD or NADP as acceptor;GO:0019899//enzyme binding;GO:0032559	GO:0009642//response to light intensity;GO:0006952//defense response;GO:0051707//response to other organism;GO:0010038//response to metal ion;GO:0000302//response to reactive oxygen species;GO:0032446//protein modification by small protein conjugation	gi|3962377|emb|CAA05547.1|/1.89881e-93/heat shock protein 70 [Arabidopsis thaliana]
Bol006816	2	68	0.72	25.05	5.120669887	0.000117214	0.00073992	GO:0016021//integral to membrane	GO:0015144//carbohydrate transmembrane transporter activity	GO:0071702	gi|297809311|ref|XP_002872539.1|/3.52897e-104/nodulin MtN3 family protein [Arabidopsis lyrata subsp. lyrata]
Bol021478	2	57	0.72	21	4.866248611	0.000117214	0.000738171	GO:0044444//cytoplasmic part	-	-	gi|6503292|gb|AAF14668.1|AC011713_16/1.08076e-124/ESTs gb|Z34732, gb|R89948 and gb|Z33946 come from this gene [Arabidopsis thaliana]
Bol003854	2	51	0.72	18.79	4.70582435	0.000117214	0.000740447	-	GO:0005488//binding	-	gi|238480639|ref|NP_001154234.1|/5.65164e-36/DNA binding / protein dimerization [Arabidopsis thaliana]
Bol016256	2	49	0.72	18.05	4.64785812	0.000117214	0.0007373	GO:0044464//cell part	GO:0017111//nucleoside-triphosphatase activity;GO:0032559	GO:0009207	gi|297827533|ref|XP_002881649.1|/0/abc transporter family protein [Arabidopsis lyrata subsp. lyrata]
Bol041779	2	48	0.72	17.68	4.617977558	0.000117214	0.00073887	GO:0043231//intracellular membrane-bounded organelle	GO:0015020//glucuronosyltransferase activity	GO:0009832//plant-type cell wall biogenesis;GO:0010413//glucuronoxylan metabolic process	gi|297851174|ref|XP_002893468.1|/0/hypothetical protein ARALYDRAFT_472948 [Arabidopsis lyrata subsp. lyrata]
Bol042676	2	45	0.72	16.58	4.52530329	0.000117214	0.000737648	-	-	-	gi|168005056|ref|XP_001755227.1|/6.63935e-09/predicted protein [Physcomitrella patens subsp. patens]
Bol042967	2	44	0.72	16.21	4.492743374	0.000117214	0.000738695	GO:0043231//intracellular membrane-bounded organelle	GO:0003676//nucleic acid binding;GO:0001071//nucleic acid binding transcription factor activity	GO:0006351//transcription, DNA-dependent;GO:0003006//developmental process involved in reproduction	gi|116831248|gb|ABK28578.1|/8.74826e-131/unknown [Arabidopsis thaliana]
Bol039604	2	44	0.72	16.21	4.492743374	0.000117214	0.000736604	GO:0005576//extracellular region;GO:0030312//external encapsulating structure	GO:0030246//carbohydrate binding;GO:0043167//ion binding;GO:0015925	GO:0044238//primary metabolic process	gi|30687121|ref|NP_849553.1|/0/BGAL12 (beta-galactosidase 12); beta-galactosidase/ catalytic/ cation binding [Arabidopsis thaliana]
Bol012525	2	41	0.72	15.1	4.390407833	0.000117214	0.000736084	-	GO:0004672//protein kinase activity;GO:0032559	GO:0006464//protein modification process	gi|297841239|ref|XP_002888501.1|/0/kinase family protein [Arabidopsis lyrata subsp. lyrata]
Bol021503	2	41	0.72	15.1	4.390407833	0.000117214	0.000735911	GO:0031090//organelle membrane;GO:0043231//intracellular membrane-bounded organelle;GO:0044444//cytoplasmic part;GO:0005576//extracellular region	GO:0016301//kinase activity;GO:0032559	GO:0006796//phosphate metabolic process;GO:0006007//glucose catabolic process	gi|297842743|ref|XP_002889253.1|/0/hypothetical protein ARALYDRAFT_477124 [Arabidopsis lyrata subsp. lyrata]
Bol042855	2	39	0.72	14.37	4.318919345	0.000117214	0.000735739	GO:0031224//intrinsic to membrane;GO:0031410//cytoplasmic vesicle	-	-	gi|297818258|ref|XP_002877012.1|/1.23276e-30/hypothetical protein ARALYDRAFT_322830 [Arabidopsis lyrata subsp. lyrata]
Bol028509	2	38	0.72	14	4.28128611	0.000117215	0.000735566	-	-	-	gi|2832682|emb|CAA16782.1|/3.88245e-47/hypothetical protein [Arabidopsis thaliana]
Bol014971	2	36	0.72	13.26	4.202940059	0.000117216	0.000735403	GO:0031224//intrinsic to membrane	-	GO:0006810//transport	gi|297799706|ref|XP_002867737.1|/1.19215e-176/UDP-galactose transporter 2 [Arabidopsis lyrata subsp. lyrata]
Bol001426	2	35	0.72	12.89	4.162111547	0.000117218	0.000735243	-	GO:0046872//metal ion binding	-	gi|297802992|ref|XP_002869380.1|/0/zinc finger family protein [Arabidopsis lyrata subsp. lyrata]
Bol030070	2	34	0.72	12.53	4.121245698	0.000117222	0.000735092	GO:0044424//intracellular part	GO:0003723//RNA binding;GO:0032559	GO:0006979//response to oxidative stress;GO:0006400//tRNA modification;GO:0050794//regulation of cellular process	gi|297828145|ref|XP_002881955.1|/0/hypothetical protein ARALYDRAFT_483552 [Arabidopsis lyrata subsp. lyrata]
Bol002628	2	34	0.72	12.53	4.121245698	0.000117222	0.000734919	GO:0030312//external encapsulating structure;GO:0009536//plastid;GO:0031090//organelle membrane;GO:0005576//extracellular region	GO:0043169//cation binding;GO:0016651//oxidoreductase activity, acting on NADH or NADPH;GO:0004470//malic enzyme activity;GO:0000166//nucleotide binding	GO:0010038//response to metal ion;GO:0043648//dicarboxylic acid metabolic process;GO:0051259//protein oligomerization;GO:0006098//pentose-phosphate shunt	gi|15239517|ref|NP_197960.1|/0/ATNADP-ME3 (NADP-malic enzyme 3); malate dehydrogenase (oxaloacetate-decarboxylating) (NADP+)/ malic enzyme/ oxidoreductase, acting on NADH or NADPH, NAD or NADP as acceptor [Arabidopsis thaliana]
Bol010437	2	32	0.72	11.79	4.033423002	0.000117242	0.000734874	GO:0044464//cell part	-	GO:0007165//signal transduction	gi|297844102|ref|XP_002889932.1|/1.56255e-73/cornichon family protein [Arabidopsis lyrata subsp. lyrata]
Bol014643	2	32	0.72	11.79	4.033423002	0.000117242	0.000734701	GO:0031410//cytoplasmic vesicle;GO:0043231//intracellular membrane-bounded organelle	GO:0004091//carboxylesterase activity	GO:0044238//primary metabolic process	gi|42570528|ref|NP_850848.2|/4.66167e-168/lipase class 3 family protein [Arabidopsis thaliana]
Bol017904	2	31	0.72	11.42	3.987421934	0.000117268	0.000734689	GO:0016020//membrane	GO:0005249//voltage-gated potassium channel activity;GO:0000166//nucleotide binding	GO:0030001//metal ion transport;GO:0000904//cell morphogenesis involved in differentiation	gi|15236820|ref|NP_194976.1|/0/AKT5; cyclic nucleotide binding / inward rectifier potassium channel [Arabidopsis thaliana]
Bol006932	2	31	0.72	11.42	3.987421934	0.000117268	0.000734516	GO:0043234//protein complex;GO:0044444//cytoplasmic part	GO:0016616//oxidoreductase activity, acting on the CH-OH group of donors, NAD or NADP as acceptor;GO:0048037//cofactor binding;GO:0000166//nucleotide binding	GO:0006072//glycerol-3-phosphate metabolic process	gi|15227377|ref|NP_181685.1|/0/GPDHC1; NAD or NADH binding / glycerol-3-phosphate dehydrogenase (NAD+) [Arabidopsis thaliana]
Bol024039	2	28	0.72	10.32	3.841302254	0.000117582	0.000736311	-	GO:0005515//protein binding	GO:0044267//cellular protein metabolic process;GO:0009630//gravitropism	gi|297841555|ref|XP_002888659.1|/0/hypothetical protein ARALYDRAFT_894602 [Arabidopsis lyrata subsp. lyrata]
Bol001829	2	28	0.72	10.32	3.841302254	0.000117582	0.000736138	GO:0043231//intracellular membrane-bounded organelle	GO:0004312//fatty acid synthase activity	GO:0006631//fatty acid metabolic process	gi|5139348|emb|CAB45522.1|/2.11714e-171/[acyl-carrier protein] S-malonyltransferase [Brassica napus]
Bol016878	2	28	0.72	10.32	3.841302254	0.000117582	0.000735965	-	-	-	gi|15237722|ref|NP_200671.1|/3.52117e-99/unknown protein [Arabidopsis thaliana]
Bol024799	2	28	0.72	10.32	3.841302254	0.000117582	0.000735792	GO:0044464//cell part	GO:0004857//enzyme inhibitor activity;GO:0004091//carboxylesterase activity	GO:0009639//response to red or far red light	gi|297793803|ref|XP_002864786.1|/3.29468e-85/hypothetical protein ARALYDRAFT_496412 [Arabidopsis lyrata subsp. lyrata]
Bol017359	2	27	0.72	9.95	3.788627714	0.00011791	0.00073767	-	-	-	gi|297838735|ref|XP_002887249.1|/3.47245e-95/predicted protein [Arabidopsis lyrata subsp. lyrata]
Bol026664	2	27	0.72	9.95	3.788627714	0.00011791	0.000737497	GO:0019866//organelle inner membrane;GO:0031224//intrinsic to membrane	-	GO:0046907//intracellular transport	gi|297830712|ref|XP_002883238.1|/3.85284e-159/mitochondrial substrate carrier family protein [Arabidopsis lyrata subsp. lyrata]
Bol024980	2	27	0.72	9.95	3.788627714	0.00011791	0.000737324	-	GO:0004175//endopeptidase activity	GO:0019538//protein metabolic process	gi|15222611|ref|NP_173922.1|/0/aspartyl protease family protein [Arabidopsis thaliana]
Bol038648	2	27	0.72	9.95	3.788627714	0.00011791	0.000737151	-	-	-	-
Bol036625	2	26	0.72	9.58	3.733956844	0.000118527	0.000740834	-	-	-	gi|62867617|gb|AAY17412.1|/5.9271e-39/At1g13390 [Arabidopsis thaliana]
Bol030680	2	26	0.72	9.58	3.733956844	0.000118527	0.00074066	-	-	-	gi|15294292|gb|AAK95323.1|AF410337_1/7.79417e-101/At2g25920/F17H15.5 [Arabidopsis thaliana]
Bol038482	2	26	0.72	9.58	3.733956844	0.000118527	0.000740487	-	-	-	-
Bol017130	2	26	0.72	9.58	3.733956844	0.000118527	0.000740313	-	-	-	gi|186525122|ref|NP_197759.3|/2.10103e-154/unknown protein [Arabidopsis thaliana]
Bol026589	2	26	0.72	9.58	3.733956844	0.000118527	0.00074014	GO:0044464//cell part	GO:0035251//UDP-glucosyltransferase activity	GO:0009725//response to hormone stimulus;GO:0006970//response to osmotic stress;GO:0009687//abscisic acid metabolic process	gi|15233157|ref|NP_188816.1|/0/UDP-glucoronosyl/UDP-glucosyl transferase family protein [Arabidopsis thaliana]
Bol003060	2	25	0.72	9.21	3.677132345	0.000119686	0.000747027	-	GO:0046914//transition metal ion binding	GO:0010074//maintenance of meristem identity	gi|30697894|ref|NP_201183.2|/2.18928e-143/SHA1 (shoot apical meristem arrest 1); protein binding / zinc ion binding [Arabidopsis thaliana]
Bol010103	2	25	0.72	9.21	3.677132345	0.000119686	0.000746852	-	GO:0016628//oxidoreductase activity, acting on the CH-CH group of donors, NAD or NADP as acceptor	GO:0008152//metabolic process	gi|18413950|ref|NP_568102.1|/1.2222e-167/short-chain dehydrogenase/reductase (SDR) family protein [Arabidopsis thaliana]
Bol022623	2	25	0.72	9.21	3.677132345	0.000119686	0.000746677	-	-	-	gi|6633823|gb|AAF19682.1|AC009519_16/7.85172e-92/F1N19.26 [Arabidopsis thaliana]
Bol001034	2	24	0.72	8.84	3.617977558	0.000121856	0.000759683	-	-	-	gi|15220964|ref|NP_175213.1|/2.24581e-110/F-box family protein [Arabidopsis thaliana]
Bol025823	2	24	0.72	8.84	3.617977558	0.000121856	0.000759506	GO:0043231//intracellular membrane-bounded organelle;GO:0043234//protein complex	GO:0003676//nucleic acid binding;GO:0001071//nucleic acid binding transcription factor activity	GO:0045787//positive regulation of cell cycle;GO:0009725//response to hormone stimulus;GO:0006355//regulation of transcription, DNA-dependent;GO:0008283//cell proliferation;GO:0000904//cell morphogenesis involved in differentiation	gi|22086269|gb|AAM90620.1|AF400000_1/0/E2F-related transcription factor 1 [Noccaea caerulescens]
Bol039488	2	24	0.72	8.84	3.617977558	0.000121856	0.000759328	GO:0043231//intracellular membrane-bounded organelle	-	-	gi|297803612|ref|XP_002869690.1|/0/expressed protein [Arabidopsis lyrata subsp. lyrata]
Bol007311	2	23	0.72	8.47	3.556293158	0.00012591	0.000781298	-	-	-	gi|15230479|ref|NP_187847.1|/5.34257e-80/3'-5' exonuclease/ nucleic acid binding [Arabidopsis thaliana]
Bol032756	2	22	0.72	8.1	3.491853096	0.000133457	0.00082448	-	-	-	gi|257096919|sp|P0CB23.1|Y4862_ARATH/0/RecName: Full=Uncharacterized protein At4g38062
Bol001213	2	22	0.72	8.1	3.491853096	0.000133457	0.000824288	-	-	-	gi|240255275|ref|NP_187052.4|/1.7847e-146/unknown protein [Arabidopsis thaliana]
Bol032399	2	21	0.72	7.74	3.426264755	0.000147461	0.000895424	GO:0031410//cytoplasmic vesicle	GO:0046914//transition metal ion binding;GO:0016491//oxidoreductase activity	-	gi|42563512|ref|NP_187148.2|/1.07787e-160/zinc finger (DHHC type) family protein [Arabidopsis thaliana]
Bol001163	2	21	0.72	7.74	3.426264755	0.000147461	0.00089522	-	-	-	gi|15239608|ref|NP_200244.1|/1.01792e-99/unknown protein [Arabidopsis thaliana]
Bol036226	2	21	0.72	7.74	3.426264755	0.000147461	0.000895016	GO:0016020//membrane	GO:0043168	-	gi|42573455|ref|NP_974824.1|/2.14102e-44/remorin family protein [Arabidopsis thaliana]
Bol044933	2	21	0.72	7.74	3.426264755	0.000147461	0.000894812	-	-	-	gi|297846838|ref|XP_002891300.1|/4.97424e-64/hypothetical protein ARALYDRAFT_473826 [Arabidopsis lyrata subsp. lyrata]
Bol006810	2	21	0.72	7.74	3.426264755	0.000147461	0.000894608	GO:0044431//Golgi apparatus part	GO:0016857//racemase and epimerase activity, acting on carbohydrates and derivatives;GO:0005515//protein binding;GO:0048037//cofactor binding	GO:0050896//response to stimulus;GO:0045489//pectin biosynthetic process;GO:0019318//hexose metabolic process;GO:0009250//glucan biosynthetic process;GO:0042546//cell wall biogenesis	gi|297813553|ref|XP_002874660.1|/0/UDP-D-glucose/UDP-D-galactose 4-epimerase 5 [Arabidopsis lyrata subsp. lyrata]
Bol035379	2	21	0.72	7.74	3.426264755	0.000147461	0.000894404	-	GO:0016876//ligase activity, forming aminoacyl-tRNA and related compounds;GO:0032559	GO:0010467//gene expression;GO:0019538//protein metabolic process	gi|18405940|ref|NP_564721.1|/3.45227e-102/pyrrolidone-carboxylate peptidase family protein [Arabidopsis thaliana]
Bol019640	2	21	0.72	7.74	3.426264755	0.000147461	0.000894201	-	-	-	gi|193806501|sp|Q9C7F1.2|PPR61_ARATH/9.2365e-82/RecName: Full=Putative pentatricopeptide repeat-containing protein At1g28020
Bol034740	2	21	0.72	7.74	3.426264755	0.000147461	0.000893997	GO:0016020//membrane	GO:0004672//protein kinase activity;GO:0032559	GO:0006464//protein modification process	gi|297830172|ref|XP_002882968.1|/1.01696e-140/hypothetical protein ARALYDRAFT_479045 [Arabidopsis lyrata subsp. lyrata]
Bol004283	3	6318	1.09	2327.55	11.06026831	7.54E-05	0.000508883	GO:0043231//intracellular membrane-bounded organelle	GO:0016881//acid-amino acid ligase activity	GO:0009725//response to hormone stimulus;GO:0048878//chemical homeostasis	gi|7543905|emb|CAB87145.1|/0/auxin reponsive-like protein [Arabidopsis thaliana]
Bol024335	3	4520	1.09	1665.17	10.57712562	7.54E-05	0.000508239	-	-	-	gi|145203169|gb|ABP35954.1|/6.15761e-62/A3 protein [Brassica rapa]
Bol033811	3	3654	1.09	1346.13	10.27027389	7.54E-05	0.000508754	GO:0031410//cytoplasmic vesicle	GO:0005488//binding	GO:0051234//establishment of localization;GO:0010876	gi|297802668|ref|XP_002869218.1|/8.66222e-45/predicted protein [Arabidopsis lyrata subsp. lyrata]
Bol005019	3	2126	1.09	783.22	9.48894566	7.54E-05	0.000507982	GO:0043231//intracellular membrane-bounded organelle	GO:0016747//transferase activity, transferring acyl groups other than amino-acyl groups	GO:0009314//response to radiation;GO:0008544//epidermis development;GO:0006950//response to stress;GO:0006631//fatty acid metabolic process	gi|116831289|gb|ABK28598.1|/0/unknown [Arabidopsis thaliana]
Bol015793	3	1507	1.09	555.18	8.992483651	7.54E-05	0.000509657	GO:0044464//cell part	GO:0017111//nucleoside-triphosphatase activity;GO:0015098//molybdate ion transmembrane transporter activity;GO:0032559	GO:0009207	gi|297834142|ref|XP_002884953.1|/0/abc transporter family protein [Arabidopsis lyrata subsp. lyrata]
Bol028325	3	864	1.09	318.3	8.189915212	7.54E-05	0.000510694	GO:0043231//intracellular membrane-bounded organelle	GO:0004553//hydrolase activity, hydrolyzing O-glycosyl compounds	GO:0009555//pollen development	gi|297800020|ref|XP_002867894.1|/0/hypothetical protein ARALYDRAFT_492866 [Arabidopsis lyrata subsp. lyrata]
Bol020561	3	764	1.09	281.46	8.012457961	7.54E-05	0.000510305	GO:0005618//cell wall;GO:0043231//intracellular membrane-bounded organelle;GO:0016020//membrane	GO:0016843	GO:0009820//alkaloid metabolic process	gi|297827767|ref|XP_002881766.1|/0/hypothetical protein ARALYDRAFT_483200 [Arabidopsis lyrata subsp. lyrata]
Bol013611	3	310	1.09	114.2	6.711090705	7.54E-05	0.000509916	GO:0016020//membrane	GO:0003824//catalytic activity;GO:0000166//nucleotide binding	GO:0006355//regulation of transcription, DNA-dependent	gi|297798548|ref|XP_002867158.1|/1.36862e-63/hypothetical protein ARALYDRAFT_491300 [Arabidopsis lyrata subsp. lyrata]
Bol015379	3	193	1.09	71.1	6.02744952	7.54E-05	0.000509011	GO:0043231//intracellular membrane-bounded organelle;GO:0031224//intrinsic to membrane	GO:0015171//amino acid transmembrane transporter activity	GO:0006865//amino acid transport;GO:0051707//response to other organism	gi|15238312|ref|NP_196097.1|/0/CAT6 (CATIONIC AMINO ACID TRANSPORTER 6); amino acid transmembrane transporter/ basic amino acid transmembrane transporter/ cationic amino acid transmembrane transporter [Arabidopsis thaliana]
Bol013065	3	191	1.09	70.36	6.012355443	7.54E-05	0.000510434	GO:0044464//cell part	GO:0042626//ATPase activity, coupled to transmembrane movement of substances;GO:0032559	GO:0009207	gi|297799240|ref|XP_002867504.1|/0/abc transporter family protein [Arabidopsis lyrata subsp. lyrata]
Bol007893	3	116	1.09	42.73	5.292849277	7.54E-05	0.000509528	GO:0044464//cell part	GO:0016790//thiolester hydrolase activity	GO:0043412	gi|89257472|gb|ABD64963.1|/7.76518e-176/palmitoyl protein thioesterase family protein [Brassica oleracea]
Bol009345	3	81	1.09	29.84	4.774847495	7.54E-05	0.000508496	GO:0009570//chloroplast stroma	GO:0005488//binding;GO:0016701//oxidoreductase activity, acting on single donors with incorporation of molecular oxygen	-	gi|297804226|ref|XP_002869997.1|/0/nine-cis-epoxycarotenoid dioxygenase 4 [Arabidopsis lyrata subsp. lyrata]
Bol034144	3	75	1.09	27.63	4.663835522	7.54E-05	0.000509787	-	GO:0005488//binding	-	gi|297833146|ref|XP_002884455.1|/2.92119e-62/nucleic acid binding protein [Arabidopsis lyrata subsp. lyrata]
Bol000519	3	64	1.09	23.58	4.435163678	7.54E-05	0.00050811	-	GO:0005488//binding	GO:0000087//M phase of mitotic cell cycle	gi|23506946|gb|AAN37925.1|AF410429_1/0/aysnaptic 1 [Brassica oleracea var. alboglabra]
Bol031603	3	60	1.09	22.1	4.34164633	7.54E-05	0.000510046	GO:0031981//nuclear lumen;GO:0009526//plastid envelope;GO:0015934//large ribosomal subunit;GO:0031090//organelle membrane	GO:0003723//RNA binding;GO:0005198//structural molecule activity	GO:0003002//regionalization;GO:0010467//gene expression	gi|18398753|ref|NP_564417.1|/1.08927e-95/60S ribosomal protein L9 (RPL90B) [Arabidopsis thaliana]
Bol004766	3	53	1.09	19.53	4.163291909	7.54E-05	0.000508367	GO:0044464//cell part	GO:0004672//protein kinase activity;GO:0032559	GO:0006464//protein modification process	gi|297832266|ref|XP_002884015.1|/0/kinase family protein [Arabidopsis lyrata subsp. lyrata]
Bol043909	3	52	1.09	19.16	4.135697521	7.54E-05	0.000510175	GO:0043231//intracellular membrane-bounded organelle	GO:0003677//DNA binding;GO:0001071//nucleic acid binding transcription factor activity;GO:0005515//protein binding	GO:0006351//transcription, DNA-dependent	gi|309952051|gb|ADO95299.1|/0/bZIP65 [Arabidopsis thaliana]
Bol009026	3	51	1.09	18.79	4.107565027	7.54E-05	0.00050927	-	-	-	gi|224109808|ref|XP_002315318.1|/7.48405e-28/predicted protein [Populus trichocarpa]
Bol017024	3	47	1.09	17.31	3.989205685	7.54E-05	0.000510564	GO:0044464//cell part	-	-	gi|297797089|ref|XP_002866429.1|/5.98718e-95/hypothetical protein ARALYDRAFT_919377 [Arabidopsis lyrata subsp. lyrata]
Bol007214	3	46	1.09	16.95	3.958885233	7.54E-05	0.000509399	GO:0030312//external encapsulating structure;GO:0016020//membrane	GO:0003676//nucleic acid binding;GO:0016892	GO:0009813//flavonoid biosynthetic process;GO:0009267//cellular response to starvation;GO:0007165//signal transduction;GO:0032502//developmental process	gi|21555182|gb|AAM63798.1|/9.23909e-101/ribonuclease, RNS1 [Arabidopsis thaliana]
Bol018459	3	46	1.09	16.95	3.958885233	7.54E-05	0.000509141	GO:0009536//plastid	-	GO:0009108//coenzyme biosynthetic process	gi|297848388|ref|XP_002892075.1|/1.0762e-105/hypothetical protein ARALYDRAFT_311305 [Arabidopsis lyrata subsp. lyrata]
Bol020167	3	46	1.09	16.95	3.958885233	7.54E-05	0.000508625	-	-	-	gi|89257553|gb|ABD65043.1|/1.21719e-14/hypothetical protein 26.t00101 [Brassica oleracea]
Bol006237	3	42	1.09	15.47	3.827073157	7.54E-05	0.000507856	GO:0043231//intracellular membrane-bounded organelle	-	-	gi|15241075|ref|NP_200401.1|/2.68085e-151/sucrase-related [Arabidopsis thaliana]
Bol009403	3	40	1.09	14.74	3.757336484	7.54E-05	0.000507733	-	-	-	gi|297800200|ref|XP_002867984.1|/2.62146e-08/hypothetical protein ARALYDRAFT_493002 [Arabidopsis lyrata subsp. lyrata]
Bol007913	3	40	1.09	14.74	3.757336484	7.54E-05	0.000507605	-	-	-	gi|89257476|gb|ABD64967.1|/8.62849e-73/hypothetical protein 25.t00004 [Brassica oleracea]
Bol024710	3	39	1.09	14.37	3.720660022	7.54E-05	0.000507483	-	GO:0005488//binding	-	gi|15239074|ref|NP_196711.1|/5.61858e-94/unknown protein [Arabidopsis thaliana]
Bol025174	3	38	1.09	14	3.683026787	7.54E-05	0.000507368	GO:0019866//organelle inner membrane;GO:0031224//intrinsic to membrane;GO:0009536//plastid	GO:0022857//transmembrane transporter activity	GO:0046907//intracellular transport;GO:0043094;GO:0006818//hydrogen transport	gi|15232420|ref|NP_190979.1|/1.23691e-163/PUMP1 (PLANT UNCOUPLING MITOCHONDRIAL PROTEIN 1); binding / oxidative phosphorylation uncoupler [Arabidopsis thaliana]
Bol024258	3	37	1.09	13.63	3.644385522	7.54E-05	0.000507264	-	-	-	gi|297802452|ref|XP_002869110.1|/7.09896e-80/hypothetical protein ARALYDRAFT_491149 [Arabidopsis lyrata subsp. lyrata]
Bol030775	3	34	1.09	12.53	3.522986375	7.55E-05	0.000507426	-	-	-	gi|15219578|ref|NP_177530.1|/4.30251e-38/protease inhibitor/seed storage/lipid transfer protein (LTP) family protein [Arabidopsis thaliana]
Bol020904	3	34	1.09	12.53	3.522986375	7.55E-05	0.000507297	GO:0044464//cell part	-	GO:0015833//peptide transport;GO:0015698//inorganic anion transport	gi|297851686|ref|XP_002893724.1|/0/proton-dependent oligopeptide transport family protein [Arabidopsis lyrata subsp. lyrata]
Bol045124	3	33	1.09	12.16	3.479743189	7.55E-05	0.000507209	GO:0005840//ribosome;GO:0031234//extrinsic to internal side of plasma membrane;GO:0031981//nuclear lumen;GO:0009536//plastid	GO:0005488//binding;GO:0004871//signal transducer activity;GO:0004683//calmodulin-dependent protein kinase activity	GO:0006412//translation;GO:0010038//response to metal ion;GO:0006796//phosphate metabolic process;GO:0048513//organ development	gi|297852482|ref|XP_002894122.1|/5.79222e-178/hypothetical protein ARALYDRAFT_474002 [Arabidopsis lyrata subsp. lyrata]
Bol029773	3	32	1.09	11.79	3.435163678	7.56E-05	0.000507627	GO:0044424//intracellular part	GO:0046914//transition metal ion binding;GO:0016701//oxidoreductase activity, acting on single donors with incorporation of molecular oxygen	GO:0006020//inositol metabolic process	gi|297832174|ref|XP_002883969.1|/2.18107e-165/myo-inositol oxygenase 2 [Arabidopsis lyrata subsp. lyrata]
Bol007454	3	32	1.09	11.79	3.435163678	7.56E-05	0.000507499	GO:0044464//cell part	GO:0016837//carbon-oxygen lyase activity, acting on polysaccharides	-	gi|297835452|ref|XP_002885608.1|/4.29803e-132/pectate lyase family protein [Arabidopsis lyrata subsp. lyrata]
Bol032377	3	30	1.09	11.05	3.34164633	7.60E-05	0.00050947	-	-	-	gi|297808901|ref|XP_002872334.1|/1.65414e-50/hypothetical protein ARALYDRAFT_489677 [Arabidopsis lyrata subsp. lyrata]
Bol041834	3	29	1.09	10.68	3.292511607	7.65E-05	0.00051237	-	-	-	gi|225436863|ref|XP_002272540.1|/2.3617e-29/PREDICTED: hypothetical protein [Vitis vinifera]
Bol025331	3	28	1.09	10.32	3.243042931	7.74E-05	0.000517587	GO:0016020//membrane	-	GO:0006810//transport	gi|15225053|ref|NP_181454.1|/0/nodulin family protein [Arabidopsis thaliana]
Bol006236	3	28	1.09	10.32	3.243042931	7.74E-05	0.000517457	-	-	-	gi|8843737|dbj|BAA97285.1|/0/myosin heavy chain-like [Arabidopsis thaliana]
Bol027328	3	28	1.09	10.32	3.243042931	7.74E-05	0.000517327	-	-	-	gi|3337355|gb|AAC27400.1|/0/hypothetical protein [Arabidopsis thaliana]
Bol019737	3	28	1.09	10.32	3.243042931	7.74E-05	0.000517197	-	GO:0004672//protein kinase activity;GO:0032559	GO:0006464//protein modification process	gi|297811985|ref|XP_002873876.1|/0/kinase family protein [Arabidopsis lyrata subsp. lyrata]
Bol026979	3	27	1.09	9.95	3.190368391	7.92E-05	0.000525965	-	GO:0003676//nucleic acid binding	-	gi|15218005|ref|NP_173490.1|/0/DNA-binding bromodomain-containing protein [Arabidopsis thaliana]
Bol035172	3	26	1.09	9.58	3.135697521	8.23E-05	0.00054501	-	GO:0008135//translation factor activity, nucleic acid binding	GO:0006412//translation	gi|21264042|sp|Q94JV4.1|SUI12_ARATH/1.54178e-49/RecName: Full=Protein translation factor SUI1 homolog 2
Bol020149	3	25	1.09	9.21	3.078873021	8.79E-05	0.000578402	GO:0043231//intracellular membrane-bounded organelle;GO:0016020//membrane	GO:0004672//protein kinase activity;GO:0032559	GO:0006464//protein modification process	gi|89257540|gb|ABD65030.1|/0/protein kinase, putative [Brassica oleracea]
Bol044451	3	25	1.09	9.21	3.078873021	8.79E-05	0.00057826	GO:0043234//protein complex	GO:0016728	GO:0006259//DNA metabolic process;GO:0009142//nucleoside triphosphate biosynthetic process;GO:0010038//response to metal ion	gi|297821381|ref|XP_002878573.1|/0/R1/RIBONUCLEOTIDE REDUCTASE, reductase protein R1 [Arabidopsis lyrata subsp. lyrata]
Bol007444	3	25	1.09	9.21	3.078873021	8.79E-05	0.000578117	-	GO:0016411//acylglycerol O-acyltransferase activity	-	gi|6572073|emb|CAB63016.1|/2.55924e-52/putative protein [Arabidopsis thaliana]
Bol020450	3	24	1.09	8.84	3.019718235	9.81E-05	0.000637885	GO:0043234//protein complex;GO:0031224//intrinsic to membrane	GO:0016787//hydrolase activity	GO:0051605//protein maturation by peptide bond cleavage	gi|20140011|sp|P58684.1|SPCS2_ARATH/2.57215e-81/RecName: Full=Probable signal peptidase complex subunit 2; AltName: Full=Microsomal signal peptidase 25 kDa subunit; Short=SPase 25 kDa subunit
Bol025177	3	24	1.09	8.84	3.019718235	9.81E-05	0.000637729	-	-	-	gi|297820148|ref|XP_002877957.1|/8.07927e-122/josephin family protein [Arabidopsis lyrata subsp. lyrata]
Bol000907	3	24	1.09	8.84	3.019718235	9.81E-05	0.000637574	GO:0043231//intracellular membrane-bounded organelle	GO:0005488//binding	-	gi|15233840|ref|NP_195552.1|/0/unknown protein [Arabidopsis thaliana]
Bol000488	3	22	1.09	8.1	2.893593773	0.000149503	0.000905964	GO:0043231//intracellular membrane-bounded organelle	GO:0004518//nuclease activity	-	gi|297828519|ref|XP_002882142.1|/0/endonuclease/exonuclease/phosphatase family protein [Arabidopsis lyrata subsp. lyrata]
Bol039271	4	3497	1.45	1288.29	9.795188772	4.75E-05	0.000342009	GO:0009536//plastid;GO:0042579//microbody;GO:0044432//endoplasmic reticulum part	GO:0046914//transition metal ion binding;GO:0008422//beta-glucosidase activity;GO:0016788//hydrolase activity, acting on ester bonds;GO:0019899//enzyme binding	GO:0006714;GO:0010118//stomatal movement;GO:0048878//chemical homeostasis;GO:0006996//organelle organization;GO:0006970//response to osmotic stress;GO:0043623//cellular protein complex assembly;GO:0009409//response to cold;GO:0009738//abscisic acid mediated signaling pathway;GO:0006952//defense response;GO:0009608//response to symbiont	gi|297839479|ref|XP_002887621.1|/3.51732e-175/T4O12.15 [Arabidopsis lyrata subsp. lyrata]
Bol002086	4	2713	1.45	999.47	9.428966553	4.75E-05	0.000341732	-	-	-	-
Bol003195	4	666	1.45	245.35	7.402644561	4.75E-05	0.000341548	GO:0044424//intracellular part	GO:0016788//hydrolase activity, acting on ester bonds	-	gi|297819478|ref|XP_002877622.1|/6.48092e-150/hypothetical protein ARALYDRAFT_485224 [Arabidopsis lyrata subsp. lyrata]
Bol026814	4	228	1.45	84	5.856264523	4.75E-05	0.000341455	GO:0016020//membrane	GO:0000166//nucleotide binding;GO:0042626//ATPase activity, coupled to transmembrane movement of substances	GO:0009734//auxin mediated signaling pathway;GO:0009606//tropism;GO:0009926//auxin polar transport;GO:0048588//developmental cell growth	gi|15217785|ref|NP_171753.1|/1.98686e-104/PGP11 (P-GLYCOPROTEIN 11); ATPase, coupled to transmembrane movement of substances [Arabidopsis thaliana]
Bol019483	4	197	1.45	72.57	5.645248465	4.75E-05	0.000341363	-	-	-	gi|225442535|ref|XP_002284154.1|/1.83196e-141/PREDICTED: hypothetical protein [Vitis vinifera]
Bol005984	4	140	1.45	51.58	5.152686968	4.75E-05	0.000342658	GO:0009536//plastid	GO:0004497//monooxygenase activity;GO:0005506//iron ion binding	GO:0016117//carotenoid biosynthetic process	gi|297846138|ref|XP_002890950.1|/2.03496e-17/hypothetical protein ARALYDRAFT_473366 [Arabidopsis lyrata subsp. lyrata]
Bol043262	4	130	1.45	47.89	5.04559963	4.75E-05	0.000342287	-	-	-	gi|297851114|ref|XP_002893438.1|/1.23941e-22/hypothetical protein ARALYDRAFT_890209 [Arabidopsis lyrata subsp. lyrata]
Bol043911	4	112	1.45	41.26	4.830619016	4.75E-05	0.000341917	GO:0031224//intrinsic to membrane	GO:0004672//protein kinase activity;GO:0032559	GO:0006464//protein modification process;GO:0007167//enzyme linked receptor protein signaling pathway	gi|15240178|ref|NP_196300.1|/0/SRF2 (STRUBBELIG-RECEPTOR FAMILY 2); ATP binding / kinase/ protein serine/threonine kinase [Arabidopsis thaliana]
Bol016998	4	100	1.45	36.84	4.667148256	4.75E-05	0.000343216	-	GO:0046872//metal ion binding;GO:0003676//nucleic acid binding	-	gi|297793719|ref|XP_002864744.1|/7.27458e-122/myb family transcription factor [Arabidopsis lyrata subsp. lyrata]
Bol027878	4	97	1.45	35.73	4.623011109	4.75E-05	0.000342472	GO:0009536//plastid	GO:0046914//transition metal ion binding	-	gi|18423810|ref|NP_568834.1|/3.07424e-126/zinc finger (C3HC4-type RING finger) family protein [Arabidopsis thaliana]
Bol019344	4	80	1.45	29.47	4.345122255	4.75E-05	0.000342194	GO:0044439;GO:0031224//intrinsic to membrane	-	-	gi|3650028|gb|AAC61283.1|/8.68056e-95/22 kDa peroxisomal membrane protein [Arabidopsis thaliana]
Bol023826	4	77	1.45	28.37	4.290241345	4.75E-05	0.00034238	GO:0031224//intrinsic to membrane	GO:0017111//nucleoside-triphosphatase activity;GO:0015405;GO:0032559	GO:0006810//transport;GO:0009207	gi|15232264|ref|NP_191575.1|/0/ATMRP9; ATPase, coupled to transmembrane movement of substances [Arabidopsis thaliana]
Bol003641	4	74	1.45	27.26	4.232660757	4.75E-05	0.000342102	-	GO:0008233//peptidase activity	-	gi|2894598|emb|CAA17132.1|/4.19205e-156/putative protein [Arabidopsis thaliana]
Bol013254	4	68	1.45	25.05	4.110685798	4.75E-05	0.00034303	GO:0044464//cell part	GO:0016791//phosphatase activity;GO:0016462//pyrophosphatase activity	GO:0007165//signal transduction;GO:0051259//protein oligomerization;GO:0006796//phosphate metabolic process;GO:0009267//cellular response to starvation	gi|297850166|ref|XP_002892964.1|/5.52017e-136/phosphoric monoester hydrolase [Arabidopsis lyrata subsp. lyrata]
Bol029668	4	63	1.45	23.21	4.000621717	4.75E-05	0.000342937	-	-	-	gi|238908343|emb|CAZ40328.1|/1.2156e-138/hypothetical protein [Raphanus sativus]
Bol040758	4	59	1.45	21.74	3.906227135	4.75E-05	0.000343402	GO:0031224//intrinsic to membrane	GO:0015114//phosphate transmembrane transporter activity;GO:0032559;GO:0042626//ATPase activity, coupled to transmembrane movement of substances	GO:0009734//auxin mediated signaling pathway;GO:0009207;GO:0009606//tropism;GO:0009926//auxin polar transport;GO:0048588//developmental cell growth	gi|15217785|ref|NP_171753.1|/0/PGP11 (P-GLYCOPROTEIN 11); ATPase, coupled to transmembrane movement of substances [Arabidopsis thaliana]
Bol026182	4	58	1.45	21.37	3.881462103	4.75E-05	0.000343309	-	GO:0017111//nucleoside-triphosphatase activity;GO:0032559	GO:0009642//response to light intensity;GO:0044267//cellular protein metabolic process;GO:0000302//response to reactive oxygen species	gi|297842179|ref|XP_002888971.1|/0/ATHSP101 [Arabidopsis lyrata subsp. lyrata]
Bol012280	4	57	1.45	21	3.856264523	4.75E-05	0.000341824	GO:0043231//intracellular membrane-bounded organelle	-	GO:0006970//response to osmotic stress	gi|297845414|ref|XP_002890588.1|/9.75235e-100/predicted protein [Arabidopsis lyrata subsp. lyrata]
Bol019285	4	55	1.45	20.26	3.804509369	4.75E-05	0.000342751	GO:0031410//cytoplasmic vesicle	GO:0015036//disulfide oxidoreductase activity	GO:0019725//cellular homeostasis	gi|78499689|gb|ABB45843.1|/2.9044e-48/hypothetical protein [Thellungiella halophila]
Bol017417	4	54	1.45	19.89	3.777918471	4.75E-05	0.000342844	-	GO:0046872//metal ion binding	-	gi|18409649|ref|NP_564995.1|/8.99073e-95/caleosin-related family protein [Arabidopsis thaliana]
Bol005939	4	54	1.45	19.89	3.777918471	4.75E-05	0.00034164	GO:0043231//intracellular membrane-bounded organelle	-	GO:0009725//response to hormone stimulus;GO:0009900;GO:0009832//plant-type cell wall biogenesis	gi|297834226|ref|XP_002884995.1|/1.18792e-54/hypothetical protein ARALYDRAFT_478795 [Arabidopsis lyrata subsp. lyrata]
Bol041838	4	53	1.45	19.53	3.751567144	4.75E-05	0.000343123	GO:0043231//intracellular membrane-bounded organelle	GO:0003676//nucleic acid binding;GO:0030528//transcription regulator activity	-	gi|297845792|ref|XP_002890777.1|/1.03854e-149/hypothetical protein ARALYDRAFT_890389 [Arabidopsis lyrata subsp. lyrata]
Bol017351	4	51	1.45	18.79	3.695840261	4.75E-05	0.000342565	GO:0009526//plastid envelope	GO:0003676//nucleic acid binding;GO:0046914//transition metal ion binding;GO:0001071//nucleic acid binding transcription factor activity	GO:0048506;GO:0006355//regulation of transcription, DNA-dependent	gi|312283405|dbj|BAJ34568.1|/4.43541e-167/unnamed protein product [Thellungiella halophila]
Bol032375	4	48	1.45	17.68	3.607993469	4.75E-05	0.000341272	-	-	-	gi|48525345|gb|AAT44974.1|/0/At5g28910 [Arabidopsis thaliana]
Bol020657	4	44	1.45	16.21	3.482759286	4.75E-05	0.000341183	-	-	-	gi|297788595|ref|XP_002862374.1|/8.69414e-24/hypothetical protein ARALYDRAFT_920829 [Arabidopsis lyrata subsp. lyrata]
Bol031728	4	44	1.45	16.21	3.482759286	4.75E-05	0.000341091	GO:0043231//intracellular membrane-bounded organelle	GO:0001071//nucleic acid binding transcription factor activity	GO:0009725//response to hormone stimulus;GO:0006351//transcription, DNA-dependent	gi|297825155|ref|XP_002880460.1|/6.30966e-101/homeobox-leucine zipper protein 9 [Arabidopsis lyrata subsp. lyrata]
Bol036563	4	44	1.45	16.21	3.482759286	4.75E-05	0.000340999	GO:0043231//intracellular membrane-bounded organelle	GO:0003676//nucleic acid binding;GO:0060229//lipase activator activity;GO:0001071//nucleic acid binding transcription factor activity;GO:0032561;GO:0005515//protein binding	GO:0010038//response to metal ion;GO:0006355//regulation of transcription, DNA-dependent;GO:0009755//hormone-mediated signaling pathway;GO:0010260//organ senescence	gi|297840605|ref|XP_002888184.1|/1.72372e-23/hypothetical protein ARALYDRAFT_475338 [Arabidopsis lyrata subsp. lyrata]
Bol009754	4	37	1.45	13.63	3.232660757	4.75E-05	0.000341208	-	GO:0005543//phospholipid binding	GO:0023052//signaling	gi|297850174|ref|XP_002892968.1|/0/hypothetical protein ARALYDRAFT_889192 [Arabidopsis lyrata subsp. lyrata]
Bol022109	4	35	1.45	12.89	3.152127458	4.76E-05	0.000341826	GO:0043231//intracellular membrane-bounded organelle;GO:0015934//large ribosomal subunit	GO:0005198//structural molecule activity	GO:0010467//gene expression	gi|297843758|ref|XP_002889760.1|/6.61976e-89/60S ribosomal protein L21 [Arabidopsis lyrata subsp. lyrata]
Bol012905	4	35	1.45	12.89	3.152127458	4.76E-05	0.000341734	GO:0009536//plastid	GO:0004672//protein kinase activity;GO:0008378//galactosyltransferase activity;GO:0032559	GO:0009725//response to hormone stimulus;GO:0009312//oligosaccharide biosynthetic process;GO:0005985//sucrose metabolic process;GO:0019406;GO:0023052//signaling;GO:0006950//response to stress;GO:0006464//protein modification process	gi|297805652|ref|XP_002870710.1|/0/hypothetical protein ARALYDRAFT_493949 [Arabidopsis lyrata subsp. lyrata]
Bol003789	4	34	1.45	12.53	3.111261609	4.77E-05	0.000342474	-	-	-	gi|15233020|ref|NP_186943.1|/3.2598e-96/unknown protein [Arabidopsis thaliana]
Bol018315	4	34	1.45	12.53	3.111261609	4.77E-05	0.000342382	-	-	-	gi|297848792|ref|XP_002892277.1|/1.14144e-141/TraB family protein [Arabidopsis lyrata subsp. lyrata]
Bol010943	4	34	1.45	12.53	3.111261609	4.77E-05	0.00034229	-	GO:0005488//binding	GO:0032502//developmental process;GO:0051707//response to other organism	gi|297829650|ref|XP_002882707.1|/5.69096e-44/hypothetical protein ARALYDRAFT_897298 [Arabidopsis lyrata subsp. lyrata]
Bol006550	4	33	1.45	12.16	3.068018423	4.79E-05	0.000343611	-	GO:0046914//transition metal ion binding;GO:0016791//phosphatase activity	-	gi|222423388|dbj|BAH19666.1|/0/AT1G08420 [Arabidopsis thaliana]
Bol015241	4	33	1.45	12.16	3.068018423	4.79E-05	0.000343518	-	-	-	gi|15239100|ref|NP_199102.1|/0/unknown protein [Arabidopsis thaliana]
Bol041428	4	33	1.45	12.16	3.068018423	4.79E-05	0.000343426	-	-	-	gi|18409649|ref|NP_564995.1|/5.45449e-92/caleosin-related family protein [Arabidopsis thaliana]
Bol035692	4	33	1.45	12.16	3.068018423	4.79E-05	0.000343334	GO:0009536//plastid	GO:0016836//hydro-lyase activity	GO:0009637//response to blue light;GO:0006558//L-phenylalanine metabolic process;GO:0006570//tyrosine metabolic process	gi|297808259|ref|XP_002872013.1|/0/prephenate dehydratase family protein [Arabidopsis lyrata subsp. lyrata]
Bol034702	4	32	1.45	11.79	3.023438913	4.83E-05	0.000345863	GO:0031410//cytoplasmic vesicle	-	-	gi|71905561|gb|AAZ52758.1|/0/expressed protein [Arabidopsis thaliana]
Bol020750	4	32	1.45	11.79	3.023438913	4.83E-05	0.00034577	GO:0005576//extracellular region;GO:0030312//external encapsulating structure	GO:0043167//ion binding;GO:0015925	GO:0010192//mucilage biosynthetic process;GO:0009664//plant-type cell wall organization;GO:0044238//primary metabolic process	gi|297793965|ref|XP_002864867.1|/0/beta-galactosidase 6 [Arabidopsis lyrata subsp. lyrata]
Bol015339	4	32	1.45	11.79	3.023438913	4.83E-05	0.000345678	GO:0043231//intracellular membrane-bounded organelle;GO:0016020//membrane	GO:0046872//metal ion binding	GO:0009642//response to light intensity;GO:0006952//defense response;GO:0009725//response to hormone stimulus;GO:0000302//response to reactive oxygen species;GO:0019932//second-messenger-mediated signaling;GO:0046209//nitric oxide metabolic process;GO:0009908//flower development;GO:0048571;GO:0043200//response to amino acid stimulus;GO:0009605//response to external stimulus	gi|297811895|ref|XP_002873831.1|/9.5962e-47/hypothetical protein ARALYDRAFT_909743 [Arabidopsis lyrata subsp. lyrata]
Bol042411	4	32	1.45	11.79	3.023438913	4.83E-05	0.000345585	GO:0009536//plastid	GO:0015645//fatty acid ligase activity	GO:0006633//fatty acid biosynthetic process	gi|20799733|gb|AAM28629.1|AF503771_1/0/acyl-CoA synthetase-like protein [Arabidopsis thaliana]
Bol044987	4	30	1.45	11.05	2.929921564	5.02E-05	0.000357571	-	-	-	gi|15239034|ref|NP_199081.1|/2.44397e-48/agenet domain-containing protein [Arabidopsis thaliana]
Bol016217	4	28	1.45	10.32	2.831318165	5.63E-05	0.000392091	-	-	-	gi|297827579|ref|XP_002881672.1|/1.54734e-93/hypothetical protein ARALYDRAFT_903223 [Arabidopsis lyrata subsp. lyrata]
Bol001812	4	28	1.45	10.32	2.831318165	5.63E-05	0.000391989	-	-	-	gi|297832854|ref|XP_002884309.1|/1.67158e-104/hypothetical protein ARALYDRAFT_477457 [Arabidopsis lyrata subsp. lyrata]
Bol003620	4	28	1.45	10.32	2.831318165	5.63E-05	0.000391886	-	GO:0016405//CoA-ligase activity	GO:0019758	gi|29893229|gb|AAP03023.1|/0/acyl-activating enzyme 12 [Arabidopsis thaliana]
Bol037435	4	27	1.45	9.95	2.778643625	6.32E-05	0.000435292	-	GO:0005488//binding	-	gi|15228379|ref|NP_190414.1|/6.87433e-139/zinc finger (CCCH-type) family protein [Arabidopsis thaliana]
Bol015348	4	27	1.45	9.95	2.778643625	6.32E-05	0.00043518	GO:0043231//intracellular membrane-bounded organelle;GO:0044444//cytoplasmic part	GO:0003916//DNA topoisomerase activity;GO:0032559	GO:0006259//DNA metabolic process	gi|30680387|ref|NP_196031.2|/2.98295e-159/DNA topoisomerase II family protein [Arabidopsis thaliana]
Bol030993	4	27	1.45	9.95	2.778643625	6.32E-05	0.000435067	GO:0005667//transcription factor complex	GO:0000989//transcription factor binding transcription factor activity;GO:0004468//lysine N-acetyltransferase activity	GO:0009314//response to radiation;GO:0009292//genetic transfer;GO:0016570//histone modification	gi|15223289|ref|NP_174552.1|/0/HAF01; DNA binding / histone acetyltransferase [Arabidopsis thaliana]
Bol033479	4	26	1.45	9.58	2.723972756	7.53E-05	0.000510863	-	-	-	gi|297846718|ref|XP_002891240.1|/8.71507e-73/At1g42480 [Arabidopsis lyrata subsp. lyrata]
Bol001726	4	26	1.45	9.58	2.723972756	7.53E-05	0.000510733	GO:0009532//plastid stroma	GO:0046872//metal ion binding;GO:0016717//oxidoreductase activity, acting on paired donors, with oxidation of a pair of donors resulting in the reduction of molecular oxygen to two molecules of water	GO:0006631//fatty acid metabolic process	gi|297828724|ref|XP_002882244.1|/0/hypothetical protein ARALYDRAFT_477504 [Arabidopsis lyrata subsp. lyrata]
Bol045037	4	26	1.45	9.58	2.723972756	7.53E-05	0.000510603	-	-	-	gi|297840865|ref|XP_002888314.1|/0/hypothetical protein ARALYDRAFT_475522 [Arabidopsis lyrata subsp. lyrata]
Bol010017	4	26	1.45	9.58	2.723972756	7.53E-05	0.000510473	-	-	-	gi|7406409|emb|CAB85519.1|/7.10238e-90/putative protein [Arabidopsis thaliana]
Bol040723	4	25	1.45	9.21	2.667148256	9.67E-05	0.000629567	GO:0044435	GO:0046872//metal ion binding;GO:0016462//pyrophosphatase activity	GO:0006793//phosphorus metabolic process	gi|15223288|ref|NP_171613.1|/1.10907e-115/AtPPa1 (Arabidopsis thaliana pyrophosphorylase 1); inorganic diphosphatase
Bol036202	4	25	1.45	9.21	2.667148256	9.67E-05	0.000629413	-	GO:0046872//metal ion binding;GO:0004674//protein serine/threonine kinase activity;GO:0032559	GO:0006464//protein modification process	gi|10177904|dbj|BAB11236.1|/0/calcium dependent protein kinase-like protein [Arabidopsis thaliana]
Bol013088	4	25	1.45	9.21	2.667148256	9.67E-05	0.00062926	GO:0044464//cell part	-	GO:0022403;GO:0006412//translation	gi|297799208|ref|XP_002867488.1|/5.15075e-144/hypothetical protein ARALYDRAFT_492022 [Arabidopsis lyrata subsp. lyrata]
Bol023012	4	24	1.45	8.84	2.607993469	0.000134046	0.000827162	GO:0031224//intrinsic to membrane;GO:0044424//intracellular part	GO:0016705//oxidoreductase activity, acting on paired donors, with incorporation or reduction of molecular oxygen	GO:0006633//fatty acid biosynthetic process;GO:0009767//photosynthetic electron transport chain	gi|312281637|dbj|BAJ33684.1|/1.61355e-124/unnamed protein product [Thellungiella halophila]
Bol045171	4	24	1.45	8.84	2.607993469	0.000134046	0.00082697	GO:0031224//intrinsic to membrane;GO:0043231//intracellular membrane-bounded organelle	-	-	gi|297852366|ref|XP_002894064.1|/7.43923e-127/hypothetical protein ARALYDRAFT_891562 [Arabidopsis lyrata subsp. lyrata]
Bol012417	4	24	1.45	8.84	2.607993469	0.000134046	0.000826779	-	-	-	gi|297831924|ref|XP_002883844.1|/1.17153e-59/hypothetical protein ARALYDRAFT_319455 [Arabidopsis lyrata subsp. lyrata]
Bol028349	5	3351	1.81	1234.51	9.41373311	2.88E-05	0.000218742	-	-	-	gi|145203169|gb|ABP35954.1|/1.94816e-44/A3 protein [Brassica rapa]
Bol041792	5	2776	1.81	1022.68	9.142149379	2.88E-05	0.000218493	-	-	-	gi|297845730|ref|XP_002890746.1|/1.94715e-10/hypothetical protein ARALYDRAFT_335913 [Arabidopsis lyrata subsp. lyrata]
Bol008037	5	2052	1.81	755.96	8.706176392	2.88E-05	0.000218555	-	GO:0003824//catalytic activity	GO:0008152//metabolic process	gi|297797545|ref|XP_002866657.1|/6.23164e-138/short-chain dehydrogenase/reductase family protein [Arabidopsis lyrata subsp. lyrata]
Bol000692	5	360	1.81	132.62	6.195164853	2.88E-05	0.00021868	GO:0009570//chloroplast stroma	GO:0016747//transferase activity, transferring acyl groups other than amino-acyl groups	-	gi|6513928|gb|AAF14832.1|AC011664_14/0/hypothetical protein [Arabidopsis thaliana]
Bol032353	5	354	1.81	130.41	6.170920994	2.88E-05	0.000218369	GO:0005576//extracellular region;GO:0005618//cell wall	GO:0004553//hydrolase activity, hydrolyzing O-glycosyl compounds	GO:0044238//primary metabolic process;GO:0003006//developmental process involved in reproduction	gi|15239867|ref|NP_199747.1|/0/BXL1 (BETA-XYLOSIDASE 1); hydrolase, hydrolyzing O-glycosyl compounds [Arabidopsis thaliana]
Bol022489	5	250	1.81	92.1	5.669139554	2.88E-05	0.000218306	-	-	-	gi|15220549|ref|NP_174269.1|/3.91894e-130/unknown protein [Arabidopsis thaliana]
Bol019809	5	202	1.81	74.42	5.361628788	2.88E-05	0.000218804	-	GO:0005515//protein binding;GO:0016831//carboxy-lyase activity;GO:0048037//cofactor binding	GO:0009064//glutamine family amino acid metabolic process;GO:0010038//response to metal ion	gi|297807755|ref|XP_002871761.1|/0/hypothetical protein ARALYDRAFT_488599 [Arabidopsis lyrata subsp. lyrata]
Bol018476	5	124	1.81	45.68	4.657501048	2.88E-05	0.000218431	-	-	-	gi|297848330|ref|XP_002892046.1|/6.28453e-53/hypothetical protein ARALYDRAFT_470101 [Arabidopsis lyrata subsp. lyrata]
Bol026221	5	94	1.81	34.63	4.257960785	2.88E-05	0.000218992	-	-	GO:0051179//localization	gi|297842137|ref|XP_002888950.1|/7.86821e-54/hypothetical protein ARALYDRAFT_339589 [Arabidopsis lyrata subsp. lyrata]
Bol017298	5	83	1.81	30.58	4.078526804	2.88E-05	0.000218244	-	GO:0003824//catalytic activity	-	gi|15238429|ref|NP_200757.1|/1.08368e-83/haloacid dehalogenase-like hydrolase family protein [Arabidopsis thaliana]
Bol006174	5	65	1.81	23.95	3.725964054	2.88E-05	0.000218929	GO:0016020//membrane	GO:0046872//metal ion binding	GO:0042445//hormone metabolic process;GO:0006725//cellular aromatic compound metabolic process	gi|297841487|ref|XP_002888625.1|/6.09014e-145/hypothetical protein ARALYDRAFT_475885 [Arabidopsis lyrata subsp. lyrata]
Bol043974	5	61	1.81	22.47	3.633938522	2.88E-05	0.000218617	GO:0015935//small ribosomal subunit;GO:0031981//nuclear lumen	GO:0005198//structural molecule activity	GO:0010467//gene expression	gi|28436071|gb|AAO41731.1|/4.14829e-42/cytoplasmic ribosomal protein S14 [Brassica napus]
Bol018049	5	59	1.81	21.74	3.586290338	2.88E-05	0.000219054	GO:0031224//intrinsic to membrane	-	GO:0034285;GO:0009719	gi|30688829|ref|NP_194814.2|/9.7391e-174/HHP2 (HEPTAHELICAL TRANSMEMBRANE PROTEIN2); receptor [Arabidopsis thaliana]
Bol042069	5	53	1.81	19.53	3.431630347	2.88E-05	0.000218867	GO:0031224//intrinsic to membrane	-	GO:0006810//transport	gi|42567047|ref|NP_194032.2|/7.41854e-171/UDP-galactose transporter-related [Arabidopsis thaliana]
Bol027600	5	49	1.81	18.05	3.317937235	2.88E-05	0.000218184	GO:0043231//intracellular membrane-bounded organelle;GO:0030529//ribonucleoprotein complex	-	-	gi|297842449|ref|XP_002889106.1|/2.97988e-45/hypothetical protein ARALYDRAFT_895567 [Arabidopsis lyrata subsp. lyrata]
Bol008675	5	45	1.81	16.58	3.195382404	2.88E-05	0.000218132	-	-	-	gi|297850816|ref|XP_002893289.1|/7.57811e-136/hypothetical protein ARALYDRAFT_472619 [Arabidopsis lyrata subsp. lyrata]
Bol000995	5	42	1.81	15.47	3.095411594	2.88E-05	0.000218134	GO:0031371//ubiquitin conjugating enzyme complex	GO:0005488//binding;GO:0016879//ligase activity, forming carbon-nitrogen bonds	GO:0006464//protein modification process;GO:0006281//DNA repair	gi|18395221|ref|NP_564191.1|/2.01597e-65/MMZ1 (MMS ZWEI HOMOLOGUE 1); protein binding / ubiquitin-protein ligase [Arabidopsis thaliana]
Bol043170	5	38	1.81	14	2.951365225	2.89E-05	0.000218668	GO:0005840//ribosome;GO:0031234//extrinsic to internal side of plasma membrane;GO:0031981//nuclear lumen;GO:0009536//plastid	GO:0005488//binding;GO:0016740//transferase activity	GO:0006412//translation;GO:0010038//response to metal ion;GO:0048513//organ development	gi|297852482|ref|XP_002894122.1|/3.10679e-105/hypothetical protein ARALYDRAFT_474002 [Arabidopsis lyrata subsp. lyrata]
Bol019915	5	35	1.81	12.89	2.832190661	2.94E-05	0.000221856	-	-	-	-
Bol017131	5	35	1.81	12.89	2.832190661	2.94E-05	0.000221793	GO:0009536//plastid	GO:0034062//RNA polymerase activity;GO:0003676//nucleic acid binding	GO:0010467//gene expression	gi|15237811|ref|NP_197760.1|/2.85751e-81/DNA binding / DNA-directed RNA polymerase [Arabidopsis thaliana]
Bol000752	5	33	1.81	12.16	2.748081626	3.07E-05	0.000230704	GO:0044464//cell part	GO:0048037//cofactor binding;GO:0016857//racemase and epimerase activity, acting on carbohydrates and derivatives	GO:0006139//nucleobase, nucleoside, nucleotide and nucleic acid metabolic process	gi|15236712|ref|NP_191922.1|/0/GAE3 (UDP-D-GLUCURONATE 4-EPIMERASE 3); UDP-glucuronate 4-epimerase/ catalytic [Arabidopsis thaliana]
Bol032474	5	33	1.81	12.16	2.748081626	3.07E-05	0.000230638	GO:0043231//intracellular membrane-bounded organelle;GO:0044444//cytoplasmic part	-	-	gi|297807247|ref|XP_002871507.1|/5.47984e-76/hypothetical protein ARALYDRAFT_488037 [Arabidopsis lyrata subsp. lyrata]
Bol037525	5	33	1.81	12.16	2.748081626	3.07E-05	0.000230573	-	GO:0005488//binding	GO:0006950//response to stress	gi|30695337|ref|NP_567108.2|/1.04787e-145/AtPP2-A13 (Arabidopsis thaliana phloem protein 2-A13); carbohydrate binding
Bol034318	5	32	1.81	11.79	2.703502116	3.22E-05	0.000240466	GO:0031224//intrinsic to membrane;GO:0009707//chloroplast outer membrane	GO:0008320//protein transmembrane transporter activity	GO:0006605//protein targeting;GO:0009657//plastid organization;GO:0009653//anatomical structure morphogenesis	gi|297819256|ref|XP_002877511.1|/1.18354e-25/translocon outer membrane complex 75-III [Arabidopsis lyrata subsp. lyrata]
Bol017422	5	32	1.81	11.79	2.703502116	3.22E-05	0.000240398	-	-	-	gi|297841827|ref|XP_002888795.1|/1.11226e-55/hypothetical protein ARALYDRAFT_894896 [Arabidopsis lyrata subsp. lyrata]
Bol017969	5	31	1.81	11.42	2.657501048	3.47E-05	0.000258259	GO:0015935//small ribosomal subunit;GO:0031981//nuclear lumen;GO:0009536//plastid;GO:0016020//membrane	GO:0005198//structural molecule activity	GO:0006952//defense response;GO:0010467//gene expression	gi|72255619|gb|AAZ66937.1|/8.1977e-101/117M18_18 [Brassica rapa]
Bol026242	5	31	1.81	11.42	2.657501048	3.47E-05	0.000258187	GO:0044464//cell part	GO:0015291//secondary active transmembrane transporter activity	GO:0015893//drug transport	gi|15219524|ref|NP_177511.1|/0/MATE efflux family protein [Arabidopsis thaliana]
Bol021655	5	31	1.81	11.42	2.657501048	3.47E-05	0.000258115	-	-	-	gi|297828115|ref|XP_002881940.1|/6.49772e-11/hypothetical protein ARALYDRAFT_483511 [Arabidopsis lyrata subsp. lyrata]
Bol027849	5	30	1.81	11.05	2.609984767	3.91E-05	0.000287994	-	-	-	gi|297838521|ref|XP_002887142.1|/0/predicted protein [Arabidopsis lyrata subsp. lyrata]
Bol042505	5	29	1.81	10.68	2.560850045	4.68E-05	0.000339466	GO:0031981//nuclear lumen;GO:0009534//chloroplast thylakoid	GO:0016859//cis-trans isomerase activity;GO:0005527//macrolide binding;GO:0005515//protein binding	GO:0044267//cellular protein metabolic process;GO:0034728	gi|18416534|ref|NP_567717.1|/1.93317e-39/immunophilin-related / FKBP-type peptidyl-prolyl cis-trans isomerase-related [Arabidopsis thaliana]
Bol002157	5	29	1.81	10.68	2.560850045	4.68E-05	0.000339374	GO:0031234//extrinsic to internal side of plasma membrane;GO:0005635//nuclear envelope;GO:0031981//nuclear lumen	-	GO:0016192//vesicle-mediated transport;GO:0015031//protein transport	gi|15232095|ref|NP_186783.1|/4.17257e-172/protein transport protein SEC13 family protein / WD-40 repeat family protein [Arabidopsis thaliana]
Bol027516	5	28	1.81	10.32	2.511381368	6.02E-05	0.000416226	GO:0009536//plastid	GO:0016791//phosphatase activity;GO:0004619//phosphoglycerate mutase activity	GO:0006007//glucose catabolic process	gi|297839667|ref|XP_002887715.1|/1.18638e-138/phosphoglycerate/bisphosphoglycerate mutase family protein [Arabidopsis lyrata subsp. lyrata]
Bol031853	5	27	1.81	9.95	2.458706828	8.31E-05	0.000549696	GO:0043231//intracellular membrane-bounded organelle	GO:0003676//nucleic acid binding	-	gi|225428473|ref|XP_002284230.1|/9.41031e-34/PREDICTED: similar to Os03g0670700 [Vitis vinifera]
Bol029776	5	26	1.81	9.58	2.404035959	0.000122334	0.000762125	GO:0005618//cell wall;GO:0031410//cytoplasmic vesicle	GO:0016491//oxidoreductase activity	GO:0008152//metabolic process	gi|15224840|ref|NP_179568.1|/7.30009e-162/leucine-rich repeat family protein / extensin family protein [Arabidopsis thaliana]
Bol013120	5	26	1.81	9.58	2.404035959	0.000122334	0.000761946	GO:0044464//cell part	-	-	gi|297803304|ref|XP_002869536.1|/0/hypothetical protein ARALYDRAFT_328905 [Arabidopsis lyrata subsp. lyrata]
Bol011234	5	26	1.81	9.58	2.404035959	0.000122334	0.000761768	-	-	-	gi|297829360|ref|XP_002882562.1|/6.96312e-121/hypothetical protein ARALYDRAFT_896969 [Arabidopsis lyrata subsp. lyrata]
Bol040775	6	426	2.17	156.94	6.176374252	1.70E-05	0.000138558	GO:0005618//cell wall	GO:0030234//enzyme regulator activity;GO:0004091//carboxylesterase activity	GO:0071555	gi|18379010|ref|NP_563662.1|/0/pectinesterase family protein [Arabidopsis thaliana]
Bol043713	6	196	2.17	72.21	5.056431695	1.70E-05	0.000138516	-	GO:0016709//oxidoreductase activity, acting on paired donors, with incorporation or reduction of molecular oxygen, NADH or NADPH as one donor, and incorporation of one atom of oxygen;GO:0005506//iron ion binding	GO:0048522;GO:0048827//phyllome development;GO:0009791//post-embryonic development;GO:0010073//meristem maintenance;GO:0008152//metabolic process	gi|217426822|gb|ACK44530.1|/0/AT5G09970-like protein [Arabidopsis arenosa]
Bol034491	6	85	2.17	31.31	3.850856561	1.70E-05	0.000138431	GO:0044424//intracellular part	GO:0005488//binding	GO:0009987//cellular process	gi|227438171|gb|ACP30575.1|/4.00982e-141/disease resistance protein [Brassica rapa subsp. pekinensis]
Bol030205	6	79	2.17	29.1	3.745252205	1.70E-05	0.000138728	GO:0043231//intracellular membrane-bounded organelle	GO:0016741	GO:0006730//one-carbon metabolic process	gi|157783541|gb|ABV72578.1|/0/dehydration-responsive family protein S51 [Brassica rapa]
Bol039348	6	78	2.17	28.74	3.727293114	1.70E-05	0.000138601	GO:0009536//plastid	GO:0004312//fatty acid synthase activity	GO:0006633//fatty acid biosynthetic process;GO:0009409//response to cold;GO:0003006//developmental process involved in reproduction	gi|19698877|gb|AAL91174.1|/1.31509e-113/putative 3-ketoacyl-ACP synthase [Arabidopsis thaliana]
Bol043070	6	71	2.17	26.16	3.591595593	1.70E-05	0.000138686	GO:0030964	GO:0016651//oxidoreductase activity, acting on NADH or NADPH	GO:0008152//metabolic process	gi|297791889|ref|XP_002863829.1|/3.76408e-43/hypothetical protein ARALYDRAFT_494832 [Arabidopsis lyrata subsp. lyrata]
Bol010107	6	61	2.17	22.47	3.372233177	1.70E-05	0.000138474	GO:0005840//ribosome;GO:0030312//external encapsulating structure;GO:0031981//nuclear lumen;GO:0009536//plastid;GO:0031090//organelle membrane;GO:0005576//extracellular region	GO:0016628//oxidoreductase activity, acting on the CH-CH group of donors, NAD or NADP as acceptor;GO:0019899//enzyme binding;GO:0032559	GO:0006952//defense response;GO:0051707//response to other organism;GO:0010038//response to metal ion;GO:0044267//cellular protein metabolic process	gi|2655420|gb|AAB88009.1|/0/heat shock cognate protein HSC70 [Brassica napus]
Bol031755	6	59	2.17	21.74	3.324584993	1.70E-05	0.000138643	-	-	-	gi|297835152|ref|XP_002885458.1|/2.05848e-24/hypothetical protein ARALYDRAFT_342316 [Arabidopsis lyrata subsp. lyrata]
Bol002246	6	58	2.17	21.37	3.29981996	1.70E-05	0.000138389	-	-	-	gi|297832958|ref|XP_002884361.1|/3.41052e-49/hypothetical protein ARALYDRAFT_896308 [Arabidopsis lyrata subsp. lyrata]
Bol018363	6	54	2.17	19.89	3.196276328	1.70E-05	0.000138347	-	-	-	gi|297843222|ref|XP_002889492.1|/2.11339e-163/binding protein [Arabidopsis lyrata subsp. lyrata]
Bol022679	6	48	2.17	17.68	3.026351327	1.70E-05	0.000138315	GO:0005838//proteasome regulatory particle;GO:0009526//plastid envelope	-	GO:0048827//phyllome development;GO:0009646//response to absence of light;GO:0006511//ubiquitin-dependent protein catabolic process;GO:0009725//response to hormone stimulus;GO:0009718//anthocyanin biosynthetic process;GO:0043623//cellular protein complex assembly;GO:0006950//response to stress;GO:0009793//embryo development ending in seed dormancy	gi|297839997|ref|XP_002887880.1|/3.052e-128/hypothetical protein ARALYDRAFT_474895 [Arabidopsis lyrata subsp. lyrata]
Bol017163	6	48	2.17	17.68	3.026351327	1.70E-05	0.000138273	GO:0043231//intracellular membrane-bounded organelle	GO:0005488//binding;GO:0004871//signal transducer activity	GO:0009738//abscisic acid mediated signaling pathway	gi|297792685|ref|XP_002864227.1|/1.31899e-87/hypothetical protein ARALYDRAFT_918386 [Arabidopsis lyrata subsp. lyrata]
Bol013356	6	45	2.17	16.58	2.933677059	1.70E-05	0.00013828	-	GO:0008135//translation factor activity, nucleic acid binding	GO:0006412//translation	gi|21264042|sp|Q94JV4.1|SUI12_ARATH/7.19043e-49/RecName: Full=Protein translation factor SUI1 homolog 2
Bol045010	6	42	2.17	15.47	2.833706249	1.70E-05	0.000138517	-	GO:0019203//carbohydrate phosphatase activity	GO:0005991//trehalose metabolic process	gi|30696058|ref|NP_199959.2|/1.46821e-171/ATTPPA; trehalose-phosphatase [Arabidopsis thaliana]
Bol007470	6	42	2.17	15.47	2.833706249	1.70E-05	0.000138475	GO:0044424//intracellular part	GO:0046872//metal ion binding;GO:0016462//pyrophosphatase activity	GO:0006793//phosphorus metabolic process;GO:0010038//response to metal ion	gi|15224134|ref|NP_179415.1|/3.76273e-117/AtPPa2 (Arabidopsis thaliana pyrophosphorylase 2); inorganic diphosphatase/ pyrophosphatase
Bol019931	6	41	2.17	15.1	2.798781602	1.71E-05	0.000138696	GO:0009526//plastid envelope	GO:0005488//binding;GO:0017136//NAD-dependent histone deacetylase activity	GO:0006476//protein deacetylation;GO:0048316//seed development;GO:0010608//posttranscriptional regulation of gene expression;GO:0009725//response to hormone stimulus;GO:0006970//response to osmotic stress	gi|116831537|gb|ABK28721.1|/1.64522e-101/unknown [Arabidopsis thaliana]
Bol020987	6	40	2.17	14.74	2.763969577	1.71E-05	0.000139076	GO:0005618//cell wall;GO:0005576//extracellular region;GO:0044424//intracellular part;GO:0016020//membrane	GO:0016798//hydrolase activity, acting on glycosyl bonds;GO:0016758//transferase activity, transferring hexosyl groups	GO:0044042//glucan metabolic process;GO:0010476//gibberellin mediated signaling pathway;GO:0009827//plant-type cell wall modification;GO:0032502//developmental process;GO:0006950//response to stress;GO:0009605//response to external stimulus	gi|312281751|dbj|BAJ33741.1|/1.22275e-117/unnamed protein product [Thellungiella halophila]
Bol001438	6	39	2.17	14.37	2.727293114	1.72E-05	0.000139637	-	GO:0008483//transaminase activity;GO:0048037//cofactor binding	GO:0008152//metabolic process	gi|15220119|ref|NP_178152.1|/0/aminotransferase class I and II family protein [Arabidopsis thaliana]
Bol041892	6	38	2.17	14	2.689659879	1.74E-05	0.000141024	GO:0031981//nuclear lumen	GO:0008135//translation factor activity, nucleic acid binding	GO:0051707//response to other organism;GO:0006412//translation	gi|297845870|ref|XP_002890816.1|/6.35855e-106/hypothetical protein ARALYDRAFT_473164 [Arabidopsis lyrata subsp. lyrata]
Bol045751	6	38	2.17	14	2.689659879	1.74E-05	0.000140982	GO:0043231//intracellular membrane-bounded organelle;GO:0031224//intrinsic to membrane	GO:0035250//UDP-galactosyltransferase activity	GO:0006464//protein modification process	gi|79562781|ref|NP_180102.3|/1.57287e-153/transferase, transferring glycosyl groups / transferase, transferring hexosyl groups [Arabidopsis thaliana]
Bol041198	6	33	2.17	12.16	2.486376281	2.36E-05	0.000185455	GO:0031228//intrinsic to Golgi membrane;GO:0031410//cytoplasmic vesicle	GO:0016757//transferase activity, transferring glycosyl groups	GO:0006464//protein modification process	gi|297843604|ref|XP_002889683.1|/1.5838e-175/glycosyl transferase family 29 protein [Arabidopsis lyrata subsp. lyrata]
Bol026688	6	33	2.17	12.16	2.486376281	2.36E-05	0.000185401	-	GO:0008135//translation factor activity, nucleic acid binding;GO:0042623//ATPase activity, coupled;GO:0032559	GO:0006412//translation	gi|297830638|ref|XP_002883201.1|/0/hypothetical protein ARALYDRAFT_479492 [Arabidopsis lyrata subsp. lyrata]
Bol024025	6	32	2.17	11.79	2.441796771	2.83E-05	0.000215945	-	-	-	gi|297838603|ref|XP_002887183.1|/1.23775e-66/hypothetical protein ARALYDRAFT_894615 [Arabidopsis lyrata subsp. lyrata]
Bol017792	6	32	2.17	11.79	2.441796771	2.83E-05	0.000215883	-	GO:0005488//binding	-	gi|297789805|ref|XP_002862832.1|/2.03198e-20/hypothetical protein ARALYDRAFT_359344 [Arabidopsis lyrata subsp. lyrata]
Bol040846	6	32	2.17	11.79	2.441796771	2.83E-05	0.000215822	-	-	-	gi|297848600|ref|XP_002892181.1|/2.18252e-72/hypothetical protein ARALYDRAFT_887539 [Arabidopsis lyrata subsp. lyrata]
Bol001409	6	31	2.17	11.42	2.395795703	3.65E-05	0.000269825	-	GO:0030528//transcription regulator activity	GO:0009743//response to carbohydrate stimulus	gi|15234264|ref|NP_192903.1|/5.50298e-101/AT-HSFB2B; transcription factor/ transcription repressor [Arabidopsis thaliana]
Bol001192	6	30	2.17	11.05	2.348279422	5.03E-05	0.000357727	GO:0009532//plastid stroma;GO:0000314//organellar small ribosomal subunit;GO:0016020//membrane	GO:0016779//nucleotidyltransferase activity;GO:0005488//binding;GO:0005198//structural molecule activity	GO:0006952//defense response;GO:0033554//cellular response to stress;GO:0010467//gene expression;GO:0009581	gi|297833032|ref|XP_002884398.1|/7.67663e-112/hypothetical protein ARALYDRAFT_477605 [Arabidopsis lyrata subsp. lyrata]
Bol024338	6	30	2.17	11.05	2.348279422	5.03E-05	0.000357631	GO:0043231//intracellular membrane-bounded organelle	GO:0003824//catalytic activity	-	gi|186512081|ref|NP_001078412.2|/1.20331e-138/unknown protein [Arabidopsis thaliana]
Bol018442	6	29	2.17	10.68	2.299144699	7.36E-05	0.000499664	GO:0044435	GO:0046872//metal ion binding;GO:0016462//pyrophosphatase activity	GO:0006793//phosphorus metabolic process	gi|15223288|ref|NP_171613.1|/1.45111e-112/AtPPa1 (Arabidopsis thaliana pyrophosphorylase 1); inorganic diphosphatase
Bol021487	6	28	2.17	10.32	2.249676023	0.00011278	0.000716343	-	-	-	gi|297842771|ref|XP_002889267.1|/1.91157e-94/hypothetical protein ARALYDRAFT_477150 [Arabidopsis lyrata subsp. lyrata]
Bol043700	6	28	2.17	10.32	2.249676023	0.00011278	0.000716172	GO:0031461//cullin-RING ubiquitin ligase complex;GO:0030120//vesicle coat	GO:0005488//binding;GO:0004683//calmodulin-dependent protein kinase activity	GO:0048193//Golgi vesicle transport;GO:0015031//protein transport	gi|146286088|sp|Q94A40.2|COPA1_ARATH/0/RecName: Full=Coatomer subunit alpha-1; AltName: Full=Alpha-coat protein 1; Short=Alpha-COP 1
Bol037657	6	28	2.17	10.32	2.249676023	0.00011278	0.000716001	GO:0043231//intracellular membrane-bounded organelle	GO:0001071//nucleic acid binding transcription factor activity;GO:0046983//protein dimerization activity;GO:0042802//identical protein binding;GO:0003677//DNA binding	GO:0006351//transcription, DNA-dependent;GO:0010048//vernalization response;GO:0003006//developmental process involved in reproduction;GO:0010074//maintenance of meristem identity;GO:0048506;GO:0009725//response to hormone stimulus;GO:0006606//protein import into nucleus	gi|297799552|ref|XP_002867660.1|/1.32755e-93/hypothetical protein ARALYDRAFT_492389 [Arabidopsis lyrata subsp. lyrata]
Bol027395	7	225	2.54	82.89	5.028297661	9.83E-06	8.48E-05	-	-	-	gi|50363259|gb|AAT75332.1|/1.46566e-15/proline-rich protein [Brassica napus]
Bol024783	7	133	2.54	49	4.269881347	9.83E-06	8.48E-05	GO:0055028//cortical microtubule;GO:0043231//intracellular membrane-bounded organelle;GO:0005819//spindle	GO:0015631//tubulin binding	GO:0009612//response to mechanical stimulus;GO:0009630//gravitropism	gi|15241860|ref|NP_201056.1|/8.52796e-124/ATEB1B (END BINDING PROTEIN 1B); microtubule binding [Arabidopsis thaliana]
Bol019468	7	84	2.54	30.95	3.607039007	9.83E-06	8.49E-05	GO:0043231//intracellular membrane-bounded organelle	GO:0005488//binding	GO:0006351//transcription, DNA-dependent;GO:0048511//rhythmic process	gi|8918531|dbj|BAA97678.1|/4.46319e-41/ZIM [Arabidopsis thaliana]
Bol029849	7	79	2.54	29.1	3.518118751	9.83E-06	8.49E-05	GO:0031224//intrinsic to membrane;GO:0031410//cytoplasmic vesicle	-	-	gi|297800090|ref|XP_002867929.1|/4.34712e-114/hypothetical protein ARALYDRAFT_492902 [Arabidopsis lyrata subsp. lyrata]
Bol038667	7	78	2.54	28.74	3.50015966	9.83E-06	8.48E-05	GO:0043231//intracellular membrane-bounded organelle;GO:0016020//membrane	GO:0004674//protein serine/threonine kinase activity;GO:0032559	GO:0009725//response to hormone stimulus;GO:0006464//protein modification process;GO:0006970//response to osmotic stress;GO:0023052//signaling	gi|297834664|ref|XP_002885214.1|/5.62067e-101/cbl-interacting protein kinase 1 [Arabidopsis lyrata subsp. lyrata]
Bol016095	7	65	2.54	23.95	3.237125254	9.83E-06	8.49E-05	-	-	-	-
Bol028428	7	63	2.54	23.21	3.191846121	9.83E-06	8.49E-05	GO:0010008//endosome membrane	-	GO:0051234//establishment of localization	gi|312281605|dbj|BAJ33668.1|/4.09151e-102/unnamed protein product [Thellungiella halophila]
Bol028914	7	62	2.54	22.84	3.168662249	9.83E-06	8.47E-05	GO:0043231//intracellular membrane-bounded organelle;GO:0016020//membrane	GO:0004497//monooxygenase activity;GO:0005506//iron ion binding	GO:0052482;GO:0009628//response to abiotic stimulus;GO:0019761//glucosinolate biosynthetic process	gi|15235559|ref|NP_195459.1|/0/CYP91A2 (CYTOCHROME P450 MONOOXYGENASE 91A2); electron carrier/ heme binding / iron ion binding / monooxygenase/ oxygen binding [Arabidopsis thaliana]
Bol005184	7	60	2.54	22.1	3.121145968	9.83E-06	8.48E-05	GO:0015935//small ribosomal subunit;GO:0016020//membrane;GO:0030312//external encapsulating structure;GO:0009536//plastid;GO:0031981//nuclear lumen	GO:0003676//nucleic acid binding;GO:0005198//structural molecule activity	GO:0010467//gene expression	gi|297837605|ref|XP_002886684.1|/3.21011e-94/hypothetical protein ARALYDRAFT_475376 [Arabidopsis lyrata subsp. lyrata]
Bol023705	7	60	2.54	22.1	3.121145968	9.83E-06	8.47E-05	GO:0043234//protein complex	GO:0016251//general RNA polymerase II transcription factor activity;GO:0005515//protein binding	GO:0044267//cellular protein metabolic process;GO:0006355//regulation of transcription, DNA-dependent	gi|13926327|gb|AAK49628.1|AF372912_1/2.00531e-47/At1g26660/T24P13_4 [Arabidopsis thaliana]
Bol005746	7	57	2.54	21	3.047488926	9.83E-06	8.47E-05	-	-	-	gi|297852574|ref|XP_002894168.1|/8.01513e-22/hypothetical protein ARALYDRAFT_314350 [Arabidopsis lyrata subsp. lyrata]
Bol034655	7	54	2.54	19.89	2.969142874	9.83E-06	8.46E-05	GO:0044444//cytoplasmic part	GO:0004553//hydrolase activity, hydrolyzing O-glycosyl compounds	-	gi|297798434|ref|XP_002867101.1|/0/hypothetical protein ARALYDRAFT_491170 [Arabidopsis lyrata subsp. lyrata]
Bol029586	7	53	2.54	19.53	2.942791547	9.83E-06	8.46E-05	GO:0043231//intracellular membrane-bounded organelle	GO:0016779//nucleotidyltransferase activity;GO:0016881//acid-amino acid ligase activity;GO:0005515//protein binding;GO:0032559	GO:0009411//response to UV;GO:0031407//oxylipin metabolic process;GO:0010118//stomatal movement;GO:0009636//response to toxin;GO:0009611//response to wounding;GO:0007602//phototransduction;GO:0002218//activation of innate immune response;GO:0009733//response to auxin stimulus;GO:0009639//response to red or far red light;GO:0009814//defense response, incompatible interaction	gi|18407057|ref|NP_566071.1|/0/JAR1 (JASMONATE RESISTANT 1); ATP binding / adenylyltransferase/ catalytic/ jasmonate-amino synthetase [Arabidopsis thaliana]
Bol012024	7	52	2.54	19.16	2.915197159	9.83E-06	8.46E-05	GO:0016591//DNA-directed RNA polymerase II, holoenzyme	GO:0034062//RNA polymerase activity;GO:0003676//nucleic acid binding	GO:0010467//gene expression	gi|297835232|ref|XP_002885498.1|/4.99898e-105/ATRPABC24.3 [Arabidopsis lyrata subsp. lyrata]
Bol044252	7	49	2.54	18.05	2.829098435	9.84E-06	8.46E-05	-	GO:0016741	GO:0006730//one-carbon metabolic process	gi|75335651|sp|Q9LYN3.1|PMTM_ARATH/0/RecName: Full=Probable methyltransferase PMT22
Bol018258	7	44	2.54	16.21	2.673983689	9.88E-06	8.49E-05	GO:0009536//plastid	GO:0016881//acid-amino acid ligase activity	GO:0048878//chemical homeostasis;GO:0009314//response to radiation;GO:0000902//cell morphogenesis;GO:0009755//hormone-mediated signaling pathway	gi|15239653|ref|NP_200262.1|/0/DFL1 (DWARF IN LIGHT 1); indole-3-acetic acid amido synthetase [Arabidopsis thaliana]
Bol040422	7	43	2.54	15.84	2.640671933	9.92E-06	8.51E-05	GO:0031224//intrinsic to membrane;GO:0043231//intracellular membrane-bounded organelle	GO:0042625//ATPase activity, coupled to transmembrane movement of ions;GO:0046872//metal ion binding;GO:0005548//phospholipid transporter activity;GO:0032559	GO:0009206;GO:0006869//lipid transport	gi|12229658|sp|Q9LVK9.2|ALA7_ARATH/0/RecName: Full=Putative phospholipid-transporting ATPase 7; Short=AtALA7; AltName: Full=Aminophospholipid flippase 7
Bol028722	7	42	2.54	15.47	2.606572795	9.99E-06	8.57E-05	-	-	-	gi|18403823|ref|NP_566733.1|/6.68607e-45/UBX domain-containing protein [Arabidopsis thaliana]
Bol025273	7	40	2.54	14.74	2.536836122	1.03E-05	8.81E-05	-	GO:0016811//hydrolase activity, acting on carbon-nitrogen (but not peptide) bonds, in linear amides	-	gi|42569717|ref|NP_181337.2|/0/ceramidase family protein [Arabidopsis thaliana]
Bol013331	7	38	2.54	14	2.462526425	1.12E-05	9.51E-05	-	-	-	gi|18405411|ref|NP_564693.1|/5.16727e-78/zinc finger (C3HC4-type RING finger) family protein [Arabidopsis thaliana]
Bol023620	7	36	2.54	13.26	2.384180373	1.39E-05	0.000115167	GO:0009536//plastid	GO:0042623//ATPase activity, coupled;GO:0019843//rRNA binding;GO:0032559	GO:0070271;GO:0009207	gi|108861892|sp|Q56X76.2|RH39_ARATH/2.77456e-30/RecName: Full=DEAD-box ATP-dependent RNA helicase 39
Bol041467	7	36	2.54	13.26	2.384180373	1.39E-05	0.000115131	-	GO:0003824//catalytic activity	GO:0008152//metabolic process	gi|297836514|ref|XP_002886139.1|/9.47893e-162/oxidoreductase [Arabidopsis lyrata subsp. lyrata]
Bol007940	7	35	2.54	12.89	2.343351862	1.68E-05	0.000137347	GO:0031224//intrinsic to membrane;GO:0031410//cytoplasmic vesicle	-	-	gi|297814348|ref|XP_002875057.1|/0/hypothetical protein ARALYDRAFT_484013 [Arabidopsis lyrata subsp. lyrata]
Bol011645	7	34	2.54	12.53	2.302486013	2.17E-05	0.000171764	GO:0044444//cytoplasmic part	GO:0032561	-	gi|15221574|ref|NP_174383.1|/3.93502e-156/GTP-binding protein (ERG) [Arabidopsis thaliana]
Bol029432	7	33	2.54	12.16	2.259242827	2.99E-05	0.00022536	-	GO:0046983//protein dimerization activity	-	gi|312282563|dbj|BAJ34147.1|/1.43093e-13/unnamed protein product [Thellungiella halophila]
Bol032881	7	33	2.54	12.16	2.259242827	2.99E-05	0.000225296	GO:0043231//intracellular membrane-bounded organelle	GO:0004871//signal transducer activity	GO:0010647;GO:0009267//cellular response to starvation	gi|297822225|ref|XP_002878995.1|/2.00504e-125/SPX domain-containing protein [Arabidopsis lyrata subsp. lyrata]
Bol031594	7	31	2.54	11.42	2.168662249	6.64E-05	0.000456359	GO:0009536//plastid	GO:0016297//acyl-[acyl-carrier-protein] hydrolase activity	GO:0006631//fatty acid metabolic process	gi|595957|gb|AAC49002.1|/2.03253e-72/Br FatA1 [Brassica rapa]
Bol023034	7	31	2.54	11.42	2.168662249	6.64E-05	0.000456242	-	GO:0046914//transition metal ion binding	-	gi|297833598|ref|XP_002884681.1|/9.02268e-138/zinc finger family protein [Arabidopsis lyrata subsp. lyrata]
Bol005027	7	31	2.54	11.42	2.168662249	6.64E-05	0.000456124	GO:0043231//intracellular membrane-bounded organelle	GO:0030528//transcription regulator activity;GO:0004468//lysine N-acetyltransferase activity	GO:0016568//chromatin modification;GO:0009845//seed germination	gi|297819940|ref|XP_002877853.1|/8.00209e-147/hypothetical protein ARALYDRAFT_485593 [Arabidopsis lyrata subsp. lyrata]
Bol003677	7	29	2.54	10.68	2.072011245	0.000166356	0.000996305	-	GO:0005488//binding;GO:0001071//nucleic acid binding transcription factor activity	GO:0048364//root development;GO:0009755//hormone-mediated signaling pathway;GO:0006351//transcription, DNA-dependent	gi|297839643|ref|XP_002887703.1|/0/hypothetical protein ARALYDRAFT_895674 [Arabidopsis lyrata subsp. lyrata]
Bol029593	7	29	2.54	10.68	2.072011245	0.000166356	0.000996081	GO:0005746//mitochondrial respiratory chain	GO:0000104//succinate dehydrogenase activity	GO:0009060//aerobic respiration	gi|297828379|ref|XP_002882072.1|/1.19566e-49/hypothetical protein ARALYDRAFT_904117 [Arabidopsis lyrata subsp. lyrata]
Bol034776	8	231	2.9	85.1	4.875034327	5.60E-06	5.12E-05	-	-	GO:0006950//response to stress	gi|2062162|gb|AAB63636.1|/2.64182e-91/jasmonate inducible protein isolog [Arabidopsis thaliana]
Bol007124	8	145	2.9	53.42	4.203255171	5.60E-06	5.13E-05	-	-	-	gi|15239709|ref|NP_197430.1|/3.50179e-170/esterase/lipase/thioesterase family protein [Arabidopsis thaliana]
Bol027769	8	121	2.9	44.58	3.942271811	5.60E-06	5.13E-05	GO:0031224//intrinsic to membrane	-	GO:0006950//response to stress;GO:0015833//peptide transport;GO:0009719	gi|297825869|ref|XP_002880817.1|/0/nitrate transporter [Arabidopsis lyrata subsp. lyrata]
Bol031491	8	92	2.9	33.89	3.546734831	5.60E-06	5.12E-05	GO:0031981//nuclear lumen;GO:0009526//plastid envelope;GO:0015934//large ribosomal subunit;GO:0031090//organelle membrane	GO:0005198//structural molecule activity	GO:0010224//response to UV-B;GO:0010467//gene expression	gi|30683726|ref|NP_563945.2|/1.30823e-70/SAC52 (SUPPRESSOR OF ACAULIS 52); structural constituent of ribosome [Arabidopsis thaliana]
Bol029057	8	90	2.9	33.16	3.515319201	5.60E-06	5.13E-05	-	-	-	gi|15237117|ref|NP_195300.1|/1.11446e-101/Rho-GTPase-activating protein-related [Arabidopsis thaliana]
Bol045913	8	76	2.9	28	3.271302022	5.60E-06	5.13E-05	GO:0016020//membrane	-	GO:0007275//multicellular organismal development	gi|15224802|ref|NP_179548.1|/2.56747e-99/TET2 (TETRASPANIN2) [Arabidopsis thaliana]
Bol030071	8	69	2.9	25.42	3.131839225	5.60E-06	5.13E-05	GO:0044464//cell part	-	GO:0006810//transport	gi|22135824|gb|AAM91098.1|/0/AT3g60070/T2O9_50 [Arabidopsis thaliana]
Bol031568	8	58	2.9	21.37	2.881462103	5.60E-06	5.12E-05	GO:0031461//cullin-RING ubiquitin ligase complex	GO:0016772//transferase activity, transferring phosphorus-containing groups;GO:0004871//signal transducer activity	GO:0006796//phosphate metabolic process	gi|18394249|ref|NP_563978.1|/0/transducin family protein / WD-40 repeat family protein [Arabidopsis thaliana]
Bol023782	8	51	2.9	18.79	2.695840261	5.60E-06	5.12E-05	GO:0043231//intracellular membrane-bounded organelle	-	-	gi|32815957|gb|AAP88363.1|/9.24425e-91/At3g59320 [Arabidopsis thaliana]
Bol030144	8	45	2.9	16.58	2.515319201	5.70E-06	5.21E-05	GO:0005635//nuclear envelope	GO:0005198//structural molecule activity	-	gi|297824535|ref|XP_002880150.1|/2.88189e-102/hypothetical protein ARALYDRAFT_483630 [Arabidopsis lyrata subsp. lyrata]
Bol020700	8	43	2.9	15.84	2.44944753	5.90E-06	5.37E-05	GO:0031090//organelle membrane;GO:0043231//intracellular membrane-bounded organelle	GO:0019901//protein kinase binding	-	gi|15241939|ref|NP_201080.1|/1.29336e-151/band 7 family protein [Arabidopsis thaliana]
Bol042039	8	43	2.9	15.84	2.44944753	5.90E-06	5.37E-05	GO:0044444//cytoplasmic part	GO:0016763//transferase activity, transferring pentosyl groups	GO:0043096//purine base salvage	gi|15235709|ref|NP_193988.1|/6.85403e-87/APT3 (ADENINE PHOSPHORIBOSYL TRANSFERASE 3); adenine phosphoribosyltransferase [Arabidopsis thaliana]
Bol015139	8	43	2.9	15.84	2.44944753	5.90E-06	5.37E-05	GO:0044464//cell part	-	-	gi|297814476|ref|XP_002875121.1|/4.18892e-128/hypothetical protein ARALYDRAFT_484153 [Arabidopsis lyrata subsp. lyrata]
Bol023199	8	41	2.9	15.1	2.380423744	6.47E-06	5.85E-05	GO:0043231//intracellular membrane-bounded organelle	GO:0001071//nucleic acid binding transcription factor activity	GO:0040008//regulation of growth;GO:0012501//programmed cell death;GO:0006355//regulation of transcription, DNA-dependent;GO:0010476//gibberellin mediated signaling pathway;GO:0009738//abscisic acid mediated signaling pathway;GO:0003006//developmental process involved in reproduction	gi|297829700|ref|XP_002882732.1|/0/hypothetical protein ARALYDRAFT_478481 [Arabidopsis lyrata subsp. lyrata]
Bol006375	8	41	2.9	15.1	2.380423744	6.47E-06	5.85E-05	GO:0043231//intracellular membrane-bounded organelle	GO:0016857//racemase and epimerase activity, acting on carbohydrates and derivatives;GO:0048037//cofactor binding	GO:0006139//nucleobase, nucleoside, nucleotide and nucleic acid metabolic process;GO:0042546//cell wall biogenesis;GO:0019322//pentose biosynthetic process;GO:0019318//hexose metabolic process	gi|297794961|ref|XP_002865365.1|/0/predicted protein [Arabidopsis lyrata subsp. lyrata]
Bol002578	8	41	2.9	15.1	2.380423744	6.47E-06	5.85E-05	GO:0043231//intracellular membrane-bounded organelle;GO:0043234//protein complex;GO:0044444//cytoplasmic part	GO:0005488//binding;GO:0016836//hydro-lyase activity	GO:0043648//dicarboxylic acid metabolic process;GO:0042126//nitrate metabolic process;GO:0006970//response to osmotic stress;GO:0009060//aerobic respiration;GO:0003006//developmental process involved in reproduction	gi|15226618|ref|NP_182273.1|/0/FUM1 (FUMARASE 1); catalytic/ fumarate hydratase [Arabidopsis thaliana]
Bol023887	8	40	2.9	14.74	2.345611719	7.08E-06	6.29E-05	GO:0016020//membrane	GO:0046872//metal ion binding	GO:0051707//response to other organism;GO:0015833//peptide transport	gi|312282907|dbj|BAJ34319.1|/0/unnamed protein product [Thellungiella halophila]
Bol014003	8	40	2.9	14.74	2.345611719	7.08E-06	6.29E-05	-	GO:0046914//transition metal ion binding	-	gi|18403075|ref|NP_564569.1|/1.75661e-119/zinc finger (C3HC4-type RING finger) family protein [Arabidopsis thaliana]
Bol045332	8	39	2.9	14.37	2.308935256	8.11E-06	7.11E-05	GO:0031981//nuclear lumen	GO:0005488//binding	GO:0009943//adaxial/abaxial axis specification;GO:0048437//floral organ development	gi|297838145|ref|XP_002886954.1|/3.4171e-111/hypothetical protein ARALYDRAFT_475666 [Arabidopsis lyrata subsp. lyrata]
Bol012955	8	38	2.9	14	2.271302022	9.84E-06	8.46E-05	-	GO:0005488//binding	-	gi|297802916|ref|XP_002869342.1|/0/transducin family protein [Arabidopsis lyrata subsp. lyrata]
Bol010694	8	36	2.9	13.26	2.19295597	1.76E-05	0.000142201	-	GO:0008194//UDP-glycosyltransferase activity	-	gi|30678270|ref|NP_186753.2|/0/GAUT13 (Galacturonosyltransferase 13); polygalacturonate 4-alpha-galacturonosyltransferase/ transferase, transferring glycosyl groups / transferase, transferring hexosyl groups [Arabidopsis thaliana]
Bol012016	8	34	2.9	12.53	2.111261609	3.88E-05	0.000285725	-	-	-	gi|255552185|ref|XP_002517137.1|/3.67464e-122/conserved hypothetical protein [Ricinus communis]
Bol008109	8	32	2.9	11.79	2.023438913	9.60E-05	0.000625275	GO:0044424//intracellular part	GO:0016773//phosphotransferase activity, alcohol group as acceptor;GO:0032559	GO:0016310//phosphorylation;GO:0019318//hexose metabolic process	gi|297833422|ref|XP_002884593.1|/0/hypothetical protein ARALYDRAFT_896791 [Arabidopsis lyrata subsp. lyrata]
Bol006615	8	32	2.9	11.79	2.023438913	9.60E-05	0.000625122	GO:0043231//intracellular membrane-bounded organelle	GO:0003676//nucleic acid binding;GO:0005515//protein binding;GO:0032559	GO:0006281//DNA repair	gi|56461768|gb|AAV91340.1|/1.10184e-70/At1g61410 [Arabidopsis thaliana]
Bol036186	8	31	2.9	11.42	1.977437845	0.000153492	0.000927602	GO:0016020//membrane	GO:0046872//metal ion binding;GO:0004722//protein serine/threonine phosphatase activity;GO:0004674//protein serine/threonine kinase activity;GO:0032559	GO:0006464//protein modification process	gi|4914428|emb|CAB43631.1|/9.30945e-67/putative protein [Arabidopsis thaliana]
Bol034054	8	31	2.9	11.42	1.977437845	0.000153492	0.000927391	GO:0044437	GO:0008641//small protein activating enzyme activity;GO:0019783//small conjugating protein-specific protease activity;GO:0016879//ligase activity, forming carbon-nitrogen bonds;GO:0015631//tubulin binding	GO:0044248//cellular catabolic process	gi|297833392|ref|XP_002884578.1|/2.86032e-59/hypothetical protein ARALYDRAFT_477945 [Arabidopsis lyrata subsp. lyrata]
Bol009124	8	31	2.9	11.42	1.977437845	0.000153492	0.000927181	-	-	GO:0002252	gi|78214842|gb|ABB36604.1|/4.94832e-100/hairpin-induced 1-like protein NHL18B [Brassica napus]
Bol014995	9	105	3.26	38.68	3.568643925	3.15E-06	3.06E-05	GO:0044464//cell part	GO:0015291//secondary active transmembrane transporter activity	GO:0015893//drug transport	gi|297799730|ref|XP_002867749.1|/8.21344e-153/mate efflux family protein [Arabidopsis lyrata subsp. lyrata]
Bol018802	9	92	3.26	33.89	3.377915767	3.15E-06	3.06E-05	-	GO:0046914//transition metal ion binding;GO:0003677//DNA binding;GO:0001071//nucleic acid binding transcription factor activity	GO:0006351//transcription, DNA-dependent	gi|30686115|ref|NP_850618.1|/1.499e-123/ZML1 (ZIM-LIKE 1); sequence-specific DNA binding / transcription factor/ zinc ion binding [Arabidopsis thaliana]
Bol004707	9	76	3.26	28	3.102482958	3.15E-06	3.06E-05	-	GO:0016862//intramolecular oxidoreductase activity, interconverting keto- and enol-groups	GO:0019725//cellular homeostasis	gi|18402672|ref|NP_566664.1|/0/ATPDIL5-3 (PDI-LIKE 5-3); protein disulfide isomerase [Arabidopsis thaliana]
Bol003045	9	63	3.26	23.21	2.831802653	3.15E-06	3.06E-05	GO:0009526//plastid envelope;GO:0009532//plastid stroma;GO:0005576//extracellular region	GO:0016209//antioxidant activity;GO:0005488//binding;GO:0016705//oxidoreductase activity, acting on paired donors, with incorporation or reduction of molecular oxygen	GO:0006952//defense response;GO:0008152//metabolic process;GO:0019725//cellular homeostasis	gi|297829716|ref|XP_002882740.1|/9.1049e-115/2-cys peroxiredoxin, chloroplast [Arabidopsis lyrata subsp. lyrata]
Bol009018	9	61	3.26	22.47	2.785056255	3.15E-06	3.06E-05	GO:0009536//plastid	GO:0016831//carboxy-lyase activity	GO:0009085//lysine biosynthetic process	gi|297811305|ref|XP_002873536.1|/0/hypothetical protein ARALYDRAFT_488028 [Arabidopsis lyrata subsp. lyrata]
Bol018082	9	61	3.26	22.47	2.785056255	3.15E-06	3.06E-05	GO:0043231//intracellular membrane-bounded organelle	GO:0030528//transcription regulator activity;GO:0001071//nucleic acid binding transcription factor activity;GO:0003677//DNA binding;GO:0005515//protein binding	GO:0006970//response to osmotic stress;GO:0009755//hormone-mediated signaling pathway;GO:0006351//transcription, DNA-dependent	gi|297830576|ref|XP_002883170.1|/3.67077e-59/hypothetical protein ARALYDRAFT_479444 [Arabidopsis lyrata subsp. lyrata]
Bol034247	9	61	3.26	22.47	2.785056255	3.15E-06	3.06E-05	-	GO:0016647//oxidoreductase activity, acting on the CH-NH group of donors, oxygen as acceptor;GO:0050662//coenzyme binding	GO:0008152//metabolic process	gi|15240690|ref|NP_196874.1|/0/ATPAO1 (ARABIDOPSIS THALIANA POLYAMINE OXIDASE 1); FAD binding / polyamine oxidase [Arabidopsis thaliana]
Bol043451	9	57	3.26	21	2.687445458	3.15E-06	3.06E-05	GO:0043231//intracellular membrane-bounded organelle	GO:0005488//binding	GO:0009725//response to hormone stimulus;GO:0002831//regulation of response to biotic stimulus;GO:0006950//response to stress	gi|297807341|ref|XP_002871554.1|/2.52935e-79/hypothetical protein ARALYDRAFT_488138 [Arabidopsis lyrata subsp. lyrata]
Bol022163	9	57	3.26	21	2.687445458	3.15E-06	3.06E-05	GO:0031090//organelle membrane	GO:0001071//nucleic acid binding transcription factor activity	GO:0009314//response to radiation;GO:0009987//cellular process;GO:0006810//transport;GO:0009725//response to hormone stimulus;GO:0006950//response to stress	gi|30680831|ref|NP_172359.2|/2.89604e-152/VAP27-2 (VAMP/SYNAPTOBREVIN-ASSOCIATED PROTEIN 27-2); structural molecule [Arabidopsis thaliana]
Bol031062	9	51	3.26	18.79	2.527021197	3.16E-06	3.07E-05	-	GO:0005488//binding	-	gi|297818120|ref|XP_002876943.1|/3.42319e-158/F-box family protein [Arabidopsis lyrata subsp. lyrata]
Bol002321	9	51	3.26	18.79	2.527021197	3.16E-06	3.06E-05	-	GO:0016740//transferase activity	-	gi|297849548|ref|XP_002892655.1|/1.5991e-162/predicted protein [Arabidopsis lyrata subsp. lyrata]
Bol019032	9	49	3.26	18.05	2.469054968	3.19E-06	3.08E-05	GO:0044464//cell part	-	-	gi|297839581|ref|XP_002887672.1|/0/hypothetical protein ARALYDRAFT_895607 [Arabidopsis lyrata subsp. lyrata]
Bol012576	9	46	3.26	16.95	2.378341404	3.34E-06	3.20E-05	-	GO:0030528//transcription regulator activity;GO:0003676//nucleic acid binding;GO:0016787//hydrolase activity	GO:0006354//transcription elongation, DNA-dependent;GO:0006355//regulation of transcription, DNA-dependent	gi|145326656|ref|NP_001077775.1|/0/GTB1; RNA binding / hydrolase, acting on ester bonds / transcription elongation regulator [Arabidopsis thaliana]
Bol023704	9	46	3.26	16.95	2.378341404	3.34E-06	3.20E-05	GO:0043234//protein complex	-	GO:0044238//primary metabolic process;GO:0044260	gi|22329800|ref|NP_564253.2|/4.45899e-12/c-myc binding protein, putative / prefoldin, putative [Arabidopsis thaliana]
Bol007375	9	44	3.26	16.21	2.313940221	3.69E-06	3.51E-05	-	GO:0004674//protein serine/threonine kinase activity;GO:0032559	GO:0006464//protein modification process	gi|15147869|dbj|BAB62845.1|/0/Ndr kinase [Arabidopsis thaliana]
Bol008725	9	44	3.26	16.21	2.313940221	3.69E-06	3.51E-05	GO:0043231//intracellular membrane-bounded organelle	GO:0003676//nucleic acid binding	GO:0006351//transcription, DNA-dependent;GO:0010160//formation of organ boundary	gi|297851000|ref|XP_002893381.1|/1.31389e-146/T24P13.16 [Arabidopsis lyrata subsp. lyrata]
Bol010591	9	43	3.26	15.84	2.280628466	4.05E-06	3.83E-05	GO:0031981//nuclear lumen;GO:0016020//membrane;GO:0015630//microtubule cytoskeleton;GO:0044444//cytoplasmic part	GO:0032561;GO:0005515//protein binding;GO:0017111//nucleoside-triphosphatase activity;GO:0004620//phospholipase activity	GO:0009755//hormone-mediated signaling pathway;GO:0006887//exocytosis;GO:0008064//regulation of actin polymerization or depolymerization;GO:0000904//cell morphogenesis involved in differentiation;GO:0030042//actin filament depolymerization;GO:0035556//intracellular signal transduction	gi|27413411|gb|AAO11651.1|/5.41992e-98/putative ROP family GTPase [Brassica napus]
Bol026960	9	43	3.26	15.84	2.280628466	4.05E-06	3.83E-05	-	-	-	gi|134304910|gb|ABO71663.1|/1.54641e-25/unknown [Brassica juncea]
Bol028027	9	42	3.26	15.47	2.246529327	4.67E-06	4.34E-05	-	GO:0032559;GO:0042623//ATPase activity, coupled	-	gi|297796103|ref|XP_002865936.1|/0/ATP binding protein [Arabidopsis lyrata subsp. lyrata]
Bol001815	9	41	3.26	15.1	2.21160468	5.70E-06	5.20E-05	GO:0043231//intracellular membrane-bounded organelle;GO:0015934//large ribosomal subunit	GO:0005198//structural molecule activity	GO:0010467//gene expression	gi|18396099|ref|NP_566167.1|/1.13651e-15/60S ribosomal protein L39 (RPL39B) [Arabidopsis thaliana]
Bol023714	9	40	3.26	14.74	2.176792655	7.41E-06	6.56E-05	GO:0043231//intracellular membrane-bounded organelle	-	-	gi|297851006|ref|XP_002893384.1|/6.91596e-79/hypothetical protein ARALYDRAFT_472731 [Arabidopsis lyrata subsp. lyrata]
Bol002232	9	39	3.26	14.37	2.140116192	1.02E-05	8.76E-05	GO:0009536//plastid	GO:0016863//intramolecular oxidoreductase activity, transposing C=C bonds	GO:0006779//porphyrin biosynthetic process;GO:0008299//isoprenoid biosynthetic process;GO:0009791//post-embryonic development;GO:0006721//terpenoid metabolic process	gi|7110585|gb|AAF36996.1|AF236092_1/1.80297e-131/isopentenyl pyrophosphate:dimethylallyl pyrophosphate isomerase [Brassica oleracea var. botrytis]
Bol023532	9	38	3.26	14	2.102482958	1.49E-05	0.000122501	-	GO:0016301//kinase activity;GO:0032559	GO:0006464//protein modification process	gi|297845316|ref|XP_002890539.1|/0/kinase family protein [Arabidopsis lyrata subsp. lyrata]
Bol018482	9	37	3.26	13.63	2.063841693	2.25E-05	0.000177859	-	GO:0016788//hydrolase activity, acting on ester bonds;GO:0003676//nucleic acid binding	GO:0006259//DNA metabolic process	gi|166221587|sp|Q9LPD2.2|GENL1_ARATH/0/RecName: Full=Flap endonuclease GEN-like 1
Bol009806	9	36	3.26	13.26	2.024136906	3.50E-05	0.000259589	-	-	-	gi|15450363|gb|AAK96475.1|/8.04898e-65/At1g16840/F17F16.27 [Arabidopsis thaliana]
Bol017520	9	36	3.26	13.26	2.024136906	3.50E-05	0.000259516	GO:0000325//plant-type vacuole;GO:0016020//membrane	GO:0046872//metal ion binding	GO:0032844;GO:0006972//hyperosmotic response	gi|297802692|ref|XP_002869230.1|/1.64317e-98/hypothetical protein ARALYDRAFT_491392 [Arabidopsis lyrata subsp. lyrata]
Bol019156	9	35	3.26	12.89	1.983308394	5.52E-05	0.000385012	GO:0009532//plastid stroma;GO:0031090//organelle membrane;GO:0015935//small ribosomal subunit;GO:0031981//nuclear lumen	GO:0003676//nucleic acid binding;GO:0005198//structural molecule activity	GO:0010467//gene expression	gi|297797293|ref|XP_002866531.1|/5.886e-63/hypothetical protein ARALYDRAFT_919589 [Arabidopsis lyrata subsp. lyrata]
Bol018098	9	34	3.26	12.53	1.942442545	8.78E-05	0.000577614	GO:0009526//plastid envelope;GO:0042579//microbody	GO:0004553//hydrolase activity, hydrolyzing O-glycosyl compounds;GO:0004721//phosphoprotein phosphatase activity	GO:0052482;GO:0006796//phosphate metabolic process;GO:0019762//glucosinolate catabolic process;GO:0050832//defense response to fungus;GO:0006464//protein modification process	gi|297830598|ref|XP_002883181.1|/0/hypothetical protein ARALYDRAFT_479458 [Arabidopsis lyrata subsp. lyrata]
Bol029621	9	33	3.26	12.16	1.899199359	0.000140063	0.000857734	-	-	-	gi|297824827|ref|XP_002880296.1|/2.17847e-157/hypothetical protein ARALYDRAFT_904210 [Arabidopsis lyrata subsp. lyrata]
Bol009597	10	346	3.62	127.47	5.138024242	1.75E-06	1.80E-05	GO:0044431//Golgi apparatus part	GO:0016857//racemase and epimerase activity, acting on carbohydrates and derivatives;GO:0005515//protein binding;GO:0048037//cofactor binding	GO:0050896//response to stimulus;GO:0045489//pectin biosynthetic process;GO:0019318//hexose metabolic process;GO:0009250//glucan biosynthetic process;GO:0042546//cell wall biogenesis	gi|297803740|ref|XP_002869754.1|/0/UDP-D-glucose/UDP-D-galactose 4-epimerase 2 [Arabidopsis lyrata subsp. lyrata]
Bol045718	10	145	3.62	53.42	3.883318374	1.75E-06	1.80E-05	GO:0043231//intracellular membrane-bounded organelle	GO:0016872//intramolecular lyase activity	GO:0009699//phenylpropanoid biosynthetic process;GO:0006575//cellular modified amino acid metabolic process	gi|18412649|ref|NP_567140.1|/1.03675e-108/chalcone isomerase [Arabidopsis thaliana]
Bol011375	10	140	3.62	51.58	3.832750171	1.75E-06	1.81E-05	GO:0044424//intracellular part	GO:0016840	GO:0006558//L-phenylalanine metabolic process	gi|297829560|ref|XP_002882662.1|/0/hypothetical protein ARALYDRAFT_897210 [Arabidopsis lyrata subsp. lyrata]
Bol041793	10	124	3.62	45.68	3.657501048	1.75E-06	1.81E-05	-	GO:0030528//transcription regulator activity	-	gi|6693034|gb|AAF24960.1|AC012375_23/3.75444e-30/T22C5.17 [Arabidopsis thaliana]
Bol041580	10	106	3.62	39.05	3.431260946	1.75E-06	1.80E-05	GO:0031224//intrinsic to membrane	GO:0005385//zinc ion transmembrane transporter activity;GO:0043169//cation binding;GO:0015662//ATPase activity, coupled to transmembrane movement of ions, phosphorylative mechanism;GO:0032559	GO:0010038//response to metal ion;GO:0006829//zinc ion transport;GO:0009206;GO:0015691//cadmium ion transport;GO:0034220//ion transmembrane transport	gi|40994784|emb|CAD98808.1|/0/putative heavy metal transporting P-type ATPase [Noccaea caerulescens]
Bol034489	10	98	3.62	36.1	3.317937235	1.75E-06	1.80E-05	GO:0044424//intracellular part	GO:0005488//binding	GO:0009987//cellular process	gi|227438171|gb|ACP30575.1|/2.74137e-159/disease resistance protein [Brassica rapa subsp. pekinensis]
Bol036685	10	79	3.62	29.1	3.006957551	1.75E-06	1.81E-05	-	-	-	gi|240254059|ref|NP_172558.4|/1.83784e-49/unknown protein [Arabidopsis thaliana]
Bol045431	10	78	3.62	28.74	2.988998459	1.75E-06	1.80E-05	GO:0015934//large ribosomal subunit	GO:0005198//structural molecule activity	GO:0010467//gene expression;GO:0022613//ribonucleoprotein complex biogenesis	gi|15222338|ref|NP_174951.1|/1.66659e-59/60S ribosomal protein L35a (RPL35aB) [Arabidopsis thaliana]
Bol045885	10	77	3.62	28.37	2.970304548	1.75E-06	1.80E-05	-	-	-	gi|297824945|ref|XP_002880355.1|/0/pentatricopeptide repeat-containing protein [Arabidopsis lyrata subsp. lyrata]
Bol035566	10	60	3.62	22.1	2.609984767	1.75E-06	1.80E-05	-	GO:0005515//protein binding	GO:0044267//cellular protein metabolic process	gi|15231803|ref|NP_188036.1|/8.60372e-78/DNAJ heat shock N-terminal domain-containing protein [Arabidopsis thaliana]
Bol038292	10	58	3.62	21.37	2.561525306	1.76E-06	1.80E-05	GO:0009532//plastid stroma	GO:0016773//phosphotransferase activity, alcohol group as acceptor	GO:0019321//pentose metabolic process;GO:0006796//phosphate metabolic process	gi|297850114|ref|XP_002892938.1|/6.13065e-142/pfkB-type carbohydrate kinase family protein [Arabidopsis lyrata subsp. lyrata]
Bol026618	10	58	3.62	21.37	2.561525306	1.76E-06	1.80E-05	-	-	GO:0050896//response to stimulus	gi|297835106|ref|XP_002885435.1|/1.66034e-164/hypothetical protein ARALYDRAFT_342282 [Arabidopsis lyrata subsp. lyrata]
Bol000937	10	54	3.62	19.89	2.457981674	1.76E-06	1.80E-05	GO:0043231//intracellular membrane-bounded organelle;GO:0031461//cullin-RING ubiquitin ligase complex	GO:0005488//binding	GO:0002831//regulation of response to biotic stimulus;GO:0019941//modification-dependent protein catabolic process;GO:0009733//response to auxin stimulus;GO:0009755//hormone-mediated signaling pathway;GO:0006950//response to stress	gi|312282533|dbj|BAJ34132.1|/1.08868e-46/unnamed protein product [Thellungiella halophila]
Bol034430	10	51	3.62	18.79	2.375903464	1.79E-06	1.83E-05	GO:0016020//membrane;GO:0044444//cytoplasmic part	GO:0016628//oxidoreductase activity, acting on the CH-CH group of donors, NAD or NADP as acceptor;GO:0046914//transition metal ion binding	GO:0008152//metabolic process;GO:0006950//response to stress;GO:0010038//response to metal ion	gi|312281929|dbj|BAJ33830.1|/0/unnamed protein product [Thellungiella halophila]
Bol001717	10	47	3.62	17.31	2.257544122	2.08E-06	2.09E-05	GO:0043231//intracellular membrane-bounded organelle	GO:0004812//aminoacyl-tRNA ligase activity;GO:0032559	GO:0006418//tRNA aminoacylation for protein translation	gi|240255269|ref|NP_186925.4|/0/ATP binding / aminoacyl-tRNA ligase/ histidine-tRNA ligase/ nucleotide binding [Arabidopsis thaliana]
Bol009706	10	45	3.62	16.58	2.195382404	2.67E-06	2.63E-05	GO:0009536//plastid	-	-	gi|15219186|ref|NP_173623.1|/0/kelch repeat-containing F-box family protein [Arabidopsis thaliana]
Bol026713	10	43	3.62	15.84	2.129510733	4.28E-06	4.01E-05	GO:0031224//intrinsic to membrane;GO:0009536//plastid	GO:0035250//UDP-galactosyltransferase activity	GO:0006464//protein modification process	gi|297847718|ref|XP_002891740.1|/6.75375e-180/galactosyltransferase family protein [Arabidopsis lyrata subsp. lyrata]
Bol002526	10	43	3.62	15.84	2.129510733	4.28E-06	4.01E-05	-	-	-	gi|144587400|sp|Q56XW8.2|FBL30_ARATH/1.56701e-66/RecName: Full=F-box/LRR-repeat protein At1g48400
Bol042623	10	43	3.62	15.84	2.129510733	4.28E-06	4.01E-05	-	-	-	gi|297836186|ref|XP_002885975.1|/1.4886e-139/hypothetical protein ARALYDRAFT_899795 [Arabidopsis lyrata subsp. lyrata]
Bol025262	10	40	3.62	14.74	2.025674922	1.30E-05	0.00010915	GO:0044464//cell part	GO:0016758//transferase activity, transferring hexosyl groups	GO:0006665//sphingolipid metabolic process	gi|297823667|ref|XP_002879716.1|/8.86429e-162/hypothetical protein ARALYDRAFT_482800 [Arabidopsis lyrata subsp. lyrata]
Bol014459	10	39	3.62	14.37	1.988998459	2.02E-05	0.000160907	-	GO:0003824//catalytic activity	GO:0044238//primary metabolic process	gi|297817660|ref|XP_002876713.1|/0/hypothetical protein ARALYDRAFT_907903 [Arabidopsis lyrata subsp. lyrata]
Bol012314	10	38	3.62	14	1.951365225	3.17E-05	0.000237461	-	-	-	gi|18395194|ref|NP_564187.1|/7.14977e-26/hydroxyproline-rich glycoprotein family protein [Arabidopsis thaliana]
Bol044030	10	37	3.62	13.63	1.91272396	5.01E-05	0.000357098	GO:0043231//intracellular membrane-bounded organelle	GO:0004871//signal transducer activity;GO:0019840//isoprenoid binding	GO:0009755//hormone-mediated signaling pathway	gi|75171431|sp|Q9FLB1.1|PYL5_ARATH/3.8649e-110/RecName: Full=Abscisic acid receptor PYL5; AltName: Full=ABI1-binding protein 3; AltName: Full=PYR1-like protein 5; AltName: Full=Regulatory components of ABA receptor 8
Bol028394	10	36	3.62	13.26	1.873019173	7.97E-05	0.000528741	GO:0043231//intracellular membrane-bounded organelle	-	-	gi|240256020|ref|NP_193846.4|/2.47291e-91/unknown protein [Arabidopsis thaliana]
Bol002389	10	36	3.62	13.26	1.873019173	7.97E-05	0.00052861	GO:0009536//plastid	GO:0016881//acid-amino acid ligase activity	GO:0009108//coenzyme biosynthetic process	gi|297844096|ref|XP_002889929.1|/4.14876e-146/predicted protein [Arabidopsis lyrata subsp. lyrata]
Bol033193	10	36	3.62	13.26	1.873019173	7.97E-05	0.000528478	GO:0044424//intracellular part	-	GO:0006810//transport;GO:0009987//cellular process	gi|11994180|dbj|BAB01283.1|/1.61596e-74/unnamed protein product [Arabidopsis thaliana]
Bol033673	10	35	3.62	12.89	1.832190661	0.000126498	0.000784585	GO:0031224//intrinsic to membrane	GO:0016740//transferase activity;GO:0005515//protein binding;GO:0000166//nucleotide binding;GO:0005267//potassium channel activity	GO:0010038//response to metal ion;GO:0030001//metal ion transport	gi|297798914|ref|XP_002867341.1|/0/ATCNGC9 [Arabidopsis lyrata subsp. lyrata]
Bol007814	10	35	3.62	12.89	1.832190661	0.000126498	0.000784402	GO:0016020//membrane;GO:0005798//Golgi-associated vesicle	GO:0046914//transition metal ion binding;GO:0005083//small GTPase regulator activity;GO:0005543//phospholipid binding	GO:0003002//regionalization;GO:0032012//regulation of ARF protein signal transduction;GO:0009887//organ morphogenesis;GO:0009725//response to hormone stimulus	gi|297793757|ref|XP_002864763.1|/0/ARF-GAP domain 1 [Arabidopsis lyrata subsp. lyrata]
Bol020870	11	6083	3.98	2240.98	9.137145627	9.69E-07	1.05E-05	GO:0043231//intracellular membrane-bounded organelle;GO:0031224//intrinsic to membrane	GO:0008378//galactosyltransferase activity	GO:0006464//protein modification process	gi|15217544|ref|NP_174609.1|/9.28881e-177/galactosyltransferase family protein [Arabidopsis thaliana]
Bol016365	11	6018	3.98	2217.03	9.121644146	9.69E-07	1.05E-05	GO:0043231//intracellular membrane-bounded organelle	GO:0016616//oxidoreductase activity, acting on the CH-OH group of donors, NAD or NADP as acceptor;GO:0005515//protein binding;GO:0000166//nucleotide binding;GO:0048037//cofactor binding	GO:0048827//phyllome development;GO:0048507//meristem development;GO:0008033//tRNA processing;GO:0010584//pollen exine formation;GO:0009791//post-embryonic development	gi|30690351|ref|NP_195268.2|/5.93987e-148/dihydroflavonol 4-reductase family / dihydrokaempferol 4-reductase family [Arabidopsis thaliana]
Bol041668	11	89	3.98	32.79	3.042415566	9.69E-07	1.05E-05	GO:0009532//plastid stroma;GO:0009526//plastid envelope;GO:0005576//extracellular region	GO:0043169//cation binding;GO:0016628//oxidoreductase activity, acting on the CH-CH group of donors, NAD or NADP as acceptor;GO:0019203//carbohydrate phosphatase activity	GO:0005984//disaccharide metabolic process;GO:0009767//photosynthetic electron transport chain;GO:0015977//carbon fixation;GO:0006000//fructose metabolic process;GO:0006950//response to stress	gi|585118|sp|Q07204.1|F16P1_BRANA/4.28595e-154/RecName: Full=Fructose-1,6-bisphosphatase, chloroplastic; Short=FBPase; AltName: Full=D-fructose-1,6-bisphosphate 1-phosphohydrolase; Flags: Precursor
Bol042557	11	85	3.98	31.31	2.975783173	9.69E-07	1.05E-05	-	-	-	gi|297831724|ref|XP_002883744.1|/4.92251e-19/hypothetical protein ARALYDRAFT_319360 [Arabidopsis lyrata subsp. lyrata]
Bol015937	11	83	3.98	30.58	2.941748071	9.69E-07	1.05E-05	-	GO:0004312//fatty acid synthase activity	GO:0008152//metabolic process	gi|297797545|ref|XP_002866657.1|/1.91725e-51/short-chain dehydrogenase/reductase family protein [Arabidopsis lyrata subsp. lyrata]
Bol006812	11	82	3.98	30.21	2.924185848	9.69E-07	1.05E-05	-	GO:0016787//hydrolase activity	GO:0044238//primary metabolic process	gi|297813549|ref|XP_002874658.1|/0/GDSL-motif lipase/hydrolase family protein [Arabidopsis lyrata subsp. lyrata]
Bol013503	11	78	3.98	28.74	2.852219726	9.69E-07	1.05E-05	-	-	-	gi|22770424|gb|AAN04578.1|/3.55951e-31/hypothetical protein [Arabidopsis thaliana]
Bol008580	11	74	3.98	27.26	2.775945226	9.69E-07	1.05E-05	GO:0031224//intrinsic to membrane;GO:0031410//cytoplasmic vesicle;GO:0009526//plastid envelope;GO:0044431//Golgi apparatus part	GO:0046923//ER retention sequence binding;GO:0004871//signal transducer activity;GO:0032559	GO:0035437//maintenance of protein localization in endoplasmic reticulum;GO:0006810//transport;GO:0010038//response to metal ion;GO:0044267//cellular protein metabolic process;GO:0006950//response to stress	gi|297851352|ref|XP_002893557.1|/1.47515e-102/hypothetical protein ARALYDRAFT_473143 [Arabidopsis lyrata subsp. lyrata]
Bol037744	11	73	3.98	26.89	2.756229419	9.69E-07	1.05E-05	GO:0031090//organelle membrane;GO:0015935//small ribosomal subunit;GO:0009536//plastid;GO:0031981//nuclear lumen	GO:0005198//structural molecule activity	GO:0010467//gene expression	gi|28436071|gb|AAO41731.1|/1.91319e-63/cytoplasmic ribosomal protein S14 [Brassica napus]
Bol002737	11	70	3.98	25.79	2.695971437	9.69E-07	1.05E-05	GO:0043231//intracellular membrane-bounded organelle;GO:0005838//proteasome regulatory particle;GO:0016020//membrane	GO:0017111//nucleoside-triphosphatase activity;GO:0005515//protein binding;GO:0032559	GO:0009757//hexose mediated signaling;GO:0048229//gametophyte development;GO:0019941//modification-dependent protein catabolic process	gi|3024434|sp|O23894.1|PRS6A_BRACM/0/RecName: Full=26S protease regulatory subunit 6A homolog; AltName: Full=Tat-binding protein homolog 1; Short=TBP-1
Bol034703	11	69	3.98	25.42	2.675123694	9.69E-07	1.05E-05	-	-	-	gi|157849696|gb|ABV89631.1|/7.3728e-127/aluminum-induced protein [Brassica rapa]
Bol023900	11	69	3.98	25.42	2.675123694	9.69E-07	1.05E-05	GO:0030529//ribonucleoprotein complex	GO:0005198//structural molecule activity	GO:0010467//gene expression	gi|192910820|gb|ACF06518.1|/1.17655e-65/40S ribosomal protein S23 [Elaeis guineensis]
Bol009621	11	64	3.98	23.58	2.566723382	9.69E-07	1.05E-05	GO:0043231//intracellular membrane-bounded organelle	GO:0005342//organic acid transmembrane transporter activity;GO:0002094;GO:0008514//organic anion transmembrane transporter activity	GO:0007275//multicellular organismal development;GO:0015711//organic anion transport	gi|186701234|gb|ACC91260.1|/8.4097e-156/UbiA prenyltransferase family protein [Capsella rubella]
Bol000707	11	61	3.98	22.47	2.497159789	9.70E-07	1.05E-05	-	-	-	gi|13877765|gb|AAK43960.1|AF370145_1/0/unknown protein [Arabidopsis thaliana]
Bol033357	11	60	3.98	22.1	2.473206034	9.70E-07	1.05E-05	-	GO:0008194//UDP-glycosyltransferase activity	GO:0005975//carbohydrate metabolic process	gi|297826475|ref|XP_002881120.1|/0/GAUT5/LGT5 [Arabidopsis lyrata subsp. lyrata]
Bol042662	11	59	3.98	21.74	2.449511604	9.71E-07	1.05E-05	GO:0005618//cell wall	GO:0016791//phosphatase activity;GO:0043169//cation binding	-	gi|297836688|ref|XP_002886226.1|/6.49408e-35/predicted protein [Arabidopsis lyrata subsp. lyrata]
Bol043802	11	59	3.98	21.74	2.449511604	9.71E-07	1.05E-05	GO:0030529//ribonucleoprotein complex;GO:0043231//intracellular membrane-bounded organelle	-	GO:0000087//M phase of mitotic cell cycle	gi|116782603|gb|ABK22569.1|/1.2119e-78/unknown [Picea sitchensis]
Bol042287	11	48	3.98	17.68	2.151277939	1.51E-06	1.59E-05	-	-	-	gi|297803456|ref|XP_002869612.1|/4.70903e-102/hypothetical protein ARALYDRAFT_913923 [Arabidopsis lyrata subsp. lyrata]
Bol027332	11	47	3.98	17.31	2.120765389	1.87E-06	1.91E-05	-	-	-	gi|18403495|ref|NP_565782.1|/2.85071e-162/transducin family protein / WD-40 repeat family protein [Arabidopsis thaliana]
Bol036275	11	45	3.98	16.58	2.058603671	3.42E-06	3.27E-05	GO:0015935//small ribosomal subunit;GO:0030312//external encapsulating structure;GO:0031981//nuclear lumen	GO:0005198//structural molecule activity	GO:0010467//gene expression	gi|15240154|ref|NP_200925.1|/1.63163e-75/40S ribosomal protein S19 (RPS19C) [Arabidopsis thaliana]
Bol040590	11	43	3.98	15.84	1.992732	7.51E-06	6.63E-05	GO:0043234//protein complex;GO:0009536//plastid	-	GO:0006259//DNA metabolic process	gi|15220076|ref|NP_178136.1|/9.53753e-96/PSF1 (PARTNER OF SLD FIVE 1) [Arabidopsis thaliana]
Bol043618	11	41	3.98	15.1	1.923708214	1.82E-05	0.000146026	GO:0009532//plastid stroma	GO:0016842	GO:0006526//arginine biosynthetic process	gi|8979726|emb|CAB96847.1|/0/argininosuccinate lyase (AtArgH) [Arabidopsis thaliana]
Bol038918	11	40	3.98	14.74	1.888896189	2.86E-05	0.000217859	GO:0044464//cell part	GO:0046872//metal ion binding;GO:0016831//carboxy-lyase activity;GO:0019842//vitamin binding	GO:0006950//response to stress	gi|297796369|ref|XP_002866069.1|/0/pyruvate decarboxylase-2 [Arabidopsis lyrata subsp. lyrata]
Bol034422	11	38	3.98	14	1.814586491	7.17E-05	0.000488069	-	GO:0005488//binding;GO:0003824//catalytic activity	GO:0008152//metabolic process	gi|145334499|ref|NP_001078595.1|/8.86027e-109/BPA1 (BINDINGPARTNEROFACD11 1); nucleic acid binding / nucleotide binding / oxidoreductase [Arabidopsis thaliana]
Bol043549	11	38	3.98	14	1.814586491	7.17E-05	0.000487944	GO:0043231//intracellular membrane-bounded organelle;GO:0015629//actin cytoskeleton	GO:0008289//lipid binding;GO:0019899//enzyme binding	GO:0006605//protein targeting	gi|22326733|ref|NP_196732.2|/0/epsin N-terminal homology (ENTH) domain-containing protein / clathrin assembly protein-related [Arabidopsis thaliana]
Bol005317	11	38	3.98	14	1.814586491	7.17E-05	0.00048782	GO:0043231//intracellular membrane-bounded organelle	GO:0005488//binding	-	gi|297838547|ref|XP_002887155.1|/1.75917e-94/hypothetical protein ARALYDRAFT_475905 [Arabidopsis lyrata subsp. lyrata]
Bol030850	11	37	3.98	13.63	1.775945226	0.000113192	0.000718102	-	-	-	gi|297816296|ref|XP_002876031.1|/0/hypothetical protein ARALYDRAFT_485395 [Arabidopsis lyrata subsp. lyrata]
Bol024652	12	69	4.35	25.42	2.546876724	5.32E-07	6.06E-06	GO:0015935//small ribosomal subunit;GO:0031981//nuclear lumen;GO:0009536//plastid;GO:0044425//membrane part	GO:0004872//receptor activity;GO:0016462//pyrophosphatase activity;GO:0005198//structural molecule activity;GO:0032559	GO:0006952//defense response;GO:0010467//gene expression	gi|72255619|gb|AAZ66937.1|/5.27334e-100/117M18_18 [Brassica rapa]
Bol031586	12	64	4.35	23.58	2.438476412	5.32E-07	6.06E-06	GO:0005753//mitochondrial proton-transporting ATP synthase complex;GO:0033178//proton-transporting two-sector ATPase complex, catalytic domain	GO:0015078//hydrogen ion transmembrane transporter activity;GO:0019829//cation-transporting ATPase activity	GO:0006818//hydrogen transport;GO:0006754//ATP biosynthetic process	gi|15217996|ref|NP_175576.1|/3.57578e-30/ATP synthase epsilon chain, mitochondrial [Arabidopsis thaliana]
Bol031330	12	64	4.35	23.58	2.438476412	5.32E-07	6.06E-06	GO:0044424//intracellular part	GO:0004812//aminoacyl-tRNA ligase activity;GO:0032559	GO:0006418//tRNA aminoacylation for protein translation	gi|297844038|ref|XP_002889900.1|/0/hypothetical protein ARALYDRAFT_471334 [Arabidopsis lyrata subsp. lyrata]
Bol037154	12	62	4.35	22.84	2.392475345	5.33E-07	6.06E-06	-	-	-	-
Bol036094	12	59	4.35	21.74	2.321264634	5.37E-07	6.10E-06	GO:0044444//cytoplasmic part	GO:0005488//binding	GO:0009414//response to water deprivation;GO:0009651//response to salt stress	gi|21536843|gb|AAM61175.1|/7.52749e-123/unknown [Arabidopsis thaliana]
Bol014410	12	57	4.35	21	2.271302022	5.47E-07	6.20E-06	-	-	GO:0050896//response to stimulus	gi|15228790|ref|NP_191814.1|/4.45649e-76/universal stress protein (USP) family protein [Arabidopsis thaliana]
Bol000894	12	57	4.35	21	2.271302022	5.47E-07	6.19E-06	-	-	-	gi|222424471|dbj|BAH20191.1|/6.92207e-114/AT3G05545 [Arabidopsis thaliana]
Bol014405	12	52	4.35	19.16	2.139010255	7.28E-07	8.11E-06	GO:0044459//plasma membrane part;GO:0044420//extracellular matrix part;GO:0043231//intracellular membrane-bounded organelle;GO:0031224//intrinsic to membrane	GO:0015301//anion:anion antiporter activity;GO:0015562//efflux transmembrane transporter activity;GO:0015103//inorganic anion transmembrane transporter activity	GO:0006820//anion transport;GO:0010035//response to inorganic substance;GO:0034220//ion transmembrane transport	gi|297821126|ref|XP_002878446.1|/2.37352e-129/anion exchange family protein [Arabidopsis lyrata subsp. lyrata]
Bol036712	12	50	4.35	18.42	2.082185755	1.07E-06	1.14E-05	GO:0009536//plastid	-	GO:0019941//modification-dependent protein catabolic process	gi|297843878|ref|XP_002889820.1|/9.77704e-113/hypothetical protein ARALYDRAFT_888336 [Arabidopsis lyrata subsp. lyrata]
Bol045734	12	50	4.35	18.42	2.082185755	1.07E-06	1.14E-05	-	-	-	gi|3413706|gb|AAC31229.1|/1.30057e-106/hypothetical protein [Arabidopsis thaliana]
Bol028012	12	49	4.35	18.05	2.052911531	1.41E-06	1.48E-05	GO:0043231//intracellular membrane-bounded organelle	GO:0005488//binding;GO:0004871//signal transducer activity	GO:0009738//abscisic acid mediated signaling pathway	gi|110736602|dbj|BAF00266.1|/2.31544e-89/hypothetical protein [Arabidopsis thaliana]
Bol007869	12	48	4.35	17.68	2.023030969	1.96E-06	1.99E-05	-	GO:0046914//transition metal ion binding	-	gi|297794525|ref|XP_002865147.1|/3.70925e-117/ATP binding protein [Arabidopsis lyrata subsp. lyrata]
Bol022046	12	46	4.35	16.95	1.962197967	4.32E-06	4.04E-05	GO:0009532//plastid stroma	GO:0051540	GO:0031163	gi|312282967|dbj|BAJ34349.1|/2.31032e-75/unnamed protein product [Thellungiella halophila]
Bol016122	12	46	4.35	16.95	1.962197967	4.32E-06	4.04E-05	GO:0043231//intracellular membrane-bounded organelle;GO:0044444//cytoplasmic part;GO:0016020//membrane	GO:0004674//protein serine/threonine kinase activity;GO:0032559	GO:0031667//response to nutrient levels;GO:0023052//signaling;GO:0071805//potassium ion transmembrane transport;GO:0006950//response to stress;GO:0006464//protein modification process	gi|18397430|ref|NP_564353.1|/2.61264e-76/CIPK23 (CBL-INTERACTING PROTEIN KINASE 23); kinase/ protein binding / protein serine/threonine kinase [Arabidopsis thaliana]
Bol031011	12	45	4.35	16.58	1.930356701	6.66E-06	5.95E-05	GO:0009526//plastid envelope;GO:0042579//microbody	GO:0004553//hydrolase activity, hydrolyzing O-glycosyl compounds;GO:0004721//phosphoprotein phosphatase activity	GO:0052482;GO:0006796//phosphate metabolic process;GO:0019762//glucosinolate catabolic process;GO:0050832//defense response to fungus;GO:0006464//protein modification process	gi|297830598|ref|XP_002883181.1|/0/hypothetical protein ARALYDRAFT_479458 [Arabidopsis lyrata subsp. lyrata]
Bol021962	12	44	4.35	16.21	1.897796785	1.04E-05	8.88E-05	GO:0031090//organelle membrane;GO:0009534//chloroplast thylakoid	-	-	gi|297819624|ref|XP_002877695.1|/3.85227e-128/hypothetical protein ARALYDRAFT_485334 [Arabidopsis lyrata subsp. lyrata]
Bol044015	12	44	4.35	16.21	1.897796785	1.04E-05	8.88E-05	GO:0016020//membrane	-	GO:0044267//cellular protein metabolic process	gi|15230279|ref|NP_191293.1|/9.81204e-118/DNAJ heat shock N-terminal domain-containing protein [Arabidopsis thaliana]
Bol006928	12	42	4.35	15.47	1.830385891	2.58E-05	0.000201142	GO:0016604//nuclear body;GO:0031461//cullin-RING ubiquitin ligase complex;GO:0030529//ribonucleoprotein complex	GO:0016740//transferase activity	GO:0000377;GO:0045165//cell fate commitment;GO:0003006//developmental process involved in reproduction	gi|15227373|ref|NP_181681.1|/0/EMB2776; nucleotide binding [Arabidopsis thaliana]
Bol023109	12	42	4.35	15.47	1.830385891	2.58E-05	0.000201083	GO:0005576//extracellular region;GO:0044464//cell part	GO:0046914//transition metal ion binding;GO:0016623	GO:0008152//metabolic process	gi|297833788|ref|XP_002884776.1|/1.52701e-116/hypothetical protein ARALYDRAFT_478336 [Arabidopsis lyrata subsp. lyrata]
Bol014672	12	42	4.35	15.47	1.830385891	2.58E-05	0.000201024	-	-	-	gi|297812077|ref|XP_002873922.1|/0/binding protein [Arabidopsis lyrata subsp. lyrata]
Bol001123	12	41	4.35	15.1	1.795461243	4.07E-05	0.000298427	GO:0043231//intracellular membrane-bounded organelle	-	GO:0050896//response to stimulus	gi|312281613|dbj|BAJ33672.1|/6.38475e-81/unnamed protein product [Thellungiella halophila]
Bol004277	12	41	4.35	15.1	1.795461243	4.07E-05	0.000298345	GO:0031224//intrinsic to membrane;GO:0005746//mitochondrial respiratory chain	GO:0043169//cation binding;GO:0016491//oxidoreductase activity;GO:0051536//iron-sulfur cluster binding;GO:0015078//hydrogen ion transmembrane transporter activity	GO:0051234//establishment of localization;GO:0006091//generation of precursor metabolites and energy	gi|13899077|gb|AAK48960.1|AF370533_1/3.26472e-133/ubiquinol--cytochrome-c reductase-like protein [Arabidopsis thaliana]
Bol040546	12	39	4.35	14.37	1.723972756	0.000100458	0.000651594	GO:0015934//large ribosomal subunit;GO:0031981//nuclear lumen	GO:0005198//structural molecule activity	GO:0010467//gene expression	gi|297842785|ref|XP_002889274.1|/4.3394e-121/predicted protein [Arabidopsis lyrata subsp. lyrata]
Bol015160	12	39	4.35	14.37	1.723972756	0.000100458	0.000651435	GO:0043231//intracellular membrane-bounded organelle	GO:0003676//nucleic acid binding	GO:0006396//RNA processing	gi|297817882|ref|XP_002876824.1|/1.2741e-58/nucleic acid binding protein [Arabidopsis lyrata subsp. lyrata]
Bol020779	12	39	4.35	14.37	1.723972756	0.000100458	0.000651277	GO:0044464//cell part	GO:0015197//peptide transporter activity	GO:0015833//peptide transport;GO:0009628//response to abiotic stimulus	gi|21592665|gb|AAM64614.1|/0/Isp4-like protein [Arabidopsis thaliana]
Bol039643	12	39	4.35	14.37	1.723972756	0.000100458	0.000651118	GO:0009532//plastid stroma	GO:0030234//enzyme regulator activity	GO:0031163	gi|15236742|ref|NP_194380.1|/6.45139e-138/CPSUFE (CHLOROPLAST SULFUR E); enzyme activator/ transcription regulator [Arabidopsis thaliana]
Bol009849	12	38	4.35	14	1.686339521	0.000156983	0.000946127	GO:0012505//endomembrane system;GO:0044431//Golgi apparatus part;GO:0031224//intrinsic to membrane	GO:0005515//protein binding	GO:0048193//Golgi vesicle transport	gi|18394296|ref|NP_563985.1|/7.6999e-113/GOS11 (golgi snare 11); SNARE binding [Arabidopsis thaliana]
Bol006525	13	178	4.71	65.58	3.799456937	2.90E-07	3.45E-06	GO:0031981//nuclear lumen;GO:0009536//plastid;GO:0031090//organelle membrane	GO:0017111//nucleoside-triphosphatase activity;GO:0008135//translation factor activity, nucleic acid binding;GO:0032561;GO:0005515//protein binding	GO:0006412//translation;GO:0010038//response to metal ion;GO:0009207	gi|241740172|gb|ACS68201.1|/0/elongation factor 1 alpha [Brassica napus]
Bol013946	13	147	4.71	54.15	3.523162373	2.90E-07	3.46E-06	GO:0044464//cell part	-	-	gi|297835532|ref|XP_002885648.1|/1.06267e-175/TMS membrane family protein [Arabidopsis lyrata subsp. lyrata]
Bol028795	13	128	4.71	47.16	3.323764753	2.90E-07	3.45E-06	GO:0043231//intracellular membrane-bounded organelle	GO:0004553//hydrolase activity, hydrolyzing O-glycosyl compounds	GO:0044238//primary metabolic process	gi|297801988|ref|XP_002868878.1|/0/glycosyl hydrolase family 9 protein [Arabidopsis lyrata subsp. lyrata]
Bol015908	13	98	4.71	36.1	2.938199872	2.90E-07	3.45E-06	GO:0044459//plasma membrane part;GO:0031090//organelle membrane;GO:0043231//intracellular membrane-bounded organelle	-	GO:0051817;GO:0048513//organ development	gi|110737944|dbj|BAF00909.1|/0/nodulin-like [Arabidopsis thaliana]
Bol032060	13	88	4.71	32.42	2.783085126	2.90E-07	3.45E-06	-	GO:0016709//oxidoreductase activity, acting on paired donors, with incorporation or reduction of molecular oxygen, NADH or NADPH as one donor, and incorporation of one atom of oxygen;GO:0005506//iron ion binding	GO:0006952//defense response;GO:0009687//abscisic acid metabolic process;GO:0009416//response to light stimulus;GO:0003006//developmental process involved in reproduction	gi|30694740|ref|NP_851136.1|/0/CYP707A3; (+)-abscisic acid 8'-hydroxylase/ oxygen binding [Arabidopsis thaliana]
Bol017652	13	76	4.71	28	2.571627862	2.90E-07	3.45E-06	GO:0016020//membrane	GO:0005249//voltage-gated potassium channel activity;GO:0046873//metal ion transmembrane transporter activity;GO:0000166//nucleotide binding	GO:0048588//developmental cell growth;GO:0006970//response to osmotic stress;GO:0034220//ion transmembrane transport;GO:0030001//metal ion transport	gi|15227701|ref|NP_180568.1|/1.36073e-174/ATKT1 (POTASSIUM TRANSPORTER 1); potassium ion transmembrane transporter [Arabidopsis thaliana]
Bol028568	13	74	4.71	27.26	2.532986597	2.90E-07	3.45E-06	-	-	-	gi|297789807|ref|XP_002862833.1|/1.61207e-17/expressed protein [Arabidopsis lyrata subsp. lyrata]
Bol038134	13	63	4.71	23.21	2.300947558	2.92E-07	3.47E-06	GO:0043231//intracellular membrane-bounded organelle	-	GO:0051234//establishment of localization	gi|5103835|gb|AAD39665.1|AC007591_30/3.76765e-76/ESTs gb|T22508, gb|H36196 and gb|AI100134 come from this gene [Arabidopsis thaliana]
Bol010123	13	59	4.71	21.74	2.206552975	3.06E-07	3.62E-06	-	-	-	gi|15223633|ref|NP_175488.1|/0/unknown protein [Arabidopsis thaliana]
Bol017134	13	57	4.71	21	2.156590363	3.33E-07	3.93E-06	GO:0016020//membrane	GO:0043168	-	gi|21555669|gb|AAM63910.1|/1.04777e-46/remorin [Arabidopsis thaliana]
Bol033568	13	56	4.71	20.63	2.130944856	3.61E-07	4.24E-06	GO:0043231//intracellular membrane-bounded organelle;GO:0005838//proteasome regulatory particle;GO:0016020//membrane	GO:0042623//ATPase activity, coupled;GO:0032559	GO:0006511//ubiquitin-dependent protein catabolic process;GO:0043248//proteasome assembly;GO:0010038//response to metal ion;GO:0048507//meristem development;GO:0009887//organ morphogenesis;GO:0010015//root morphogenesis;GO:0048527//lateral root development;GO:0006950//response to stress	gi|11045086|emb|CAC14432.1|/0/26S proteasome subunit 4-like protein [Brassica napus]
Bol023084	13	52	4.71	19.16	2.024298596	8.03E-07	8.82E-06	GO:0031090//organelle membrane;GO:0015934//large ribosomal subunit;GO:0031981//nuclear lumen	GO:0005198//structural molecule activity	GO:0010467//gene expression;GO:0022613//ribonucleoprotein complex biogenesis	gi|15232693|ref|NP_187561.1|/3.11742e-58/60S ribosomal protein L35 (RPL35A) [Arabidopsis thaliana]
Bol001380	13	50	4.71	18.42	1.967474096	1.65E-06	1.70E-05	-	-	-	gi|30692110|ref|NP_568512.3|/6.43123e-148/myb family transcription factor [Arabidopsis thaliana]
Bol001037	13	49	4.71	18.05	1.938199872	2.48E-06	2.46E-05	-	-	-	gi|297826745|ref|XP_002881255.1|/0/hypothetical protein ARALYDRAFT_482239 [Arabidopsis lyrata subsp. lyrata]
Bol039224	13	48	4.71	17.68	1.90831931	3.82E-06	3.62E-05	-	GO:0016628//oxidoreductase activity, acting on the CH-CH group of donors, NAD or NADP as acceptor;GO:0000166//nucleotide binding	GO:0010260//organ senescence;GO:0010033//response to organic substance;GO:0006950//response to stress;GO:0009694//jasmonic acid metabolic process;GO:0010038//response to metal ion	gi|297839543|ref|XP_002887653.1|/0/12-oxophytodienoate reductase 1 [Arabidopsis lyrata subsp. lyrata]
Bol014848	13	45	4.71	16.58	1.815645042	1.47E-05	0.000121006	GO:0031224//intrinsic to membrane	GO:0015174//basic amino acid transmembrane transporter activity;GO:0015172//acidic amino acid transmembrane transporter activity;GO:0015179//L-amino acid transmembrane transporter activity	GO:0006865//amino acid transport	gi|19347737|gb|AAL86294.1|/0/putative amino acid or GABA permease [Arabidopsis thaliana]
Bol037050	13	42	4.71	15.47	1.715674232	5.68E-05	0.000394655	-	-	-	gi|297852256|ref|XP_002894009.1|/0/hypothetical protein ARALYDRAFT_473837 [Arabidopsis lyrata subsp. lyrata]
Bol001903	13	40	4.71	14.74	1.645937559	0.000137424	0.000842538	-	GO:0004702//receptor signaling protein serine/threonine kinase activity;GO:0032559	GO:0006464//protein modification process;GO:0023052//signaling	gi|297827989|ref|XP_002881877.1|/0/ATMPK20 [Arabidopsis lyrata subsp. lyrata]
Bol016472	13	0	4.71	0.01	-8.87958325	0.000137286	0.000844611	GO:0005911//cell-cell junction	GO:0005488//binding	-	gi|42570641|ref|NP_973394.1|/7.69583e-61/PDLP6 (PLASMODESMATA-LOCATED PROTEIN 6) [Arabidopsis thaliana]
Bol001256	13	0	4.71	0.01	-8.87958325	0.000137286	0.000844416	GO:0044464//cell part	GO:0015291//secondary active transmembrane transporter activity	GO:0015893//drug transport	gi|297846298|ref|XP_002891030.1|/0/mate efflux family protein [Arabidopsis lyrata subsp. lyrata]
Bol024651	13	0	4.71	0.01	-8.87958325	0.000137286	0.000844221	GO:0044464//cell part	-	-	gi|72384497|gb|AAZ67613.1|/6.46977e-40/80A08_28 [Brassica rapa subsp. pekinensis]
Bol004842	13	0	4.71	0.01	-8.87958325	0.000137286	0.000844027	GO:0005746//mitochondrial respiratory chain;GO:0030964	GO:0004553//hydrolase activity, hydrolyzing O-glycosyl compounds;GO:0001071//nucleic acid binding transcription factor activity	GO:0045229//external encapsulating structure organization;GO:0006351//transcription, DNA-dependent	gi|297824189|ref|XP_002879977.1|/4.91655e-101/hypothetical protein ARALYDRAFT_483321 [Arabidopsis lyrata subsp. lyrata]
Bol009149	13	0	4.71	0.01	-8.87958325	0.000137286	0.000843832	-	-	-	gi|53828523|gb|AAU94371.1|/2.192e-107/At3g52110 [Arabidopsis thaliana]
Bol016528	13	0	4.71	0.01	-8.87958325	0.000137286	0.000843637	GO:0044464//cell part	GO:0046914//transition metal ion binding	-	gi|297809885|ref|XP_002872826.1|/1.29158e-150/atidd12-domain 12 [Arabidopsis lyrata subsp. lyrata]
Bol008236	13	0	4.71	0.01	-8.87958325	0.000137286	0.000843443	GO:0031224//intrinsic to membrane	GO:0016723//oxidoreductase activity, oxidizing metal ions, NAD or NADP as acceptor;GO:0046914//transition metal ion binding;GO:0050662//coenzyme binding	GO:0008152//metabolic process	gi|15237866|ref|NP_197787.1|/3.56589e-151/FRO5 (FERRIC REDUCTION OXIDASE 5); ferric-chelate reductase [Arabidopsis thaliana]
Bol009211	13	0	4.71	0.01	-8.87958325	0.000137286	0.000843248	GO:0043231//intracellular membrane-bounded organelle	GO:0003677//DNA binding;GO:0001071//nucleic acid binding transcription factor activity;GO:0005515//protein binding	GO:0006351//transcription, DNA-dependent;GO:0006952//defense response	gi|15238367|ref|NP_201324.1|/0/TGA1; DNA binding / calmodulin binding / transcription factor [Arabidopsis thaliana]
Bol008923	13	0	4.71	0.01	-8.87958325	0.000137286	0.000843054	GO:0005576//extracellular region	GO:0046914//transition metal ion binding;GO:0016682//oxidoreductase activity, acting on diphenols and related substances as donors, oxygen as acceptor	GO:0009808//lignin metabolic process	gi|15238592|ref|NP_200810.1|/2.71289e-104/LAC17 (laccase 17); laccase [Arabidopsis thaliana]
Bol021469	13	0	4.71	0.01	-8.87958325	0.000137286	0.000842859	-	-	-	gi|105830048|gb|ABF74712.1|/6.14239e-97/At1g80690 [Arabidopsis thaliana]
Bol040300	13	0	4.71	0.01	-8.87958325	0.000137286	0.000842665	-	-	-	-
Bol027013	13	0	4.71	0.01	-8.87958325	0.000137286	0.000842471	GO:0016020//membrane;GO:0009536//plastid	GO:0004672//protein kinase activity;GO:0000166//nucleotide binding	GO:0006952//defense response;GO:0010033//response to organic substance;GO:0008219//cell death	gi|297803800|ref|XP_002869784.1|/0/hypothetical protein ARALYDRAFT_492546 [Arabidopsis lyrata subsp. lyrata]
Bol032435	13	0	4.71	0.01	-8.87958325	0.000137286	0.000842277	-	-	-	gi|297812893|ref|XP_002874330.1|/1.82537e-166/kelch repeat-containing F-box family protein [Arabidopsis lyrata subsp. lyrata]
Bol011718	13	0	4.71	0.01	-8.87958325	0.000137286	0.000842083	GO:0005773//vacuole;GO:0031410//cytoplasmic vesicle;GO:0030312//external encapsulating structure	GO:0004175//endopeptidase activity;GO:0016628//oxidoreductase activity, acting on the CH-CH group of donors, NAD or NADP as acceptor	GO:0019538//protein metabolic process;GO:0012501//programmed cell death	gi|18394919|ref|NP_564126.1|/1.04419e-45/XCP2 (xylem cysteine peptidase 2); cysteine-type peptidase/ peptidase [Arabidopsis thaliana]
Bol011903	13	0	4.71	0.01	-8.87958325	0.000137286	0.000841889	-	-	-	gi|186510105|ref|NP_001118636.1|/5.9303e-33/unknown protein [Arabidopsis thaliana]
Bol034445	14	554	5.07	204.09	5.331075937	1.58E-07	1.98E-06	-	GO:0005515//protein binding;GO:0016831//carboxy-lyase activity;GO:0048037//cofactor binding	GO:0009064//glutamine family amino acid metabolic process;GO:0010038//response to metal ion	gi|297807755|ref|XP_002871761.1|/0/hypothetical protein ARALYDRAFT_488599 [Arabidopsis lyrata subsp. lyrata]
Bol044597	14	184	5.07	67.79	3.741014818	1.58E-07	1.98E-06	-	-	-	gi|15228743|ref|NP_191798.1|/0/unknown protein [Arabidopsis thaliana]
Bol041247	14	182	5.07	67.05	3.72517968	1.58E-07	1.98E-06	GO:0043231//intracellular membrane-bounded organelle	-	-	gi|15223983|ref|NP_172369.1|/1.91667e-144/phosphoglycerate/bisphosphoglycerate mutase family protein [Arabidopsis thaliana]
Bol042107	14	160	5.07	58.94	3.539189408	1.58E-07	1.98E-06	GO:0043231//intracellular membrane-bounded organelle;GO:0031461//cullin-RING ubiquitin ligase complex	GO:0005488//binding	GO:0002831//regulation of response to biotic stimulus;GO:0019941//modification-dependent protein catabolic process;GO:0009733//response to auxin stimulus;GO:0009755//hormone-mediated signaling pathway;GO:0006950//response to stress	gi|186701242|gb|ACC91268.1|/1.57941e-165/phosphatase-related protein [Capsella rubella]
Bol005843	14	111	5.07	40.89	3.011690411	1.58E-07	1.98E-06	-	-	GO:0044238//primary metabolic process;GO:0022402//cell cycle process;GO:0051726//regulation of cell cycle;GO:0044260	gi|297833828|ref|XP_002884796.1|/1.24889e-30/hypothetical protein ARALYDRAFT_478386 [Arabidopsis lyrata subsp. lyrata]
Bol018218	14	110	5.07	40.52	2.998576522	1.58E-07	1.98E-06	GO:0043231//intracellular membrane-bounded organelle;GO:0030529//ribonucleoprotein complex	GO:0005198//structural molecule activity	GO:0010467//gene expression;GO:0022613//ribonucleoprotein complex biogenesis	gi|18423714|ref|NP_568821.1|/1.68206e-51/ribosomal protein L30 family protein [Arabidopsis thaliana]
Bol009518	14	75	5.07	27.63	2.44617791	1.58E-07	1.98E-06	-	-	-	gi|293333318|ref|NP_001168771.1|/2.46941e-122/hypothetical protein LOC100382568 [Zea mays]
Bol002170	14	64	5.07	23.58	2.217506066	1.61E-07	2.01E-06	GO:0044444//cytoplasmic part;GO:0043231//intracellular membrane-bounded organelle	-	-	gi|297828628|ref|XP_002882196.1|/1.53025e-161/hypothetical protein ARALYDRAFT_317076 [Arabidopsis lyrata subsp. lyrata]
Bol021403	14	62	5.07	22.84	2.171504998	1.67E-07	2.08E-06	-	GO:0004672//protein kinase activity;GO:0032559	GO:0006464//protein modification process	gi|15238765|ref|NP_197320.1|/0/protein kinase family protein [Arabidopsis thaliana]
Bol018119	14	59	5.07	21.74	2.100294288	1.99E-07	2.45E-06	GO:0016020//membrane	GO:0046873//metal ion transmembrane transporter activity	GO:0070838//divalent metal ion transport	gi|30685422|ref|NP_188598.2|/0/magnesium transporter CorA-like family protein (MRS2-3) [Arabidopsis thaliana]
Bol011597	14	58	5.07	21.37	2.075529256	2.26E-07	2.76E-06	GO:0044464//cell part	GO:0004673//protein histidine kinase activity;GO:0005488//binding;GO:0004871//signal transducer activity	GO:0007165//signal transduction	gi|297848654|ref|XP_002892208.1|/0/predicted protein [Arabidopsis lyrata subsp. lyrata]
Bol038032	14	54	5.07	19.89	1.971985624	6.44E-07	7.21E-06	GO:0031224//intrinsic to membrane;GO:0031090//organelle membrane	GO:0015165//pyrimidine nucleotide sugar transmembrane transporter activity	GO:0015785//UDP-galactose transport;GO:0006984//ER-nucleus signaling pathway	gi|297849840|ref|XP_002892801.1|/0/UDP-galactose transporter 3 [Arabidopsis lyrata subsp. lyrata]
Bol025176	14	53	5.07	19.53	1.945634297	9.44E-07	1.02E-05	GO:0000790//nuclear chromatin	GO:0046914//transition metal ion binding;GO:0016279//protein-lysine N-methyltransferase activity	GO:0009292//genetic transfer;GO:0010468//regulation of gene expression;GO:0016571//histone methylation	gi|297790484|ref|XP_002863127.1|/0/hypothetical protein ARALYDRAFT_332974 [Arabidopsis lyrata subsp. lyrata]
Bol006927	14	51	5.07	18.79	1.889907414	2.19E-06	2.19E-05	GO:0043231//intracellular membrane-bounded organelle;GO:0031224//intrinsic to membrane	GO:0016780//phosphotransferase activity, for other substituted phosphate groups	GO:0005976//polysaccharide metabolic process	gi|21536770|gb|AAM61102.1|/0/putative UDP-N-acetylglucosamine-dolichyl-phosphate N-acetylglucosaminephosphotransferase [Arabidopsis thaliana]
Bol032918	14	51	5.07	18.79	1.889907414	2.19E-06	2.19E-05	GO:0031410//cytoplasmic vesicle	GO:0043167//ion binding;GO:0008422//beta-glucosidase activity	GO:0044238//primary metabolic process	gi|18401444|ref|NP_565652.1|/0/glycosyl hydrolase family 17 protein [Arabidopsis thaliana]
Bol009554	14	50	5.07	18.42	1.861215409	3.41E-06	3.26E-05	GO:0009532//plastid stroma;GO:0009526//plastid envelope	GO:0005515//protein binding;GO:0032559	GO:0010038//response to metal ion;GO:0044267//cellular protein metabolic process;GO:0006605//protein targeting;GO:0006950//response to stress	gi|297803686|ref|XP_002869727.1|/4.49426e-118/cphsc70-1 [Arabidopsis lyrata subsp. lyrata]
Bol019304	14	48	5.07	17.68	1.802060622	8.37E-06	7.32E-05	-	GO:0016788//hydrolase activity, acting on ester bonds	GO:0006281//DNA repair	gi|30698186|ref|NP_201406.2|/2.0351e-133/unknown protein [Arabidopsis thaliana]
Bol040682	14	47	5.07	17.31	1.771548072	1.31E-05	0.000109939	-	GO:0005506//iron ion binding;GO:0016713;GO:0016712//oxidoreductase activity, acting on paired donors, with incorporation or reduction of molecular oxygen, reduced flavin or flavoprotein as one donor, and incorporation of one atom of oxygen	GO:0032787//monocarboxylic acid metabolic process	gi|297848340|ref|XP_002892051.1|/0/CYP86A4 [Arabidopsis lyrata subsp. lyrata]
Bol010267	14	45	5.07	16.58	1.709386354	3.21E-05	0.000240409	GO:0030312//external encapsulating structure;GO:0009532//plastid stroma;GO:0009526//plastid envelope;GO:0005576//extracellular region	GO:0016301//kinase activity;GO:0032559	GO:0006007//glucose catabolic process;GO:0010038//response to metal ion;GO:0006796//phosphate metabolic process;GO:0015977//carbon fixation;GO:0006950//response to stress	gi|297834088|ref|XP_002884926.1|/0/hypothetical protein ARALYDRAFT_478641 [Arabidopsis lyrata subsp. lyrata]
Bol007153	14	44	5.07	16.21	1.676826439	5.00E-05	0.000356245	GO:0031410//cytoplasmic vesicle;GO:0043231//intracellular membrane-bounded organelle	GO:0004091//carboxylesterase activity	GO:0044238//primary metabolic process	gi|297807885|ref|XP_002871826.1|/9.65483e-169/predicted protein [Arabidopsis lyrata subsp. lyrata]
Bol044675	14	43	5.07	15.84	1.643514683	7.75E-05	0.00051755	GO:0044464//cell part	GO:0070547;GO:0016846//carbon-sulfur lyase activity;GO:0048037//cofactor binding	GO:0009683;GO:0048364//root development;GO:0009719;GO:0001558//regulation of cell growth;GO:0008652//cellular amino acid biosynthetic process;GO:0019758;GO:0006950//response to stress	gi|21553462|gb|AAM62555.1|/4.03016e-177/putative tyrosine aminotransferase [Arabidopsis thaliana]
Bol033374	14	43	5.07	15.84	1.643514683	7.75E-05	0.00051742	-	GO:0016641//oxidoreductase activity, acting on the CH-NH2 group of donors, oxygen as acceptor;GO:0016706//oxidoreductase activity, acting on paired donors, with incorporation or reduction of molecular oxygen, 2-oxoglutarate as one donor, and incorporation of one atom each of oxygen into both donors	GO:0008152//metabolic process	gi|237682460|gb|ACR10277.1|/3.04128e-37/2-oxoacid-dependent dioxygenase [Brassica rapa subsp. pekinensis]
Bol008418	14	0	5.07	0.01	-8.985841937	6.92E-05	0.000473548	GO:0016021//integral to membrane	GO:0005337//nucleoside transmembrane transporter activity;GO:0015205//nucleobase transmembrane transporter activity	GO:0009914//hormone transport;GO:0015860//purine nucleoside transport;GO:0015851//nucleobase transport;GO:0031323//regulation of cellular metabolic process;GO:0009267//cellular response to starvation	gi|7620007|gb|AAF64547.1|AF078531_1/1.9536e-174/purine permease [Arabidopsis thaliana]
Bol040167	14	0	5.07	0.01	-8.985841937	6.92E-05	0.000473426	-	GO:0046914//transition metal ion binding	-	gi|15219060|ref|NP_176239.1|/5.21141e-147/zinc finger (C3HC4-type RING finger) family protein [Arabidopsis thaliana]
Bol001875	14	0	5.07	0.01	-8.985841937	6.92E-05	0.000473304	GO:0009536//plastid	GO:0005488//binding;GO:0016773//phosphotransferase activity, alcohol group as acceptor	GO:0019321//pentose metabolic process;GO:0006796//phosphate metabolic process	gi|297791479|ref|XP_002863624.1|/3.96386e-151/pfkB-type carbohydrate kinase family protein [Arabidopsis lyrata subsp. lyrata]
Bol020244	14	0	5.07	0.01	-8.985841937	6.92E-05	0.000473183	-	-	-	gi|240255932|ref|NP_974559.5|/3.58605e-19/metal ion binding [Arabidopsis thaliana]
Bol045060	14	0	5.07	0.01	-8.985841937	6.92E-05	0.000473062	-	GO:0046914//transition metal ion binding;GO:0001071//nucleic acid binding transcription factor activity	GO:0006351//transcription, DNA-dependent	gi|15218939|ref|NP_176788.1|/4.76347e-89/ZFP4 (ZINC FINGER PROTEIN 4); nucleic acid binding / transcription factor/ zinc ion binding [Arabidopsis thaliana]
Bol011780	14	0	5.07	0.01	-8.985841937	6.92E-05	0.00047294	GO:0016020//membrane	GO:0000166//nucleotide binding	-	gi|297847358|ref|XP_002891560.1|/0/hypothetical protein ARALYDRAFT_474150 [Arabidopsis lyrata subsp. lyrata]
Bol018670	14	0	5.07	0.01	-8.985841937	6.92E-05	0.000472819	GO:0044423	-	GO:0051704	gi|281333039|gb|ADA60974.1|/2.41147e-18/stylish 2b [Brassica rapa subsp. pekinensis]
Bol008774	14	0	5.07	0.01	-8.985841937	6.92E-05	0.000472698	GO:0009536//plastid	-	-	gi|297811083|ref|XP_002873425.1|/1.82639e-112/structural molecule [Arabidopsis lyrata subsp. lyrata]
Bol017800	14	0	5.07	0.01	-8.985841937	6.92E-05	0.000472577	-	-	-	gi|218546769|sp|Q8L6Y7.2|PP193_ARATH/0/RecName: Full=Pentatricopeptide repeat-containing protein At2g38420, mitochondrial; Flags: Precursor
Bol005807	14	0	5.07	0.01	-8.985841937	6.92E-05	0.000472456	-	-	-	-
Bol028192	14	0	5.07	0.01	-8.985841937	6.92E-05	0.000472335	GO:0016020//membrane	GO:0005488//binding	GO:0009626//plant-type hypersensitive response;GO:0002218//activation of innate immune response;GO:0009607//response to biotic stimulus;GO:0006464//protein modification process	gi|297831380|ref|XP_002883572.1|/5.09485e-74/RPM1-interacting protein 4 [Arabidopsis lyrata subsp. lyrata]
Bol008912	15	1588	5.43	585.02	6.751389939	8.51E-08	1.13E-06	GO:0030312//external encapsulating structure	-	GO:0009725//response to hormone stimulus;GO:0006950//response to stress	gi|297793539|ref|XP_002864654.1|/3.786e-32/gibberellin-regulated family protein [Arabidopsis lyrata subsp. lyrata]
Bol027475	15	128	5.43	47.16	3.118539615	8.51E-08	1.13E-06	GO:0000267//cell fraction	GO:0016857//racemase and epimerase activity, acting on carbohydrates and derivatives;GO:0016616//oxidoreductase activity, acting on the CH-OH group of donors, NAD or NADP as acceptor;GO:0048037//cofactor binding;GO:0016836//hydro-lyase activity	GO:0010191;GO:0009226//nucleotide-sugar biosynthetic process;GO:0051553;GO:0003006//developmental process involved in reproduction;GO:0009734//auxin mediated signaling pathway;GO:0033692//cellular polysaccharide biosynthetic process	gi|297839725|ref|XP_002887744.1|/6.46662e-106/RHM1/ROL1 [Arabidopsis lyrata subsp. lyrata]
Bol006847	15	106	5.43	39.05	2.846298445	8.51E-08	1.13E-06	GO:0031410//cytoplasmic vesicle	-	-	gi|88010872|gb|ABD38866.1|/1.08328e-18/At4g14615 [Arabidopsis thaliana]
Bol016000	15	101	5.43	37.21	2.776666287	8.51E-08	1.13E-06	-	-	-	gi|297851172|ref|XP_002893467.1|/5.60814e-31/hypothetical protein ARALYDRAFT_890267 [Arabidopsis lyrata subsp. lyrata]
Bol030405	15	94	5.43	34.63	2.672998284	8.51E-08	1.13E-06	GO:0009536//plastid	GO:0015922	GO:0019359	gi|18417469|ref|NP_568304.1|/0/AO (L-ASPARTATE OXIDASE); L-aspartate oxidase/ electron carrier/ oxidoreductase [Arabidopsis thaliana]
Bol044406	15	84	5.43	30.95	2.510915306	8.51E-08	1.13E-06	-	-	-	gi|297820444|ref|XP_002878105.1|/0/hypothetical protein ARALYDRAFT_486114 [Arabidopsis lyrata subsp. lyrata]
Bol012782	15	77	5.43	28.37	2.385342047	8.52E-08	1.13E-06	GO:0043234//protein complex;GO:0043231//intracellular membrane-bounded organelle;GO:0031224//intrinsic to membrane;GO:0030312//external encapsulating structure	GO:0016787//hydrolase activity	GO:0051605//protein maturation by peptide bond cleavage	gi|15240934|ref|NP_198095.1|/1.1279e-91/signal peptidase subunit family protein [Arabidopsis thaliana]
Bol040418	15	74	5.43	27.26	2.327761459	8.52E-08	1.13E-06	GO:0030529//ribonucleoprotein complex	GO:0005198//structural molecule activity	GO:0010467//gene expression	gi|297829950|ref|XP_002882857.1|/5.35359e-69/structural constituent of ribosome [Arabidopsis lyrata subsp. lyrata]
Bol041203	15	61	5.43	22.47	2.048976021	1.26E-07	1.61E-06	GO:0043231//intracellular membrane-bounded organelle	GO:0003677//DNA binding;GO:0001071//nucleic acid binding transcription factor activity;GO:0005515//protein binding	GO:0006351//transcription, DNA-dependent	gi|30680599|ref|NP_563810.2|/0/bZIP family transcription factor [Arabidopsis thaliana]
Bol019864	15	59	5.43	21.74	2.001327837	1.93E-07	2.39E-06	GO:0009706//chloroplast inner membrane;GO:0009534//chloroplast thylakoid	GO:0005488//binding	GO:0017038//protein import;GO:0009657//plastid organization	gi|297807687|ref|XP_002871727.1|/8.94247e-125/hypothetical protein ARALYDRAFT_488521 [Arabidopsis lyrata subsp. lyrata]
Bol027750	15	59	5.43	21.74	2.001327837	1.93E-07	2.39E-06	-	-	GO:0051234//establishment of localization	gi|297839389|ref|XP_002887576.1|/5.70192e-150/SEC14 cytosolic factor family protein [Arabidopsis lyrata subsp. lyrata]
Bol003672	15	56	5.43	20.63	1.925719718	5.41E-07	6.13E-06	-	-	-	gi|20140765|sp|Q9CA23.1|UFM1_ARATH/4.40337e-44/RecName: Full=Ubiquitin-fold modifier 1; Flags: Precursor
Bol016688	15	56	5.43	20.63	1.925719718	5.41E-07	6.13E-06	GO:0031224//intrinsic to membrane;GO:0019866//organelle inner membrane;GO:0042579//microbody	GO:0000295//adenine nucleotide transmembrane transporter activity	GO:0015868//purine ribonucleotide transport;GO:0009850//auxin metabolic process;GO:0009062//fatty acid catabolic process;GO:0009791//post-embryonic development;GO:0046907//intracellular transport	gi|297808769|ref|XP_002872268.1|/2.01213e-135/mitochondrial substrate carrier family protein [Arabidopsis lyrata subsp. lyrata]
Bol001433	15	53	5.43	19.53	1.846667846	1.95E-06	1.98E-05	-	-	-	gi|297842823|ref|XP_002889293.1|/6.83356e-159/hypothetical protein ARALYDRAFT_477208 [Arabidopsis lyrata subsp. lyrata]
Bol023514	15	52	5.43	19.16	1.819073458	3.05E-06	2.97E-05	-	GO:0043169//cation binding	GO:0006812//cation transport	gi|32442810|gb|AAN23108.2|/9.61982e-83/putative farnesylated protein [Brassica rapa subsp. pekinensis]
Bol003471	15	50	5.43	18.42	1.762248958	7.48E-06	6.61E-05	GO:0031228//intrinsic to Golgi membrane;GO:0031410//cytoplasmic vesicle	GO:0016757//transferase activity, transferring glycosyl groups	GO:0006464//protein modification process	gi|30693090|ref|NP_190451.2|/0/glycosyl transferase family 29 protein / sialyltransferase family protein [Arabidopsis thaliana]
Bol035906	15	46	5.43	16.95	1.64226117	4.38E-05	0.000319678	GO:0009536//plastid	GO:0003824//catalytic activity	-	gi|297808005|ref|XP_002871886.1|/2.11285e-122/hypothetical protein ARALYDRAFT_909981 [Arabidopsis lyrata subsp. lyrata]
Bol015181	15	46	5.43	16.95	1.64226117	4.38E-05	0.000319591	-	-	-	gi|297817932|ref|XP_002876849.1|/0/hypothetical protein ARALYDRAFT_484201 [Arabidopsis lyrata subsp. lyrata]
Bol004631	15	46	5.43	16.95	1.64226117	4.38E-05	0.000319503	-	GO:0004713//protein tyrosine kinase activity;GO:0032559	GO:0006464//protein modification process	gi|297822827|ref|XP_002879296.1|/0/kinase family protein [Arabidopsis lyrata subsp. lyrata]
Bol014463	15	45	5.43	16.58	1.610419904	6.75E-05	0.000462737	GO:0044464//cell part	GO:0008172//S-methyltransferase activity	GO:0006730//one-carbon metabolic process;GO:0000097//sulfur amino acid biosynthetic process;GO:0033477	gi|60459900|gb|AAX20123.1|/6.32211e-172/selenocysteine methyltransferase [Brassica oleracea var. italica]
Bol019419	15	44	5.43	16.21	1.577859988	0.000103578	0.000670198	-	-	-	gi|297793883|ref|XP_002864826.1|/2.58192e-98/protein binding protein [Arabidopsis lyrata subsp. lyrata]
Bol031458	15	43	5.43	15.84	1.544548232	0.000158124	0.000952137	GO:0009536//plastid	GO:0004721//phosphoprotein phosphatase activity;GO:0043169//cation binding	-	gi|297849796|ref|XP_002892779.1|/0/hypothetical protein ARALYDRAFT_888760 [Arabidopsis lyrata subsp. lyrata]
Bol035546	15	0	5.43	0.01	-9.084808388	3.49E-05	0.000259566	-	GO:0004672//protein kinase activity;GO:0032559	GO:0006464//protein modification process	gi|297743103|emb|CBI35970.3|/8.38039e-143/unnamed protein product [Vitis vinifera]
Bol040597	15	0	5.43	0.01	-9.084808388	3.49E-05	0.000259493	-	-	-	gi|297839927|ref|XP_002887845.1|/4.166e-43/hypothetical protein ARALYDRAFT_477244 [Arabidopsis lyrata subsp. lyrata]
Bol036005	15	0	5.43	0.01	-9.084808388	3.49E-05	0.000259421	-	GO:0070011	-	gi|21537161|gb|AAM61502.1|/1.97492e-150/prolylcarboxypeptidase-like protein [Arabidopsis thaliana]
Bol013928	15	0	5.43	0.01	-9.084808388	3.49E-05	0.000259349	-	-	-	gi|297835492|ref|XP_002885628.1|/2.02228e-68/hypothetical protein ARALYDRAFT_479939 [Arabidopsis lyrata subsp. lyrata]
Bol000758	15	0	5.43	0.01	-9.084808388	3.49E-05	0.000259276	-	GO:0003676//nucleic acid binding	GO:0034728	gi|15241857|ref|NP_195876.1|/1.71526e-16/HTA12; DNA binding [Arabidopsis thaliana]
Bol036788	15	0	5.43	0.01	-9.084808388	3.49E-05	0.000259204	GO:0031090//organelle membrane	GO:0003824//catalytic activity;GO:0005488//binding	GO:0044238//primary metabolic process	gi|297849302|ref|XP_002892532.1|/0/predicted protein [Arabidopsis lyrata subsp. lyrata]
Bol040395	16	233	5.8	85.84	3.887525271	4.59E-08	6.38E-07	GO:0031224//intrinsic to membrane	GO:0005275//amine transmembrane transporter activity	GO:0006865//amino acid transport	gi|18400079|ref|NP_566460.1|/0/amino acid permease family protein [Arabidopsis thaliana]
Bol004308	16	210	5.8	77.36	3.737462989	4.59E-08	6.38E-07	GO:0031224//intrinsic to membrane	GO:0005385//zinc ion transmembrane transporter activity;GO:0043169//cation binding;GO:0015662//ATPase activity, coupled to transmembrane movement of ions, phosphorylative mechanism;GO:0032559	GO:0010038//response to metal ion;GO:0006829//zinc ion transport;GO:0009206;GO:0015691//cadmium ion transport;GO:0034220//ion transmembrane transport	gi|40994784|emb|CAD98808.1|/0/putative heavy metal transporting P-type ATPase [Noccaea caerulescens]
Bol008962	16	182	5.8	67.05	3.531112527	4.59E-08	6.37E-07	-	-	-	gi|297793625|ref|XP_002864697.1|/4.81281e-50/hypothetical protein ARALYDRAFT_496217 [Arabidopsis lyrata subsp. lyrata]
Bol006162	16	159	5.8	58.58	3.336283388	4.59E-08	6.37E-07	GO:0043231//intracellular membrane-bounded organelle	GO:0016616//oxidoreductase activity, acting on the CH-OH group of donors, NAD or NADP as acceptor	GO:0008152//metabolic process	gi|297851132|ref|XP_002893447.1|/2.61511e-141/short-chain dehydrogenase/reductase family protein [Arabidopsis lyrata subsp. lyrata]
Bol010838	16	114	5.8	42	2.856264523	4.59E-08	6.38E-07	GO:0005746//mitochondrial respiratory chain	GO:0015002//heme-copper terminal oxidase activity	GO:0022904//respiratory electron transport chain	gi|297824831|ref|XP_002880298.1|/1.81161e-21/cytochrome c oxidase subunit VC family protein [Arabidopsis lyrata subsp. lyrata]
Bol032298	16	68	5.8	25.05	2.110685798	4.92E-08	6.76E-07	GO:0009526//plastid envelope	-	-	gi|18406975|ref|NP_566858.1|/7.71254e-104/unknown protein [Arabidopsis thaliana]
Bol005195	16	65	5.8	23.95	2.045900851	6.05E-08	8.23E-07	GO:0009526//plastid envelope;GO:0009534//chloroplast thylakoid;GO:0009570//chloroplast stroma;GO:0033178//proton-transporting two-sector ATPase complex, catalytic domain	GO:0015078//hydrogen ion transmembrane transporter activity	GO:0006952//defense response;GO:0006810//transport;GO:0009767//photosynthetic electron transport chain;GO:0006754//ATP biosynthetic process	gi|297809143|ref|XP_002872455.1|/1.28775e-97/hypothetical protein ARALYDRAFT_489817 [Arabidopsis lyrata subsp. lyrata]
Bol023096	16	64	5.8	23.58	2.023438913	6.98E-08	9.41E-07	GO:0043231//intracellular membrane-bounded organelle;GO:0016020//membrane	GO:0005515//protein binding	GO:0019758;GO:0006950//response to stress	gi|312282973|dbj|BAJ34352.1|/4.60186e-142/unnamed protein product [Thellungiella halophila]
Bol010624	16	57	5.8	21	1.856264523	7.19E-07	8.02E-06	GO:0016020//membrane	-	-	gi|297799812|ref|XP_002867790.1|/0/hypothetical protein ARALYDRAFT_492658 [Arabidopsis lyrata subsp. lyrata]
Bol029989	16	57	5.8	21	1.856264523	7.19E-07	8.02E-06	GO:0030529//ribonucleoprotein complex	GO:0004549//tRNA-specific ribonuclease activity	GO:0006396//RNA processing;GO:0034660//ncRNA metabolic process	gi|30689290|ref|NP_850389.1|/7.52064e-97/ribonuclease P family protein [Arabidopsis thaliana]
Bol028393	16	56	5.8	20.63	1.830619016	1.12E-06	1.19E-05	GO:0043231//intracellular membrane-bounded organelle	-	-	gi|15233517|ref|NP_193843.1|/4.85282e-83/G10 family protein [Arabidopsis thaliana]
Bol012774	16	53	5.8	19.53	1.751567144	4.26E-06	4.00E-05	GO:0043231//intracellular membrane-bounded organelle;GO:0044444//cytoplasmic part	GO:0005504//fatty acid binding	GO:0010876;GO:0009725//response to hormone stimulus;GO:0009314//response to radiation	gi|22327105|ref|NP_198115.2|/0/ACBP5 (ACYL-COA BINDING PROTEIN 5); acyl-CoA binding [Arabidopsis thaliana]
Bol040549	16	53	5.8	19.53	1.751567144	4.26E-06	4.00E-05	GO:0043231//intracellular membrane-bounded organelle	-	-	gi|297839869|ref|XP_002887816.1|/0/transducin family protein [Arabidopsis lyrata subsp. lyrata]
Bol035358	16	52	5.8	19.16	1.723972756	6.65E-06	5.95E-05	-	-	GO:0009648//photoperiodism;GO:0009813//flavonoid biosynthetic process	gi|297849678|ref|XP_002892720.1|/1.85007e-66/ATAN11 [Arabidopsis lyrata subsp. lyrata]
Bol020894	16	51	5.8	18.79	1.695840261	1.03E-05	8.84E-05	-	GO:0003676//nucleic acid binding	GO:0012502//induction of programmed cell death	gi|62751057|dbj|BAD95789.1|/8.85987e-54/LSD-One-Like 1 [Brassica rapa]
Bol014396	16	46	5.8	16.95	1.547160468	8.93E-05	0.000586769	-	-	-	gi|42566134|ref|NP_191765.2|/0/pectinacetylesterase family protein [Arabidopsis thaliana]
Bol020807	16	0	5.8	0.01	-9.17990909	1.76E-05	0.000142362	-	-	-	gi|297794083|ref|XP_002864926.1|/1.17028e-36/hypothetical protein ARALYDRAFT_496705 [Arabidopsis lyrata subsp. lyrata]
Bol016660	16	0	5.8	0.01	-9.17990909	1.76E-05	0.000142319	GO:0016020//membrane	GO:0005488//binding;GO:0004672//protein kinase activity	-	gi|15229881|ref|NP_187156.1|/1.1137e-147/protein kinase family protein [Arabidopsis thaliana]
Bol005431	16	0	5.8	0.01	-9.17990909	1.76E-05	0.000142276	-	GO:0070011	-	gi|297806287|ref|XP_002871027.1|/5.69221e-179/hypothetical protein ARALYDRAFT_487104 [Arabidopsis lyrata subsp. lyrata]
Bol028703	16	0	5.8	0.01	-9.17990909	1.76E-05	0.000142233	GO:0005576//extracellular region	-	GO:0009725//response to hormone stimulus;GO:0040008//regulation of growth;GO:0007154//cell communication;GO:0023052//signaling	gi|18403901|ref|NP_566740.1|/1.53091e-49/RALFL24 (ralf-like 24); signal transducer [Arabidopsis thaliana]
Bol023555	16	0	5.8	0.01	-9.17990909	1.76E-05	0.00014219	GO:0043231//intracellular membrane-bounded organelle	GO:0005488//binding;GO:0001071//nucleic acid binding transcription factor activity	GO:0006351//transcription, DNA-dependent	gi|42571591|ref|NP_973886.1|/9.94206e-50/MADS-box family protein [Arabidopsis thaliana]
Bol013414	16	0	5.8	0.01	-9.17990909	1.76E-05	0.000142147	GO:0016020//membrane	-	GO:0006810//transport	gi|297826137|ref|XP_002880951.1|/0/nodulin family protein [Arabidopsis lyrata subsp. lyrata]
Bol038532	16	0	5.8	0.01	-9.17990909	1.76E-05	0.000142104	GO:0043231//intracellular membrane-bounded organelle	GO:0046914//transition metal ion binding	-	gi|297839803|ref|XP_002887783.1|/2.04315e-167/hypothetical protein ARALYDRAFT_477103 [Arabidopsis lyrata subsp. lyrata]
Bol006112	16	0	5.8	0.01	-9.17990909	1.76E-05	0.00014206	GO:0009536//plastid	-	-	gi|297809819|ref|XP_002872793.1|/1.6874e-70/hypothetical protein ARALYDRAFT_911887 [Arabidopsis lyrata subsp. lyrata]
Bol012561	17	105	6.16	38.68	2.650585539	2.46E-08	3.55E-07	GO:0016020//membrane	GO:0015197//peptide transporter activity	GO:0006810//transport	gi|189163712|gb|ACD77012.1|/0/metal transporter protein [Brassica juncea]
Bol011413	17	86	6.16	31.68	2.362570079	2.46E-08	3.55E-07	GO:0009536//plastid	-	-	gi|297814141|ref|XP_002874954.1|/6.8212e-64/hypothetical protein ARALYDRAFT_327611 [Arabidopsis lyrata subsp. lyrata]
Bol020201	17	75	6.16	27.63	2.165233306	2.49E-08	3.58E-07	GO:0031410//cytoplasmic vesicle	GO:0016628//oxidoreductase activity, acting on the CH-CH group of donors, NAD or NADP as acceptor;GO:0032559	GO:0050896//response to stimulus;GO:0008152//metabolic process	gi|297804512|ref|XP_002870140.1|/0/hypothetical protein ARALYDRAFT_493210 [Arabidopsis lyrata subsp. lyrata]
Bol045163	17	68	6.16	25.05	2.023808347	3.33E-08	4.69E-07	-	GO:0016616//oxidoreductase activity, acting on the CH-OH group of donors, NAD or NADP as acceptor;GO:0048037//cofactor binding	GO:0006007//glucose catabolic process	gi|297803134|ref|XP_002869451.1|/2.52122e-152/6-phosphogluconate dehydrogenase NAD-binding domain-containing protein [Arabidopsis lyrata subsp. lyrata]
Bol045158	17	66	6.16	24.31	1.980547637	4.74E-08	6.58E-07	GO:0043234//protein complex	GO:0004721//phosphoprotein phosphatase activity;GO:0043169//cation binding	GO:0006464//protein modification process	gi|312282477|dbj|BAJ34104.1|/0/unnamed protein product [Thellungiella halophila]
Bol022031	17	66	6.16	24.31	1.980547637	4.74E-08	6.57E-07	-	GO:0046914//transition metal ion binding	-	gi|15220181|ref|NP_172535.1|/4.88812e-151/protein binding / zinc ion binding [Arabidopsis thaliana]
Bol019275	17	65	6.16	23.95	1.9590234	6.14E-08	8.34E-07	GO:0044444//cytoplasmic part;GO:0032991//macromolecular complex;GO:0031981//nuclear lumen	-	GO:0042254//ribosome biogenesis	gi|297794351|ref|XP_002865060.1|/6.47483e-140/hypothetical protein ARALYDRAFT_496951 [Arabidopsis lyrata subsp. lyrata]
Bol030400	17	63	6.16	23.21	1.913744267	1.20E-07	1.54E-06	-	GO:0016620//oxidoreductase activity, acting on the aldehyde or oxo group of donors, NAD or NADP as acceptor;GO:0016616//oxidoreductase activity, acting on the CH-OH group of donors, NAD or NADP as acceptor;GO:0048037//cofactor binding	GO:0009699//phenylpropanoid biosynthetic process	gi|297811605|ref|XP_002873686.1|/1.08924e-175/hypothetical protein ARALYDRAFT_488312 [Arabidopsis lyrata subsp. lyrata]
Bol024569	17	61	6.16	22.47	1.866997868	2.68E-07	3.22E-06	-	GO:0004672//protein kinase activity;GO:0032559	GO:0006464//protein modification process	gi|15241535|ref|NP_196433.1|/0/ATPK3; ATP binding / kinase/ protein kinase/ protein serine/threonine kinase [Arabidopsis thaliana]
Bol009061	17	61	6.16	22.47	1.866997868	2.68E-07	3.22E-06	GO:0043231//intracellular membrane-bounded organelle	GO:0000175//3'-5'-exoribonuclease activity;GO:0005488//binding	GO:0016070//RNA metabolic process	gi|75334905|sp|Q9LEU4.1|CAF1J_ARATH/5.11047e-150/RecName: Full=Probable CCR4-associated factor 1 homolog 10
Bol018830	17	57	6.16	21	1.769387072	1.56E-06	1.63E-05	-	-	-	gi|297830766|ref|XP_002883265.1|/0/hypothetical protein ARALYDRAFT_318821 [Arabidopsis lyrata subsp. lyrata]
Bol002051	17	57	6.16	21	1.769387072	1.56E-06	1.63E-05	-	GO:0046872//metal ion binding;GO:0004611//phosphoenolpyruvate carboxykinase activity	GO:0071704;GO:0009060//aerobic respiration;GO:0043648//dicarboxylic acid metabolic process	gi|312282225|dbj|BAJ33978.1|/0/unnamed protein product [Thellungiella halophila]
Bol034816	17	57	6.16	21	1.769387072	1.56E-06	1.63E-05	-	GO:0019787//small conjugating protein ligase activity	GO:0019941//modification-dependent protein catabolic process;GO:0032446//protein modification by small protein conjugation	gi|297830310|ref|XP_002883037.1|/9.04992e-146/ubiquitin-conjugating enzyme 31 [Arabidopsis lyrata subsp. lyrata]
Bol034103	17	55	6.16	20.26	1.717631918	3.78E-06	3.59E-05	-	GO:0016747//transferase activity, transferring acyl groups other than amino-acyl groups	-	gi|297829076|ref|XP_002882420.1|/0/phospholipid/glycerol acyltransferase family protein [Arabidopsis lyrata subsp. lyrata]
Bol005274	17	54	6.16	19.89	1.69104102	5.88E-06	5.36E-05	GO:0044424//intracellular part	GO:0008757//S-adenosylmethionine-dependent methyltransferase activity	GO:0009725//response to hormone stimulus;GO:0032502//developmental process;GO:0032501//multicellular organismal process;GO:0043412;GO:0006970//response to osmotic stress;GO:0006730//one-carbon metabolic process	gi|297819448|ref|XP_002877607.1|/3.3118e-110/protein-l-isoaspartate O-methyltransferase [Arabidopsis lyrata subsp. lyrata]
Bol010078	17	49	6.16	18.05	1.550996581	5.05E-05	0.000359434	-	GO:0003824//catalytic activity	-	gi|297806241|ref|XP_002871004.1|/0/hydrolase, alpha/beta fold family protein [Arabidopsis lyrata subsp. lyrata]
Bol018148	17	49	6.16	18.05	1.550996581	5.05E-05	0.000359339	-	GO:0046914//transition metal ion binding	-	gi|15231003|ref|NP_188629.1|/2.94043e-110/zinc finger (C3HC4-type RING finger) family protein [Arabidopsis thaliana]
Bol002857	17	47	6.16	17.31	1.490603469	0.000115969	0.000733799	GO:0043231//intracellular membrane-bounded organelle;GO:0030529//ribonucleoprotein complex	GO:0005198//structural molecule activity	GO:0010467//gene expression	gi|15230614|ref|NP_187255.1|/2.17782e-61/ribosomal protein L12 family protein [Arabidopsis thaliana]
Bol045684	17	0	6.16	0.01	-9.266786541	8.87E-06	7.72E-05	-	-	GO:0048827//phyllome development;GO:0009791//post-embryonic development	gi|297817532|ref|XP_002876649.1|/1.72272e-37/hypothetical protein ARALYDRAFT_486704 [Arabidopsis lyrata subsp. lyrata]
Bol006983	17	0	6.16	0.01	-9.266786541	8.87E-06	7.71E-05	GO:0016020//membrane	-	-	gi|89111882|gb|ABD60713.1|/2.43475e-45/At1g58420 [Arabidopsis thaliana]
Bol028744	18	161	6.52	59.31	3.185331502	1.32E-08	1.98E-07	-	-	-	gi|15982911|gb|AAL09802.1|/6.56604e-19/AT5g56420/MCD7_18 [Arabidopsis thaliana]
Bol011277	18	128	6.52	47.16	2.854619849	1.32E-08	1.99E-07	-	GO:0043169//cation binding;GO:0005515//protein binding	GO:0006950//response to stress;GO:0044267//cellular protein metabolic process	gi|297829424|ref|XP_002882594.1|/0/DNAJ heat shock N-terminal domain-containing protein [Arabidopsis lyrata subsp. lyrata]
Bol011412	18	113	6.52	41.63	2.674679689	1.32E-08	1.99E-07	-	-	-	gi|79324975|ref|NP_001031572.1|/8.0881e-23/unknown protein [Arabidopsis thaliana]
Bol025765	18	106	6.52	39.05	2.582378679	1.32E-08	1.98E-07	-	-	-	gi|297834436|ref|XP_002885100.1|/1.37128e-29/hypothetical protein ARALYDRAFT_479015 [Arabidopsis lyrata subsp. lyrata]
Bol034056	18	99	6.52	36.47	2.48376633	1.32E-08	1.98E-07	-	GO:0005488//binding	-	gi|301133584|gb|ADK63414.1|/0/CCCH type zinc finger protein [Brassica rapa]
Bol004342	18	87	6.52	32.05	2.297380487	1.32E-08	1.98E-07	GO:0031090//organelle membrane;GO:0009534//chloroplast thylakoid	-	-	gi|21593192|gb|AAM65141.1|/1.50085e-132/unknown [Arabidopsis thaliana]
Bol027023	18	86	6.52	31.68	2.280628466	1.32E-08	1.98E-07	GO:0031410//cytoplasmic vesicle	GO:0016787//hydrolase activity;GO:0043167//ion binding	GO:0044238//primary metabolic process	gi|297805050|ref|XP_002870409.1|/0/glycosyl hydrolase family 79 N-terminal domain-containing protein [Arabidopsis lyrata subsp. lyrata]
Bol029117	18	77	6.52	28.37	2.121422281	1.35E-08	2.02E-07	GO:0044464//cell part	GO:0016491//oxidoreductase activity;GO:0050662//coenzyme binding;GO:0016832//aldehyde-lyase activity	GO:0044281//small molecule metabolic process	gi|22329512|ref|NP_172718.2|/3.36532e-122/glucose-methanol-choline (GMC) oxidoreductase family protein [Arabidopsis thaliana]
Bol003208	18	76	6.52	28	2.102482958	1.36E-08	2.04E-07	-	-	-	gi|297816094|ref|XP_002875930.1|/2.01278e-169/F-box family protein [Arabidopsis lyrata subsp. lyrata]
Bol043682	18	76	6.52	28	2.102482958	1.36E-08	2.03E-07	-	GO:0032561;GO:0003824//catalytic activity	GO:0006810//transport;GO:0035556//intracellular signal transduction	gi|72384491|gb|AAZ67607.1|/2.34718e-82/80A08_22 [Brassica rapa subsp. pekinensis]
Bol040600	18	73	6.52	26.89	2.044125886	1.51E-08	2.24E-07	GO:0031224//intrinsic to membrane	GO:0005488//binding;GO:0004871//signal transducer activity;GO:0016491//oxidoreductase activity	GO:0009725//response to hormone stimulus;GO:0008152//metabolic process;GO:0023052//signaling;GO:0051301//cell division	gi|297839935|ref|XP_002887849.1|/2.31333e-68/hypothetical protein ARALYDRAFT_477252 [Arabidopsis lyrata subsp. lyrata]
Bol025423	18	68	6.52	25.05	1.941866734	3.46E-08	4.87E-07	-	GO:0008135//translation factor activity, nucleic acid binding	GO:0016070//RNA metabolic process;GO:0006970//response to osmotic stress;GO:0006412//translation	gi|297834512|ref|XP_002885138.1|/0/predicted protein [Arabidopsis lyrata subsp. lyrata]
Bol016441	18	68	6.52	25.05	1.941866734	3.46E-08	4.87E-07	-	-	-	gi|297808475|ref|XP_002872121.1|/2.37083e-67/hypothetical protein ARALYDRAFT_910505 [Arabidopsis lyrata subsp. lyrata]
Bol016818	18	67	6.52	24.68	1.920398525	4.76E-08	6.60E-07	-	GO:0008135//translation factor activity, nucleic acid binding	GO:0019941//modification-dependent protein catabolic process;GO:0006412//translation	gi|18424201|ref|NP_568900.1|/4.44642e-44/SKP1 family protein [Arabidopsis thaliana]
Bol006259	18	66	6.52	24.31	1.898606024	6.84E-08	9.23E-07	GO:0044424//intracellular part	GO:0016773//phosphotransferase activity, alcohol group as acceptor;GO:0032559	GO:0019321//pentose metabolic process;GO:0010467//gene expression;GO:0006796//phosphate metabolic process	gi|7529256|emb|CAB86672.1|/0/arabinose kinase-like protein [Arabidopsis thaliana]
Bol001314	18	64	6.52	23.58	1.854619849	1.54E-07	1.94E-06	-	GO:0005488//binding	-	gi|15229308|ref|NP_187100.1|/4.69756e-95/RNA recognition motif (RRM)-containing protein [Arabidopsis thaliana]
Bol038427	18	64	6.52	23.58	1.854619849	1.54E-07	1.94E-06	-	-	-	gi|110738943|dbj|BAF01392.1|/7.54977e-128/hypothetical protein [Arabidopsis thaliana]
Bol023488	18	63	6.52	23.21	1.831802653	2.36E-07	2.87E-06	GO:0031410//cytoplasmic vesicle	-	-	gi|9295706|gb|AAF87012.1|AC005292_21/0/F26F24.20 [Arabidopsis thaliana]
Bol030142	18	61	6.52	22.47	1.785056255	5.70E-07	6.45E-06	GO:0005789//endoplasmic reticulum membrane	GO:0016787//hydrolase activity	GO:0046488//phosphatidylinositol metabolic process;GO:0015031//protein transport	gi|297828219|ref|XP_002881992.1|/0/predicted protein [Arabidopsis lyrata subsp. lyrata]
Bol021599	18	60	6.52	22.1	1.7611025	8.89E-07	9.71E-06	-	GO:0046872//metal ion binding	-	gi|18406202|ref|NP_565996.1|/1.54153e-88/MSS3 (multicopy suppressors of snf4 deficiency in yeast 3); calcium ion binding [Arabidopsis thaliana]
Bol003062	18	60	6.52	22.1	1.7611025	8.89E-07	9.71E-06	GO:0005576//extracellular region;GO:0030312//external encapsulating structure	GO:0043167//ion binding;GO:0015925	GO:0010192//mucilage biosynthetic process;GO:0009664//plant-type cell wall organization;GO:0044238//primary metabolic process	gi|297793965|ref|XP_002864867.1|/0/beta-galactosidase 6 [Arabidopsis lyrata subsp. lyrata]
Bol034393	18	59	6.52	21.74	1.737408071	1.39E-06	1.46E-05	GO:0043231//intracellular membrane-bounded organelle	GO:0019783//small conjugating protein-specific protease activity;GO:0005488//binding;GO:0008238//exopeptidase activity;GO:0016790//thiolester hydrolase activity	GO:0070646;GO:0019941//modification-dependent protein catabolic process;GO:0009653//anatomical structure morphogenesis;GO:0048827//phyllome development	gi|15237324|ref|NP_197135.1|/4.18489e-163/UCH1; ubiquitin thiolesterase [Arabidopsis thaliana]
Bol032734	18	58	6.52	21.37	1.712643038	2.16E-06	2.16E-05	-	-	-	gi|15235717|ref|NP_195495.1|/1.74648e-31/unknown protein [Arabidopsis thaliana]
Bol013939	18	58	6.52	21.37	1.712643038	2.16E-06	2.16E-05	GO:0044464//cell part	GO:0005515//protein binding	GO:0016044//cellular membrane organization;GO:0015031//protein transport	gi|297825669|ref|XP_002880717.1|/1.1554e-123/hypothetical protein ARALYDRAFT_481441 [Arabidopsis lyrata subsp. lyrata]
Bol023015	18	58	6.52	21.37	1.712643038	2.16E-06	2.16E-05	-	-	-	gi|297830166|ref|XP_002882965.1|/3.50018e-41/hypothetical protein ARALYDRAFT_897881 [Arabidopsis lyrata subsp. lyrata]
Bol040424	18	56	6.52	20.63	1.661799952	5.18E-06	4.78E-05	GO:0030312//external encapsulating structure;GO:0031981//nuclear lumen;GO:0044444//cytoplasmic part;GO:0031090//organelle membrane	GO:0042623//ATPase activity, coupled;GO:0008135//translation factor activity, nucleic acid binding;GO:0032559	GO:0006412//translation;GO:0010038//response to metal ion	gi|297834230|ref|XP_002884997.1|/4.12121e-157/predicted protein [Arabidopsis lyrata subsp. lyrata]
Bol032754	18	54	6.52	19.89	1.609099407	1.23E-05	0.000103222	GO:0044464//cell part	GO:0008375//acetylglucosaminyltransferase activity	-	gi|15233650|ref|NP_195517.1|/0/exostosin family protein [Arabidopsis thaliana]
Bol020435	18	50	6.52	18.42	1.498329192	6.57E-05	0.000451835	-	GO:0016741;GO:0046872//metal ion binding	GO:0006730//one-carbon metabolic process	gi|297827583|ref|XP_002881674.1|/0/dehydration-responsive family protein [Arabidopsis lyrata subsp. lyrata]
Bol015376	18	49	6.52	18.05	1.469054968	9.89E-05	0.000641805	GO:0009526//plastid envelope;GO:0009532//plastid stroma;GO:0009534//chloroplast thylakoid	GO:0031406//carboxylic acid binding	GO:0006950//response to stress	gi|21592963|gb|AAM64912.1|/4.16805e-130/unknown [Arabidopsis thaliana]
Bol001237	18	0	6.52	0.01	-9.348728154	4.47E-06	4.17E-05	GO:0043231//intracellular membrane-bounded organelle	GO:0008238//exopeptidase activity	GO:0019538//protein metabolic process	gi|42567964|ref|NP_197475.2|/0/peptidase M28 family protein [Arabidopsis thaliana]
Bol028055	19	2989	6.88	1101.15	7.322386728	7.05E-09	1.11E-07	GO:0044464//cell part	GO:0016787//hydrolase activity;GO:0005488//binding	GO:0010876	gi|297792543|ref|XP_002864156.1|/1.25596e-30/protease inhibitor/seed storage/lipid transfer protein family protein [Arabidopsis lyrata subsp. lyrata]
Bol033526	19	1663	6.88	612.65	6.476510739	7.05E-09	1.11E-07	-	GO:0004721//phosphoprotein phosphatase activity	-	gi|75163673|sp|Q93YW5.1|P2C58_ARATH/3.50289e-141/RecName: Full=Probable protein phosphatase 2C 58; Short=AtPP2C58
Bol008884	19	267	6.88	98.36	3.837591265	7.05E-09	1.11E-07	GO:0005618//cell wall	GO:0004857//enzyme inhibitor activity	GO:0023052//signaling	gi|22256016|gb|AAM94867.1|/1.08632e-174/polygalacturonase inhibitor protein [Brassica napus]
Bol009857	19	163	6.88	60.05	3.125683776	7.05E-09	1.11E-07	-	-	-	gi|15218369|ref|NP_173043.1|/8.05123e-101/XH/XS domain-containing protein / XS zinc finger domain-containing protein [Arabidopsis thaliana]
Bol010542	19	150	6.88	55.26	3.005755092	7.05E-09	1.11E-07	GO:0044464//cell part	-	-	gi|254790258|sp|P0CB17.1|U497K_ARATH/5.55564e-65/RecName: Full=UPF0497 membrane protein At3g50810
Bol029406	19	134	6.88	49.37	2.843154175	7.05E-09	1.10E-07	-	GO:0016773//phosphotransferase activity, alcohol group as acceptor;GO:0019200//carbohydrate kinase activity	GO:0006796//phosphate metabolic process;GO:0010038//response to metal ion;GO:0019321//pentose metabolic process	gi|297792499|ref|XP_002864134.1|/1.21493e-149/pfkB-type carbohydrate kinase family protein [Arabidopsis lyrata subsp. lyrata]
Bol007513	19	112	6.88	41.26	2.584263351	7.05E-09	1.11E-07	GO:0016020//membrane	-	-	gi|15227838|ref|NP_179336.1|/0/leucine-rich repeat family protein [Arabidopsis thaliana]
Bol004416	19	111	6.88	40.89	2.571267593	7.05E-09	1.11E-07	GO:0044464//cell part	GO:0016788//hydrolase activity, acting on ester bonds	GO:0044238//primary metabolic process	gi|297820036|ref|XP_002877901.1|/0/GDSL-motif lipase/hydrolase family protein [Arabidopsis lyrata subsp. lyrata]
Bol033551	19	102	6.88	37.58	2.449484597	7.05E-09	1.10E-07	-	-	-	gi|42567229|ref|NP_194611.2|/2.95025e-50/zinc finger (HIT type) family protein [Arabidopsis thaliana]
Bol020716	19	95	6.88	35	2.346874452	7.05E-09	1.10E-07	GO:0042579//microbody	GO:0016491//oxidoreductase activity;GO:0016408	GO:0009694//jasmonic acid metabolic process;GO:0009850//auxin metabolic process	gi|297797333|ref|XP_002866551.1|/0/hypothetical protein ARALYDRAFT_919627 [Arabidopsis lyrata subsp. lyrata]
Bol030737	19	93	6.88	34.26	2.316044681	7.05E-09	1.10E-07	GO:0043231//intracellular membrane-bounded organelle	GO:0003676//nucleic acid binding;GO:0005515//protein binding	GO:0010102//lateral root morphogenesis;GO:0048869;GO:0051707//response to other organism;GO:0010038//response to metal ion;GO:0009755//hormone-mediated signaling pathway;GO:0034728;GO:0006950//response to stress	gi|18394656|ref|NP_564063.1|/1.80822e-108/NRP2 (NAP1-RELATED PROTEIN 2); DNA binding / chromatin binding / histone binding [Arabidopsis thaliana]
Bol033501	19	84	6.88	30.95	2.169458939	7.07E-09	1.11E-07	GO:0044464//cell part	-	-	gi|297790798|ref|XP_002863284.1|/2.68966e-90/gamma interferon responsive lysosomal thiol reductase family protein [Arabidopsis lyrata subsp. lyrata]
Bol040862	19	73	6.88	26.89	1.966589285	1.19E-08	1.80E-07	-	-	-	gi|297848622|ref|XP_002892192.1|/2.76364e-56/hypothetical protein ARALYDRAFT_470377 [Arabidopsis lyrata subsp. lyrata]
Bol020791	19	73	6.88	26.89	1.966589285	1.19E-08	1.80E-07	GO:0031012//extracellular matrix;GO:0031410//cytoplasmic vesicle;GO:0030312//external encapsulating structure	GO:0015926//glucosidase activity	GO:0000272//polysaccharide catabolic process	gi|74355968|dbj|BAE44362.1|/0/alpha-L-arabinofuranosidase [Raphanus sativus]
Bol021658	19	60	6.88	22.1	1.6835659	1.91E-06	1.94E-05	GO:0043234//protein complex;GO:0009532//plastid stroma	GO:0016867;GO:0016765//transferase activity, transferring alkyl or aryl (other than methyl) groups	GO:0006771;GO:0007165//signal transduction	gi|15224809|ref|NP_181933.1|/1.4724e-95/COS1 (COI1 SUPPRESSOR1); 6,7-dimethyl-8-ribityllumazine synthase [Arabidopsis thaliana]
Bol021719	19	59	6.88	21.74	1.65987147	2.95E-06	2.88E-05	GO:0030312//external encapsulating structure;GO:0015935//small ribosomal subunit;GO:0031981//nuclear lumen;GO:0009536//plastid	GO:0005198//structural molecule activity	GO:0009887//organ morphogenesis;GO:0010467//gene expression;GO:0000904//cell morphogenesis involved in differentiation	gi|297814323|ref|XP_002875045.1|/2.22637e-79/ATRPS13A [Arabidopsis lyrata subsp. lyrata]
Bol024131	19	58	6.88	21.37	1.635106438	4.54E-06	4.23E-05	GO:0044444//cytoplasmic part	GO:0032561	-	gi|297851576|ref|XP_002893669.1|/1.70688e-159/GTP-binding protein [Arabidopsis lyrata subsp. lyrata]
Bol044496	19	57	6.88	21	1.609908858	6.97E-06	6.21E-05	-	-	-	gi|186511192|ref|NP_001118858.1|/6.93377e-126/unknown protein [Arabidopsis thaliana]
Bol040575	19	52	6.88	19.16	1.477617091	5.61E-05	0.000391067	-	GO:0004871//signal transducer activity	-	gi|297839899|ref|XP_002887831.1|/0/EMB2753 [Arabidopsis lyrata subsp. lyrata]
Bol026470	19	51	6.88	18.79	1.449484597	8.41E-05	0.000555501	GO:0043231//intracellular membrane-bounded organelle	GO:0004674//protein serine/threonine kinase activity;GO:0032559	GO:0006464//protein modification process;GO:0009755//hormone-mediated signaling pathway	gi|30683336|ref|NP_850094.1|/0/CIPK3 (CBL-INTERACTING PROTEIN KINASE 3); kinase/ protein kinase/ protein serine/threonine kinase [Arabidopsis thaliana]
Bol036321	19	51	6.88	18.79	1.449484597	8.41E-05	0.000555363	GO:0043231//intracellular membrane-bounded organelle;GO:0016020//membrane	GO:0004672//protein kinase activity;GO:0032559	GO:0006464//protein modification process	gi|297816576|ref|XP_002876171.1|/0/kcbp-interacting protein kinase [Arabidopsis lyrata subsp. lyrata]
Bol010486	19	50	6.88	18.42	1.420792591	0.000125407	0.000778903	-	-	-	gi|14326582|gb|AAK60335.1|AF385745_1/0/At1g67850/F12A21_2 [Arabidopsis thaliana]
Bol036151	19	2	6.88	0.74	-3.216811389	0.000141063	0.000863061	-	-	-	gi|257096919|sp|P0CB23.1|Y4862_ARATH/2.77927e-06/RecName: Full=Uncharacterized protein At4g38062
Bol043852	19	2	6.88	0.74	-3.216811389	0.000141063	0.000862863	GO:0009536//plastid	GO:0004674//protein serine/threonine kinase activity;GO:0008378//galactosyltransferase activity;GO:0032559	GO:0009725//response to hormone stimulus;GO:0009312//oligosaccharide biosynthetic process;GO:0005985//sucrose metabolic process;GO:0019406;GO:0023052//signaling;GO:0006950//response to stress;GO:0006464//protein modification process	gi|15240687|ref|NP_196324.1|/0/CIPK2 (CBL-INTERACTING PROTEIN KINASE 2); ATP binding / kinase/ protein kinase/ protein serine/threonine kinase [Arabidopsis thaliana]
Bol012020	19	2	6.88	0.74	-3.216811389	0.000141063	0.000862665	-	-	-	gi|15228742|ref|NP_188880.1|/1.60108e-175/unknown protein [Arabidopsis thaliana]
Bol044629	19	2	6.88	0.74	-3.216811389	0.000141063	0.000862467	-	GO:0004518//nuclease activity;GO:0046030//inositol trisphosphate phosphatase activity	-	gi|297821244|ref|XP_002878505.1|/0/endonuclease/exonuclease/phosphatase family protein [Arabidopsis lyrata subsp. lyrata]
Bol008313	19	2	6.88	0.74	-3.216811389	0.000141063	0.000862269	GO:0005773//vacuole;GO:0031090//organelle membrane	-	GO:0006810//transport	gi|297809485|ref|XP_002872626.1|/0/SPX domain-containing protein [Arabidopsis lyrata subsp. lyrata]
Bol039949	19	2	6.88	0.74	-3.216811389	0.000141063	0.000862071	GO:0043231//intracellular membrane-bounded organelle	GO:0003676//nucleic acid binding;GO:0001071//nucleic acid binding transcription factor activity	GO:0010038//response to metal ion;GO:0009725//response to hormone stimulus;GO:0032989;GO:0006970//response to osmotic stress;GO:0006351//transcription, DNA-dependent	gi|297839317|ref|XP_002887540.1|/5.35278e-77/hypothetical protein ARALYDRAFT_476577 [Arabidopsis lyrata subsp. lyrata]
Bol031079	19	2	6.88	0.74	-3.216811389	0.000141063	0.000861873	GO:0044464//cell part	GO:0016491//oxidoreductase activity;GO:0005506//iron ion binding	GO:0008152//metabolic process	gi|79419704|ref|NP_189264.3|/9.09193e-141/CYP71B37; electron carrier/ heme binding / iron ion binding / monooxygenase/ oxygen binding [Arabidopsis thaliana]
Bol042506	19	2	6.88	0.74	-3.216811389	0.000141063	0.000861675	GO:0043231//intracellular membrane-bounded organelle	-	GO:0006950//response to stress	gi|15220713|ref|NP_176403.1|/3.25966e-123/mitochondrial transcription termination factor-related / mTERF-related [Arabidopsis thaliana]
Bol010072	19	0	6.88	0.01	-9.426264755	2.26E-06	2.25E-05	-	GO:0046914//transition metal ion binding;GO:0042802//identical protein binding;GO:0001071//nucleic acid binding transcription factor activity	GO:0045595//regulation of cell differentiation;GO:0010073//meristem maintenance;GO:0006351//transcription, DNA-dependent	gi|30679912|ref|NP_195935.2|/0/JKD (JACKDAW); nucleic acid binding / protein binding / protein homodimerization/ transcription factor/ zinc ion binding [Arabidopsis thaliana]
Bol018439	19	0	6.88	0.01	-9.426264755	2.26E-06	2.25E-05	GO:0043231//intracellular membrane-bounded organelle;GO:0031410//cytoplasmic vesicle	GO:0046872//metal ion binding;GO:0004518//nuclease activity	GO:0006950//response to stress;GO:0006810//transport	gi|66792704|gb|AAY56454.1|/0/At1g02260 [Arabidopsis thaliana]
Bol022321	20	253	7.24	93.21	3.68642314	3.76E-09	6.15E-08	GO:0030312//external encapsulating structure;GO:0009536//plastid;GO:0031090//organelle membrane;GO:0005576//extracellular region	GO:0043169//cation binding;GO:0016651//oxidoreductase activity, acting on NADH or NADPH;GO:0004470//malic enzyme activity;GO:0000166//nucleotide binding	GO:0010038//response to metal ion;GO:0043648//dicarboxylic acid metabolic process;GO:0051259//protein oligomerization;GO:0006098//pentose-phosphate shunt	gi|15239517|ref|NP_197960.1|/0/ATNADP-ME3 (NADP-malic enzyme 3); malate dehydrogenase (oxaloacetate-decarboxylating) (NADP+)/ malic enzyme/ oxidoreductase, acting on NADH or NADPH, NAD or NADP as acceptor [Arabidopsis thaliana]
Bol004513	20	179	7.24	65.94	3.187092285	3.76E-09	6.16E-08	GO:0005840//ribosome;GO:0030312//external encapsulating structure;GO:0031981//nuclear lumen;GO:0009536//plastid;GO:0031090//organelle membrane;GO:0005576//extracellular region	GO:0016628//oxidoreductase activity, acting on the CH-CH group of donors, NAD or NADP as acceptor;GO:0019899//enzyme binding;GO:0032559	GO:0006952//defense response;GO:0051707//response to other organism;GO:0010038//response to metal ion;GO:0044267//cellular protein metabolic process	gi|2655420|gb|AAB88009.1|/0/heat shock cognate protein HSC70 [Brassica napus]
Bol003586	20	110	7.24	40.52	2.484572572	3.76E-09	6.16E-08	GO:0031224//intrinsic to membrane	GO:0046872//metal ion binding	-	gi|297839083|ref|XP_002887423.1|/5.73685e-55/hypothetical protein ARALYDRAFT_476354 [Arabidopsis lyrata subsp. lyrata]
Bol005314	20	88	7.24	32.42	2.162822488	3.77E-09	6.16E-08	GO:0043231//intracellular membrane-bounded organelle	GO:0016833//oxo-acid-lyase activity	GO:0051707//response to other organism;GO:0009725//response to hormone stimulus;GO:0009850//auxin metabolic process;GO:0009064//glutamine family amino acid metabolic process;GO:0006568//tryptophan metabolic process;GO:0006970//response to osmotic stress;GO:0048527//lateral root development	gi|15222532|ref|NP_173893.1|/1.04345e-131/ASB1 (ANTHRANILATE SYNTHASE BETA SUBUNIT 1); anthranilate synthase [Arabidopsis thaliana]
Bol007890	20	85	7.24	31.31	2.112561906	3.79E-09	6.20E-08	GO:0043231//intracellular membrane-bounded organelle	GO:0016787//hydrolase activity	-	gi|89257466|gb|ABD64957.1|/0/hydrolase, NUDIX family protein [Brassica oleracea]
Bol010897	20	84	7.24	30.95	2.095877807	3.82E-09	6.24E-08	GO:0044464//cell part	-	GO:0006351//transcription, DNA-dependent	gi|297817886|ref|XP_002876826.1|/1.38933e-131/hypothetical protein ARALYDRAFT_904497 [Arabidopsis lyrata subsp. lyrata]
Bol005999	20	81	7.24	29.84	2.043185933	4.01E-09	6.54E-08	GO:0031410//cytoplasmic vesicle	-	-	gi|12324036|gb|AAG51985.1|AC024260_23/1.09561e-109/hypothetical protein; 75132-72058 [Arabidopsis thaliana]
Bol018919	20	74	7.24	27.26	1.91272396	1.10E-08	1.69E-07	GO:0043231//intracellular membrane-bounded organelle	GO:0030528//transcription regulator activity;GO:0042802//identical protein binding;GO:0001071//nucleic acid binding transcription factor activity;GO:0003677//DNA binding	GO:0006355//regulation of transcription, DNA-dependent;GO:0000902//cell morphogenesis;GO:0009755//hormone-mediated signaling pathway;GO:0048513//organ development;GO:0009639//response to red or far red light	gi|89257453|gb|ABD64945.1|/1.34499e-119/homeobox-leucine zipper protein, putative [Brassica oleracea]
Bol020222	20	74	7.24	27.26	1.91272396	1.10E-08	1.69E-07	-	GO:0015631//tubulin binding;GO:0004871//signal transducer activity	-	gi|297800486|ref|XP_002868127.1|/3.16246e-58/hypothetical protein ARALYDRAFT_915092 [Arabidopsis lyrata subsp. lyrata]
Bol012469	20	58	7.24	21.37	1.561525306	9.24E-06	8.00E-05	GO:0043231//intracellular membrane-bounded organelle;GO:0016020//membrane	GO:0016859//cis-trans isomerase activity;GO:0005488//binding	GO:0007049//cell cycle;GO:0044267//cellular protein metabolic process	gi|312282999|dbj|BAJ34365.1|/4.41284e-60/unnamed protein product [Thellungiella halophila]
Bol012265	20	57	7.24	21	1.536327725	1.40E-05	0.000115853	-	-	-	gi|297839231|ref|XP_002887497.1|/2.13035e-06/ATMPK15 [Arabidopsis lyrata subsp. lyrata]
Bol045896	20	57	7.24	21	1.536327725	1.40E-05	0.000115817	-	GO:0005515//protein binding	GO:0044267//cellular protein metabolic process;GO:0050896//response to stimulus	gi|15225377|ref|NP_179646.1|/8.98821e-158/DNAJ heat shock family protein [Arabidopsis thaliana]
Bol025132	20	56	7.24	20.63	1.510682219	2.12E-05	0.00016818	GO:0009536//plastid	GO:0016829//lyase activity;GO:0004672//protein kinase activity;GO:0032559	GO:0006396//RNA processing;GO:0006779//porphyrin biosynthetic process;GO:0006351//transcription, DNA-dependent;GO:0006950//response to stress;GO:0006464//protein modification process	gi|297820088|ref|XP_002877927.1|/0/fus3-complementing gene 1 [Arabidopsis lyrata subsp. lyrata]
Bol031924	20	55	7.24	20.26	1.484572572	3.19E-05	0.00023893	-	-	-	gi|297832008|ref|XP_002883886.1|/1.62611e-51/hypothetical protein ARALYDRAFT_480392 [Arabidopsis lyrata subsp. lyrata]
Bol018263	20	53	7.24	19.53	1.431630347	7.14E-05	0.000486203	GO:0043231//intracellular membrane-bounded organelle;GO:0044444//cytoplasmic part	GO:0046914//transition metal ion binding	GO:0009725//response to hormone stimulus;GO:0009628//response to abiotic stimulus;GO:0044267//cellular protein metabolic process	gi|297792903|ref|XP_002864336.1|/6.10992e-54/pinoid-binding protein 1 [Arabidopsis lyrata subsp. lyrata]
Bol003352	20	53	7.24	19.53	1.431630347	7.14E-05	0.000486079	GO:0044444//cytoplasmic part;GO:0016020//membrane	GO:0016831//carboxy-lyase activity;GO:0048037//cofactor binding	GO:0019321//pentose metabolic process;GO:0006139//nucleobase, nucleoside, nucleotide and nucleic acid metabolic process	gi|297819200|ref|XP_002877483.1|/0/UDP-xyl synthase 5 [Arabidopsis lyrata subsp. lyrata]
Bol026929	20	52	7.24	19.16	1.404035959	0.000106042	0.000684152	GO:0031461//cullin-RING ubiquitin ligase complex;GO:0031981//nuclear lumen	GO:0005488//binding	GO:0019941//modification-dependent protein catabolic process	gi|297825065|ref|XP_002880415.1|/1.18324e-71/hypothetical protein ARALYDRAFT_481069 [Arabidopsis lyrata subsp. lyrata]
Bol023378	20	2	7.24	0.74	-3.290392521	7.76E-05	0.000517569	-	GO:0050136//NADH dehydrogenase (quinone) activity;GO:0050662//coenzyme binding	GO:0008152//metabolic process	gi|297843508|ref|XP_002889635.1|/0/hypothetical protein ARALYDRAFT_887930 [Arabidopsis lyrata subsp. lyrata]
Bol021435	20	2	7.24	0.74	-3.290392521	7.76E-05	0.00051744	GO:0031224//intrinsic to membrane	GO:0005488//binding;GO:0004871//signal transducer activity;GO:0016491//oxidoreductase activity	GO:0009725//response to hormone stimulus;GO:0008152//metabolic process;GO:0023052//signaling;GO:0051301//cell division	gi|297839929|ref|XP_002887846.1|/0/hypothetical protein ARALYDRAFT_895990 [Arabidopsis lyrata subsp. lyrata]
Bol037136	20	2	7.24	0.74	-3.290392521	7.76E-05	0.00051731	-	GO:0005543//phospholipid binding	GO:0023052//signaling	gi|89257648|gb|ABD65135.1|/9.3858e-171/hypothetical protein 40.t00010 [Brassica oleracea]
Bol045056	20	0	7.24	0.01	-9.499845887	1.14E-06	1.21E-05	-	GO:0003676//nucleic acid binding;GO:0001071//nucleic acid binding transcription factor activity	GO:0006351//transcription, DNA-dependent;GO:0032501//multicellular organismal process	gi|297841167|ref|XP_002888465.1|/2.67908e-156/predicted protein [Arabidopsis lyrata subsp. lyrata]
Bol005664	20	0	7.24	0.01	-9.499845887	1.14E-06	1.21E-05	-	-	-	gi|297806019|ref|XP_002870893.1|/7.45871e-30/hypothetical protein ARALYDRAFT_907956 [Arabidopsis lyrata subsp. lyrata]
Bol042823	20	0	7.24	0.01	-9.499845887	1.14E-06	1.21E-05	GO:0044464//cell part	GO:0004553//hydrolase activity, hydrolyzing O-glycosyl compounds	GO:0044238//primary metabolic process;GO:0045229//external encapsulating structure organization	gi|1402880|emb|CAA66811.1|/0/polygalacturonase-like protein [Arabidopsis thaliana]
Bol037981	21	223	7.61	82.15	3.432292216	2.00E-09	3.42E-08	GO:0031224//intrinsic to membrane	GO:0046914//transition metal ion binding;GO:0046873//metal ion transmembrane transporter activity;GO:0019829//cation-transporting ATPase activity;GO:0005515//protein binding;GO:0032559	GO:0051707//response to other organism;GO:0009206;GO:0006816//calcium ion transport;GO:0048513//organ development;GO:0003006//developmental process involved in reproduction	gi|312282693|dbj|BAJ34212.1|/0/unnamed protein product [Thellungiella halophila]
Bol033399	21	216	7.61	79.57	3.38625624	2.00E-09	3.42E-08	GO:0044464//cell part	-	-	gi|297852228|ref|XP_002893995.1|/4.42972e-180/nodulin MtN21 family protein [Arabidopsis lyrata subsp. lyrata]
Bol034643	21	121	7.61	44.58	2.550428258	2.00E-09	3.42E-08	-	-	-	gi|297802452|ref|XP_002869110.1|/5.8196e-94/hypothetical protein ARALYDRAFT_491149 [Arabidopsis lyrata subsp. lyrata]
Bol013054	21	79	7.61	29.1	1.935050794	3.64E-09	5.99E-08	GO:0043231//intracellular membrane-bounded organelle;GO:0044444//cytoplasmic part	GO:0046914//transition metal ion binding	GO:0009725//response to hormone stimulus;GO:0009628//response to abiotic stimulus;GO:0044267//cellular protein metabolic process	gi|297799262|ref|XP_002867515.1|/2.27853e-53/calcium-binding EF hand family protein [Arabidopsis lyrata subsp. lyrata]
Bol028348	21	69	7.61	25.42	1.739995672	1.66E-07	2.08E-06	GO:0016020//membrane;GO:0043231//intracellular membrane-bounded organelle	-	GO:0015031//protein transport	gi|18415496|ref|NP_567600.1|/3.05268e-148/GSNAP (GAMMA-SOLUBLE NSF ATTACHMENT PROTEIN); binding / transporter [Arabidopsis thaliana]
Bol004560	21	62	7.61	22.84	1.585594292	3.45E-06	3.30E-05	-	GO:0018271//biotin-protein ligase activity	GO:0043412	gi|297852090|ref|XP_002893926.1|/2.30465e-150/holocarboxylase synthetase 2 [Arabidopsis lyrata subsp. lyrata]
Bol017044	21	62	7.61	22.84	1.585594292	3.45E-06	3.30E-05	-	GO:0005488//binding	-	gi|297797065|ref|XP_002866417.1|/1.45381e-154/zinc ion binding protein [Arabidopsis lyrata subsp. lyrata]
Bol043533	21	55	7.61	20.26	1.412665815	6.05E-05	0.000418018	GO:0043231//intracellular membrane-bounded organelle;GO:0044444//cytoplasmic part	GO:0003824//catalytic activity	-	gi|297807247|ref|XP_002871507.1|/7.90093e-104/hypothetical protein ARALYDRAFT_488037 [Arabidopsis lyrata subsp. lyrata]
Bol021287	21	54	7.61	19.89	1.386074917	8.95E-05	0.000587715	-	-	-	gi|34365629|gb|AAQ65126.1|/1.21583e-38/At3g15420 [Arabidopsis thaliana]
Bol027846	21	2	7.61	0.74	-3.362299278	4.25E-05	0.000310637	GO:0044464//cell part	GO:0016837//carbon-oxygen lyase activity, acting on polysaccharides	-	gi|297838523|ref|XP_002887143.1|/7.01191e-144/pectate lyase family protein [Arabidopsis lyrata subsp. lyrata]
Bol019220	21	2	7.61	0.74	-3.362299278	4.25E-05	0.000310552	GO:0005618//cell wall;GO:0005576//extracellular region;GO:0031410//cytoplasmic vesicle	GO:0004175//endopeptidase activity;GO:0005515//protein binding	GO:0019538//protein metabolic process;GO:0010191;GO:0003006//developmental process involved in reproduction;GO:0044092//negative regulation of molecular function;GO:0009845//seed germination	gi|18425181|ref|NP_569048.1|/0/ARA12; serine-type endopeptidase [Arabidopsis thaliana]
Bol037173	21	2	7.61	0.74	-3.362299278	4.25E-05	0.000310466	GO:0044464//cell part	GO:0046527//glucosyltransferase activity	-	gi|75148671|sp|Q84W54.1|CSLA1_ARATH/0/RecName: Full=Probable mannan synthase 1; AltName: Full=Cellulose synthase-like protein A1; Short=AtCslA1
Bol022927	21	0	7.61	0.01	-9.571752644	5.74E-07	6.49E-06	-	-	-	gi|297830374|ref|XP_002883069.1|/9.75248e-36/hypothetical protein ARALYDRAFT_898099 [Arabidopsis lyrata subsp. lyrata]
Bol002655	22	185	7.97	68.15	3.096062028	1.06E-09	1.88E-08	-	-	-	gi|4559334|gb|AAD22996.1|/0/expressed protein [Arabidopsis thaliana]
Bol005766	22	156	7.97	57.47	2.85015742	1.06E-09	1.88E-08	GO:0043231//intracellular membrane-bounded organelle	GO:0016620//oxidoreductase activity, acting on the aldehyde or oxo group of donors, NAD or NADP as acceptor	GO:0008152//metabolic process	gi|297850852|ref|XP_002893307.1|/0/hypothetical protein ARALYDRAFT_472641 [Arabidopsis lyrata subsp. lyrata]
Bol037934	22	125	7.97	46.05	2.530549527	1.06E-09	1.88E-08	GO:0031224//intrinsic to membrane;GO:0009532//plastid stroma;GO:0009941//chloroplast envelope;GO:0042598//vesicular fraction	GO:0046872//metal ion binding;GO:0016705//oxidoreductase activity, acting on paired donors, with incorporation or reduction of molecular oxygen;GO:0016702//oxidoreductase activity, acting on single donors with incorporation of molecular oxygen, incorporation of two atoms of oxygen;GO:0004497//monooxygenase activity;GO:0008374//O-acyltransferase activity	GO:0051707//response to other organism;GO:0006633//fatty acid biosynthetic process;GO:0006996//organelle organization;GO:0009725//response to hormone stimulus;GO:0009414//response to water deprivation;GO:0006970//response to osmotic stress;GO:0003006//developmental process involved in reproduction;GO:0046471//phosphatidylglycerol metabolic process	gi|196122106|gb|ACG69528.1|/7.05429e-131/caleosin CLO3-2 [Brassica napus]
Bol026580	22	95	7.97	35	2.134703293	1.07E-09	1.88E-08	GO:0000502//proteasome complex	GO:0004175//endopeptidase activity;GO:0005488//binding	GO:0010876;GO:0006508//proteolysis	gi|312283383|dbj|BAJ34557.1|/1.89524e-42/unnamed protein product [Thellungiella halophila]
Bol018102	22	95	7.97	35	2.134703293	1.07E-09	1.88E-08	-	GO:0046914//transition metal ion binding;GO:0016616//oxidoreductase activity, acting on the CH-OH group of donors, NAD or NADP as acceptor	GO:0009628//response to abiotic stimulus;GO:0009699//phenylpropanoid biosynthetic process	gi|15230382|ref|NP_188576.1|/1.61817e-163/ATCAD4; cinnamyl-alcohol dehydrogenase [Arabidopsis thaliana]
Bol004391	22	94	7.97	34.63	2.119370758	1.07E-09	1.88E-08	GO:0044429//mitochondrial part	GO:0046914//transition metal ion binding;GO:0004738//pyruvate dehydrogenase activity	GO:0006970//response to osmotic stress;GO:0010038//response to metal ion;GO:0006007//glucose catabolic process	gi|297850898|ref|XP_002893330.1|/0/IAA-conjugate-resistant 4 [Arabidopsis lyrata subsp. lyrata]
Bol000924	22	87	7.97	32.05	2.007672728	1.15E-09	2.02E-08	GO:0043231//intracellular membrane-bounded organelle	GO:0016779//nucleotidyltransferase activity;GO:0016881//acid-amino acid ligase activity;GO:0005515//protein binding;GO:0032559	GO:0009411//response to UV;GO:0031407//oxylipin metabolic process;GO:0010118//stomatal movement;GO:0009636//response to toxin;GO:0009611//response to wounding;GO:0007602//phototransduction;GO:0002218//activation of innate immune response;GO:0009733//response to auxin stimulus;GO:0009639//response to red or far red light;GO:0009814//defense response, incompatible interaction	gi|18407057|ref|NP_566071.1|/0/JAR1 (JASMONATE RESISTANT 1); ATP binding / adenylyltransferase/ catalytic/ jasmonate-amino synthetase [Arabidopsis thaliana]
Bol029134	22	82	7.97	30.21	1.922374555	2.02E-09	3.44E-08	GO:0009536//plastid;GO:0033176;GO:0031090//organelle membrane;GO:0005773//vacuole	GO:0019829//cation-transporting ATPase activity	GO:0000902//cell morphogenesis;GO:0009699//phenylpropanoid biosynthetic process;GO:0015988//energy coupled proton transport, against electrochemical gradient;GO:0006109//regulation of carbohydrate metabolic process	gi|297844184|ref|XP_002889973.1|/0/de-etiolated 3 [Arabidopsis lyrata subsp. lyrata]
Bol027570	22	80	7.97	29.47	1.886595431	3.52E-09	5.78E-08	GO:0044464//cell part	-	-	gi|297839581|ref|XP_002887672.1|/0/hypothetical protein ARALYDRAFT_895607 [Arabidopsis lyrata subsp. lyrata]
Bol029417	22	79	7.97	29.1	1.868367524	4.97E-09	8.00E-08	GO:0044464//cell part	GO:0016491//oxidoreductase activity;GO:0050662//coenzyme binding;GO:0016832//aldehyde-lyase activity	GO:0044281//small molecule metabolic process	gi|186531352|ref|NP_001119417.1|/0/glucose-methanol-choline (GMC) oxidoreductase family protein [Arabidopsis thaliana]
Bol016060	22	74	7.97	27.26	1.774133933	3.95E-08	5.53E-07	-	-	-	gi|297801946|ref|XP_002868857.1|/2.51985e-70/hypothetical protein ARALYDRAFT_490636 [Arabidopsis lyrata subsp. lyrata]
Bol024220	22	70	7.97	25.79	1.694160144	2.29E-07	2.79E-06	-	GO:0046914//transition metal ion binding;GO:0016616//oxidoreductase activity, acting on the CH-OH group of donors, NAD or NADP as acceptor	GO:0009699//phenylpropanoid biosynthetic process	gi|15235295|ref|NP_195149.1|/4.24415e-161/ATCAD5 (CINNAMYL ALCOHOL DEHYDROGENASE 5); cinnamyl-alcohol dehydrogenase [Arabidopsis thaliana]
Bol039449	22	65	7.97	23.95	1.587374027	1.97E-06	1.99E-05	GO:0016020//membrane	GO:0046914//transition metal ion binding;GO:0016491//oxidoreductase activity	-	gi|145343904|ref|NP_194194.2|/0/receptor/ zinc ion binding [Arabidopsis thaliana]
Bol015760	22	61	7.97	22.47	1.495348495	1.03E-05	8.84E-05	-	GO:0016413//O-acetyltransferase activity	-	gi|297845804|ref|XP_002890783.1|/0/transferase family protein [Arabidopsis lyrata subsp. lyrata]
Bol019227	22	58	7.97	21.37	1.422935279	3.45E-05	0.000257078	GO:0044424//intracellular part	-	GO:0019941//modification-dependent protein catabolic process	gi|297794261|ref|XP_002865015.1|/0/hypothetical protein ARALYDRAFT_919984 [Arabidopsis lyrata subsp. lyrata]
Bol044908	22	56	7.97	20.63	1.372092192	7.55E-05	0.000507395	GO:0043231//intracellular membrane-bounded organelle	GO:0005488//binding;GO:0019887//protein kinase regulator activity	GO:0007049//cell cycle	gi|297846912|ref|XP_002891337.1|/1.83104e-125/CYCA3_2 [Arabidopsis lyrata subsp. lyrata]
Bol002775	22	56	7.97	20.63	1.372092192	7.55E-05	0.000507267	GO:0016020//membrane	-	-	gi|312282251|dbj|BAJ33991.1|/1.47413e-52/unnamed protein product [Thellungiella halophila]
Bol031313	22	55	7.97	20.26	1.345982545	0.000110888	0.000705503	-	GO:0003676//nucleic acid binding	GO:0042221//response to chemical stimulus	gi|297844004|ref|XP_002889883.1|/7.11644e-160/ATRBP45B [Arabidopsis lyrata subsp. lyrata]
Bol024896	22	55	7.97	20.26	1.345982545	0.000110888	0.000705334	GO:0043231//intracellular membrane-bounded organelle	GO:0046914//transition metal ion binding	-	gi|297815942|ref|XP_002875854.1|/6.53882e-169/transcription regulator/ zinc ion binding protein [Arabidopsis lyrata subsp. lyrata]
Bol029372	22	54	7.97	19.89	1.319391647	0.000162157	0.00097378	-	GO:0019203//carbohydrate phosphatase activity	GO:0005991//trehalose metabolic process	gi|30696058|ref|NP_199959.2|/7.47937e-167/ATTPPA; trehalose-phosphatase [Arabidopsis thaliana]
Bol042090	22	54	7.97	19.89	1.319391647	0.000162157	0.000973561	GO:0043234//protein complex;GO:0016020//membrane	-	GO:0006412//translation	gi|15233360|ref|NP_192881.1|/0/EIF3A (EUKARYOTIC TRANSLATION INITIATION FACTOR 3A); translation initiation factor [Arabidopsis thaliana]
Bol023805	22	3	7.97	1.11	-2.844020048	0.000104256	0.000673769	-	-	GO:0006351//transcription, DNA-dependent	gi|297817258|ref|XP_002876512.1|/7.15295e-178/predicted protein [Arabidopsis lyrata subsp. lyrata]
Bol022295	22	3	7.97	1.11	-2.844020048	0.000104256	0.000673606	GO:0009536//plastid	-	-	gi|297808655|ref|XP_002872211.1|/1.92452e-166/hypothetical protein ARALYDRAFT_489472 [Arabidopsis lyrata subsp. lyrata]
Bol032813	22	2	7.97	0.74	-3.428982548	2.32E-05	0.000183038	-	GO:0060089;GO:0005488//binding;GO:0004091//carboxylesterase activity	GO:0042743//hydrogen peroxide metabolic process;GO:0009627//systemic acquired resistance;GO:0048646//anatomical structure formation involved in morphogenesis;GO:0033554//cellular response to stress;GO:0044238//primary metabolic process;GO:0000302//response to reactive oxygen species	gi|15228336|ref|NP_190391.1|/3.46044e-95/lipase class 3 family protein / disease resistance protein-related [Arabidopsis thaliana]
Bol035227	22	0	7.97	0.01	-9.638435914	2.89E-07	3.46E-06	GO:0031461//cullin-RING ubiquitin ligase complex;GO:0031234//extrinsic to internal side of plasma membrane	-	-	gi|297853274|ref|XP_002894518.1|/0/WD-40 repeat family protein [Arabidopsis lyrata subsp. lyrata]
Bol019871	22	0	7.97	0.01	-9.638435914	2.89E-07	3.46E-06	GO:0031224//intrinsic to membrane;GO:0043231//intracellular membrane-bounded organelle	-	GO:0006810//transport	gi|297807677|ref|XP_002871722.1|/2.17765e-170/hypothetical protein ARALYDRAFT_326097 [Arabidopsis lyrata subsp. lyrata]
Bol015354	23	191	8.33	70.36	3.078367082	5.66E-10	1.03E-08	-	GO:0070011	-	gi|297806399|ref|XP_002871083.1|/2.52371e-149/hypothetical protein ARALYDRAFT_908309 [Arabidopsis lyrata subsp. lyrata]
Bol036345	23	141	8.33	51.94	2.640457613	5.66E-10	1.03E-08	GO:0044432//endoplasmic reticulum part;GO:0030312//external encapsulating structure;GO:0031981//nuclear lumen;GO:0009536//plastid;GO:0031090//organelle membrane	GO:0016491//oxidoreductase activity;GO:0000166//nucleotide binding	GO:0043161//proteasomal ubiquitin-dependent protein catabolic process;GO:0010038//response to metal ion;GO:0000741//karyogamy;GO:0033554//cellular response to stress	gi|297801364|ref|XP_002868566.1|/4.14229e-63/hypothetical protein ARALYDRAFT_493781 [Arabidopsis lyrata subsp. lyrata]
Bol007783	23	111	8.33	40.89	2.295359662	5.66E-10	1.03E-08	-	-	-	gi|297793685|ref|XP_002864727.1|/4.73601e-108/hypothetical protein ARALYDRAFT_496281 [Arabidopsis lyrata subsp. lyrata]
Bol019001	23	110	8.33	40.52	2.282245773	5.66E-10	1.03E-08	-	GO:0003676//nucleic acid binding;GO:0004518//nuclease activity	-	gi|297842545|ref|XP_002889154.1|/0/ribonuclease II family protein [Arabidopsis lyrata subsp. lyrata]
Bol042197	23	84	8.33	30.95	1.893551009	1.46E-09	2.52E-08	GO:0016020//membrane	GO:0008320//protein transmembrane transporter activity	GO:0006886//intracellular protein transport	gi|38605520|sp|Q9SW34.1|S61G1_ARATH/6.55183e-24/RecName: Full=Protein transport protein Sec61 subunit gamma-1
Bol029443	23	80	8.33	29.47	1.82285866	6.24E-09	9.87E-08	GO:0016023//cytoplasmic membrane-bounded vesicle;GO:0044431//Golgi apparatus part;GO:0016020//membrane	GO:0017111//nucleoside-triphosphatase activity;GO:0032561	GO:0035556//intracellular signal transduction;GO:0009207;GO:0048193//Golgi vesicle transport;GO:0006950//response to stress	gi|297828009|ref|XP_002881887.1|/2.41095e-113/hypothetical protein ARALYDRAFT_903694 [Arabidopsis lyrata subsp. lyrata]
Bol019347	23	76	8.33	28	1.749038426	3.52E-08	4.95E-07	GO:0044464//cell part	-	GO:0009725//response to hormone stimulus	gi|15226025|ref|NP_179096.1|/9.31667e-47/gibberellin-regulated family protein [Arabidopsis thaliana]
Bol013658	23	71	8.33	26.16	1.65097414	3.12E-07	3.69E-06	-	GO:0016740//transferase activity	GO:0008152//metabolic process	gi|297802538|ref|XP_002869153.1|/3.51631e-100/hypothetical protein ARALYDRAFT_491230 [Arabidopsis lyrata subsp. lyrata]
Bol023768	23	65	8.33	23.95	1.523637255	3.92E-06	3.71E-05	-	GO:0016647//oxidoreductase activity, acting on the CH-NH group of donors, oxygen as acceptor	GO:0006595//polyamine metabolic process	gi|15231622|ref|NP_191464.1|/0/ATPAO3 (Polyamine oxidase 3); polyamine oxidase [Arabidopsis thaliana]
Bol030171	23	65	8.33	23.95	1.523637255	3.92E-06	3.71E-05	GO:0030312//external encapsulating structure;GO:0015935//small ribosomal subunit;GO:0031981//nuclear lumen;GO:0009536//plastid	GO:0005198//structural molecule activity	GO:0009887//organ morphogenesis;GO:0010467//gene expression;GO:0000904//cell morphogenesis involved in differentiation	gi|297814323|ref|XP_002875045.1|/2.22637e-79/ATRPS13A [Arabidopsis lyrata subsp. lyrata]
Bol037199	23	60	8.33	22.1	1.407657969	2.93E-05	0.000221049	GO:0043231//intracellular membrane-bounded organelle	GO:0004175//endopeptidase activity	GO:0019538//protein metabolic process	gi|2244977|emb|CAB10398.1|/2.03752e-174/cysteine proteinase like protein [Arabidopsis thaliana]
Bol023554	23	3	8.33	1.11	-2.907756819	5.88E-05	0.000408226	-	-	-	-
Bol006185	23	3	8.33	1.11	-2.907756819	5.88E-05	0.000408119	GO:0044425//membrane part	GO:0004872//receptor activity;GO:0016462//pyrophosphatase activity;GO:0032559	GO:0006952//defense response;GO:0012501//programmed cell death;GO:0023052//signaling	gi|297805924|ref|XP_002870846.1|/3.54295e-25/predicted protein [Arabidopsis lyrata subsp. lyrata]
Bol035186	23	3	8.33	1.11	-2.907756819	5.88E-05	0.000408013	-	-	-	gi|15218781|ref|NP_176748.1|/2.35074e-54/unknown protein [Arabidopsis thaliana]
Bol006881	23	2	8.33	0.74	-3.49271932	1.26E-05	0.000106118	GO:0044464//cell part	-	GO:0000902//cell morphogenesis;GO:0009827//plant-type cell wall modification	gi|297827697|ref|XP_002881731.1|/4.44637e-44/ATEXPA8 [Arabidopsis lyrata subsp. lyrata]
Bol011177	23	2	8.33	0.74	-3.49271932	1.26E-05	0.000106085	GO:0043231//intracellular membrane-bounded organelle	GO:0060089	GO:0023052//signaling;GO:0009314//response to radiation	gi|297834424|ref|XP_002885094.1|/2.00539e-145/phototropic-responsive NPH3 family protein [Arabidopsis lyrata subsp. lyrata]
Bol037787	23	2	8.33	0.74	-3.49271932	1.26E-05	0.000106052	GO:0043231//intracellular membrane-bounded organelle	GO:0016709//oxidoreductase activity, acting on paired donors, with incorporation or reduction of molecular oxygen, NADH or NADPH as one donor, and incorporation of one atom of oxygen	GO:0008152//metabolic process	gi|297823367|ref|XP_002879566.1|/0/hypothetical protein ARALYDRAFT_482529 [Arabidopsis lyrata subsp. lyrata]
Bol003158	24	503	8.69	185.31	4.414440749	3.01E-10	5.67E-09	GO:0043231//intracellular membrane-bounded organelle	GO:0004553//hydrolase activity, hydrolyzing O-glycosyl compounds	GO:0044238//primary metabolic process;GO:0045229//external encapsulating structure organization	gi|297818750|ref|XP_002877258.1|/0/glycoside hydrolase family 28 protein [Arabidopsis lyrata subsp. lyrata]
Bol001955	24	159	8.69	58.58	2.752980111	3.01E-10	5.67E-09	GO:0044444//cytoplasmic part;GO:0031224//intrinsic to membrane;GO:0043231//intracellular membrane-bounded organelle	GO:0005372//water transmembrane transporter activity	GO:0051234//establishment of localization	gi|297833092|ref|XP_002884428.1|/3.91186e-93/SIP1_1 [Arabidopsis lyrata subsp. lyrata]
Bol040911	24	128	8.69	47.16	2.440135636	3.01E-10	5.68E-09	-	GO:0016651//oxidoreductase activity, acting on NADH or NADPH	GO:0008152//metabolic process	gi|2924772|gb|AAC04901.1|/2.87342e-80/expressed protein [Arabidopsis thaliana]
Bol028257	24	128	8.69	47.16	2.440135636	3.01E-10	5.66E-09	GO:0005635//nuclear envelope;GO:0044444//cytoplasmic part;GO:0030312//external encapsulating structure;GO:0031981//nuclear lumen	GO:0005488//binding;GO:0022892	GO:0006605//protein targeting	gi|13605661|gb|AAK32824.1|AF361811_1/0/AT3g06720/F3E22_14 [Arabidopsis thaliana]
Bol037125	24	95	8.69	35	2.00992684	3.12E-10	5.87E-09	GO:0043231//intracellular membrane-bounded organelle	-	-	gi|89257658|gb|ABD65145.1|/2.94065e-130/nuclear RNA binding protein, putative [Brassica oleracea]
Bol010674	24	85	8.69	31.31	1.849195426	1.61E-09	2.78E-08	GO:0043231//intracellular membrane-bounded organelle	GO:0008194//UDP-glycosyltransferase activity	GO:0045489//pectin biosynthetic process	gi|297828684|ref|XP_002882224.1|/0/hypothetical protein ARALYDRAFT_477468 [Arabidopsis lyrata subsp. lyrata]
Bol021197	24	82	8.69	30.21	1.797598102	5.47E-09	8.77E-08	GO:0009536//plastid	GO:0016620//oxidoreductase activity, acting on the aldehyde or oxo group of donors, NAD or NADP as acceptor;GO:0016614//oxidoreductase activity, acting on CH-OH group of donors;GO:0000166//nucleotide binding	GO:0006950//response to stress;GO:0008152//metabolic process;GO:0010038//response to metal ion	gi|297807495|ref|XP_002871631.1|/1.11384e-157/hypothetical protein ARALYDRAFT_488325 [Arabidopsis lyrata subsp. lyrata]
Bol045898	24	75	8.69	27.63	1.66880748	1.16E-07	1.49E-06	-	GO:0004674//protein serine/threonine kinase activity;GO:0032559	GO:0006464//protein modification process	gi|297836798|ref|XP_002886281.1|/0/predicted protein [Arabidopsis lyrata subsp. lyrata]
Bol030323	24	72	8.69	26.52	1.609652693	4.20E-07	4.85E-06	GO:0012505//endomembrane system;GO:0005770//late endosome;GO:0042598//vesicular fraction	-	GO:0007041//lysosomal transport;GO:0016197//endosome transport;GO:0015031//protein transport	gi|15238773|ref|NP_200165.1|/7.62187e-166/VPS26A (VACUOLAR PROTEIN SORTING 26A) [Arabidopsis thaliana]
Bol040001	24	71	8.69	26.16	1.589934459	6.40E-07	7.18E-06	GO:0044424//intracellular part	GO:0008170//N-methyltransferase activity;GO:0016410//N-acyltransferase activity	GO:0048868//pollen tube development;GO:0006498//N-terminal protein lipidation;GO:0048229//gametophyte development;GO:0046470//phosphatidylcholine metabolic process;GO:0006730//one-carbon metabolic process;GO:0019695//choline metabolic process;GO:0009791//post-embryonic development;GO:0000904//cell morphogenesis involved in differentiation	gi|145362386|ref|NP_974139.2|/0/methyltransferase/ phosphoethanolamine N-methyltransferase [Arabidopsis thaliana]
Bol013103	24	63	8.69	23.21	1.417318441	1.67E-05	0.000136712	GO:0031410//cytoplasmic vesicle	GO:0004175//endopeptidase activity;GO:0042623//ATPase activity, coupled;GO:0032559	GO:0019538//protein metabolic process	gi|21553404|gb|AAM62497.1|/0/26S proteasome regulatory particle chain RPT6-like protein [Arabidopsis thaliana]
[truncated: 1,953 more rows]
