# Supplementary material for: Transcriptome profile analysis of young floral buds of fertile and sterile plants from the self-pollinated offspring of the hybrid between novel restorer line NR1 and Nsa CMS line in Brassica napus
Source: BMC Genomics. 2013 Jan 16;14:26. doi: 10.1186/1471-2164-14-26 (PMC3556089; doi:10.1186/1471-2164-14-26)
Supplement: Additional file 4 — Specially expressed Tags in Fer, which were neither mapped to B. oleracea nor mapped to B. rapa. [file 1471-2164-14-26-S4.xls]

## Sheet: glbutong
Tag	RawIntensity-Ste	RawIntensity-Fer	TPM-Ste	TPM-Fer	log2 Ratio(Fer/Ste)	P-Value	FDR	Match Type	Expression(Sense/Antisense)	Matched Gene	Match Position(Nth Tag from 3' end of Senese Gene)	Gene Description
CATGTAGTAAAGCCTAATTAC	0	3136	0.01	1155.3	16.8179	4.4409e-16	1.52748e-13	NoMatchGene
CATGTAATATATATGATCACG	0	1981	0.01	729.8	16.1552	4.4409e-16	1.38444e-13	NoMatchGene
CATGTAATATATATGATCAAG	0	1861	0.01	685.59	16.0651	4.4409e-16	1.29437e-13	NoMatchGene
CATGAGCGGTTTCTGCGACTA	0	833	0.01	306.88	14.9054	4.4409e-16	1.8417e-13	NoMatchGene
CATGTTCTAACAAAAAGTGTT	0	832	0.01	306.51	14.9036	4.4409e-16	1.52315e-13	NoMatchGene
CATGAAGGAAGTTGAAAACGA	0	801	0.01	295.09	14.8489	4.4409e-16	1.69274e-13	NoMatchGene
CATGTACTATATAAATGCTAT	0	760	0.01	279.98	14.773	4.4409e-16	2.47541e-13	NoMatchGene
CATGTTCTAGGTCATAAATGT	0	745	0.01	274.46	14.7443	4.4409e-16	1.45836e-13	NoMatchGene
CATGGAGGAGATCTTAGGGAA	0	647	0.01	238.35	14.5408	4.4409e-16	1.50186e-13	NoMatchGene
CATGTTCTAGGTCATAAAAAT	0	638	0.01	235.04	14.5206	4.4409e-16	2.13443e-13	NoMatchGene
CATGGATATTCTTCGAACGAG	0	464	0.01	170.94	14.0612	4.4409e-16	2.19251e-13	NoMatchGene
CATGTGGATAACTATATAACA	0	412	0.01	151.78	13.8897	4.4409e-16	1.50466e-13	NoMatchGene
CATGGTCTAATGGAATGCACA	0	379	0.01	139.62	13.7692	4.4409e-16	1.99195e-13	NoMatchGene
CATGTTCGCAGGTAAACATGT	0	364	0.01	134.1	13.711	4.4409e-16	1.32415e-13	NoMatchGene
CATGCTGATGTAAACATCTTG	0	353	0.01	130.05	13.6668	4.4409e-16	1.62285e-13	NoMatchGene
CATGGAAGGATGGAGAAAGGA	0	343	0.01	126.36	13.6253	4.4409e-16	1.39523e-13	NoMatchGene
CATGTATATTTCTTGTTAGTA	0	335	0.01	123.41	13.5912	4.4409e-16	1.2659e-13	NoMatchGene
CATGAGACGTAAAGGGAGGCT	0	324	0.01	119.36	13.543	4.4409e-16	1.20983e-13	NoMatchGene
CATGACGATATATATTCTTAG	0	312	0.01	114.94	13.4886	4.4409e-16	1.53768e-13	NoMatchGene
CATGTCCAAAATATTTAAAGA	0	302	0.01	111.26	13.4416	4.4409e-16	2.66362e-13	NoMatchGene
CATGAAAAGTTATCAGCCCAG	0	283	0.01	104.26	13.3479	4.4409e-16	1.51456e-13	NoMatchGene
CATGCATCGTCACATTCACCT	0	268	0.01	98.73	13.2693	4.4409e-16	1.35876e-13	NoMatchGene
CATGTAATCATATAGCTCTTG	0	265	0.01	97.63	13.2531	4.4409e-16	1.4013e-13	NoMatchGene
CATGAACATAATTTAAAATTT	0	262	0.01	96.52	13.2366	4.4409e-16	1.48936e-13	NoMatchGene
CATGTCAGATAAAGGGACCAT	0	251	0.01	92.47	13.1748	4.4409e-16	2.38034e-13	NoMatchGene
CATGCCTTTTTGGGTCTCAAT	0	222	0.01	81.78	12.9975	4.4409e-16	1.25408e-13	NoMatchGene
CATGATAACACACATTGTTGA	0	214	0.01	78.84	12.9447	4.4409e-16	2.65048e-13	NoMatchGene
CATGTTTATCTAAGATTTGCA	0	209	0.01	77	12.9106	4.4409e-16	1.44012e-13	NoMatchGene
CATGGAAATTCTGTGAAGAGA	0	193	0.01	71.1	12.7956	4.4409e-16	1.26194e-13	NoMatchGene
CATGCAAGCTATGCGGTTAGC	0	189	0.01	69.63	12.7655	4.4409e-16	1.20892e-13	NoMatchGene
CATGGACAGATGGGTTATGTT	0	188	0.01	69.26	12.7578	4.4409e-16	1.71253e-13	NoMatchGene
CATGTAACAGAGCTACAGTGT	0	183	0.01	67.42	12.719	4.4409e-16	1.15354e-13	NoMatchGene
CATGGGGAGTTCTAATGGGAT	0	179	0.01	65.94	12.6869	4.4409e-16	2.88798e-13	NoMatchGene
CATGTTGATGTAAACATATTG	0	177	0.01	65.21	12.6709	4.4409e-16	1.16269e-13	NoMatchGene
CATGCTAAGACTATATATTTT	0	176	0.01	64.84	12.6627	4.4409e-16	2.14294e-13	NoMatchGene
CATGGATTAATCAAATGAATA	0	172	0.01	63.36	12.6294	4.4409e-16	2.53778e-13	NoMatchGene
CATGATTACGATGACCACGAC	0	170	0.01	62.63	12.6126	4.4409e-16	2.51403e-13	NoMatchGene
CATGAAAAAATGAGCTTTTAC	0	166	0.01	61.15	12.5781	4.4409e-16	1.76699e-13	NoMatchGene
CATGGACAATCTGACGACTGT	0	164	0.01	60.42	12.5608	4.4409e-16	1.13405e-13	NoMatchGene
CATGTATACTCAACTCACTTG	0	161	0.01	59.31	12.5341	4.4409e-16	1.72907e-13	NoMatchGene
CATGTCTCTTCTTGCTTTCTT	0	158	0.01	58.21	12.5071	4.4409e-16	1.73093e-13	NoMatchGene
CATGGAGAAGTTACTAGAGTT	0	157	0.01	57.84	12.4979	4.4409e-16	1.49489e-13	NoMatchGene
CATGATGATGATGACCATGAC	0	154	0.01	56.73	12.4699	4.4409e-16	1.51598e-13	NoMatchGene
CATGTTGATTTTGATGACAGG	0	152	0.01	56	12.4512	4.4409e-16	2.48687e-13	NoMatchGene
CATGTTGTTTTTAAAACCTAT	0	152	0.01	56	12.4512	4.4409e-16	2.45654e-13	NoMatchGene
CATGGCAACTTTGATGTCCGG	0	152	0.01	56	12.4512	4.4409e-16	1.48115e-13	NoMatchGene
CATGAGGAGCCTCTAAATGGG	0	152	0.01	56	12.4512	4.4409e-16	1.44141e-13	NoMatchGene
CATGGGATTCACAACATCAAG	0	151	0.01	55.63	12.4416	4.4409e-16	1.67167e-13	NoMatchGene
CATGTTTGGTTCCTTACAAAG	0	149	0.01	54.89	12.4223	4.4409e-16	1.62777e-13	NoMatchGene
CATGTGGCGTGAGCTAGAAGC	0	140	0.01	51.58	12.3326	4.4409e-16	1.19458e-13	NoMatchGene
CATGTGAATAAAACAAGAGTT	0	139	0.01	51.21	12.3222	4.4409e-16	2.58666e-13	NoMatchGene
CATGGGTTACATAACTATTGA	0	138	0.01	50.84	12.3117	4.4409e-16	2.70839e-13	NoMatchGene
CATGGATTACTTTTCTATGTG	0	135	0.01	49.73	12.2799	4.4409e-16	1.18405e-13	NoMatchGene
CATGAACTAATGAGCTTTTAC	0	127	0.01	46.79	12.192	4.4409e-16	1.8127e-13	NoMatchGene
CATGACCACCGTCGCCATAAT	0	126	0.01	46.42	12.1805	4.4409e-16	1.78262e-13	NoMatchGene
CATGCTTATGTGGGTTTTCTA	0	124	0.01	45.68	12.1573	4.4409e-16	1.58924e-13	NoMatchGene
CATGATCAAACTCGGTTACCC	0	123	0.01	45.31	12.1456	4.4409e-16	1.84592e-13	NoMatchGene
CATGCGACAGGACAGATCTAC	0	122	0.01	44.94	12.1338	4.4409e-16	1.22268e-13	NoMatchGene
CATGTCCGTGTCCATCAGACT	0	122	0.01	44.94	12.1338	4.4409e-16	1.15768e-13	NoMatchGene
CATGGTTAGGAGTTTGTAATG	0	121	0.01	44.58	12.1222	4.4409e-16	2.26016e-13	NoMatchGene
CATGATGCACGGCAGGAACAA	0	120	0.01	44.21	12.1102	4.4409e-16	1.25603e-13	NoMatchGene
CATGGAAAGTCACAACAATGT	0	119	0.01	43.84	12.098	4.4409e-16	1.54357e-13	NoMatchGene
CATGGTCAGTTTCTTCCACAA	0	119	0.01	43.84	12.098	4.4409e-16	1.2053e-13	NoMatchGene
CATGTGGAAGGCAAGCCTATA	0	119	0.01	43.84	12.098	4.4409e-16	1.18929e-13	NoMatchGene
CATGTTTAATATTATACAATA	0	116	0.01	42.73	12.061	4.4409e-16	1.81679e-13	NoMatchGene
CATGCACCATTTGCCCATTTC	0	116	0.01	42.73	12.061	4.4409e-16	1.30803e-13	NoMatchGene
CATGTTTTGTACCCGACGTTC	0	112	0.01	41.26	12.0105	4.4409e-16	1.75735e-13	NoMatchGene
CATGGTATATAAAACTTGCAG	0	110	0.01	40.52	11.9844	4.4409e-16	1.92302e-13	NoMatchGene
CATGTCTTTACGAAAAAAAAA	0	108	0.01	39.79	11.9582	4.4409e-16	2.43796e-13	NoMatchGene
CATGCAGCTGCACCTGCGGCT	0	107	0.01	39.42	11.9447	4.4409e-16	1.77087e-13	NoMatchGene
CATGAGATCGTTTCGTTGTCT	0	106	0.01	39.05	11.9311	4.4409e-16	1.44918e-13	NoMatchGene
CATGGCCGGTCCAATCACATC	0	106	0.01	39.05	11.9311	4.4409e-16	1.16102e-13	NoMatchGene
CATGGCAACTTTGATCTCCGG	0	105	0.01	38.68	11.9174	4.4409e-16	2.21663e-13	NoMatchGene
CATGAGTCGTCTTCCAAAAAT	0	104	0.01	38.31	11.9035	4.4409e-16	2.89316e-13	NoMatchGene
CATGCCTTGTTGTCAAGGACT	0	104	0.01	38.31	11.9035	4.4409e-16	1.34628e-13	NoMatchGene
CATGCAGCTATAATATAAAGT	0	104	0.01	38.31	11.9035	4.4409e-16	1.34068e-13	NoMatchGene
CATGAAGGGATCAGGCAAAAA	0	103	0.01	37.95	11.8899	4.4409e-16	1.28508e-13	NoMatchGene
CATGTTACTGTTTGTCATCAC	0	102	0.01	37.58	11.8757	4.4409e-16	2.82718e-13	NoMatchGene
CATGATTGCAAGACGGTTATG	0	102	0.01	37.58	11.8757	4.4409e-16	1.59081e-13	NoMatchGene
CATGTTATCATTTCTAAACAT	0	102	0.01	37.58	11.8757	4.4409e-16	1.51314e-13	NoMatchGene
CATGCCTTTTTGGGCATCAGT	0	102	0.01	37.58	11.8757	4.4409e-16	1.19193e-13	NoMatchGene
CATGCGTAAAATCATTACTTC	0	101	0.01	37.21	11.8615	4.4409e-16	1.14453e-13	NoMatchGene
CATGATGACGATGACCACCAT	0	96	0.01	35.37	11.7883	4.4409e-16	1.70528e-13	NoMatchGene
CATGTAGGTTCTTAACTGTTT	0	95	0.01	35	11.7731	4.4409e-16	2.79773e-13	NoMatchGene
CATGAGCGCTCTAGAGACCGG	0	95	0.01	35	11.7731	4.4409e-16	2.40521e-13	NoMatchGene
CATGAGGCTTTATCCTCCAAT	0	94	0.01	34.63	11.7578	4.4409e-16	1.14942e-13	NoMatchGene
CATGTGGACGAGAGGGCAATG	0	92	0.01	33.89	11.7266	4.4409e-16	1.47303e-13	NoMatchGene
CATGCGTTAACAAGAACTGAG	0	92	0.01	33.89	11.7266	4.4409e-16	1.36567e-13	NoMatchGene
CATGAAGATTACATTCTCTAG	0	91	0.01	33.52	11.7108	4.4409e-16	1.78065e-13	NoMatchGene
CATGGTGAAGAGAGTCATCCA	0	90	0.01	33.16	11.6952	4.4409e-16	1.43244e-13	NoMatchGene
CATGATGACGATGATGACCAC	0	89	0.01	32.79	11.679	4.4409e-16	1.69452e-13	NoMatchGene
CATGCAGAGGAAAATAACGCT	0	88	0.01	32.42	11.6627	4.4409e-16	1.52028e-13	NoMatchGene
CATGGTGGGGTGAGCCAGAAG	0	87	0.01	32.05	11.6461	4.4409e-16	2.72211e-13	NoMatchGene
CATGACCACGACCATGATGAT	0	87	0.01	32.05	11.6461	4.4409e-16	2.0581e-13	NoMatchGene
CATGAAGGACAAGAGGGTTTA	0	86	0.01	31.68	11.6294	4.4409e-16	2.86742e-13	NoMatchGene
CATGACGATGATGATGACCAC	0	86	0.01	31.68	11.6294	4.4409e-16	2.51796e-13	NoMatchGene
CATGTATAGGCTAAGCGTGTA	0	85	0.01	31.31	11.6124	4.4409e-16	2.22275e-13	NoMatchGene
CATGGGGAGTGGAAGAGACTG	0	85	0.01	31.31	11.6124	4.4409e-16	1.56304e-13	NoMatchGene
CATGCTTGGTGTTCTTGGCGC	0	84	0.01	30.95	11.5957	4.4409e-16	1.23391e-13	NoMatchGene
CATGGCAGACCCATCAGAGTC	0	83	0.01	30.58	11.5784	4.4409e-16	1.82709e-13	NoMatchGene
CATGGATTCTCTATTGTTGGT	0	82	0.01	30.21	11.5608	4.4409e-16	1.29126e-13	NoMatchGene
CATGCTTTAACTGAGTTGGCT	0	82	0.01	30.21	11.5608	4.4409e-16	1.23961e-13	NoMatchGene
CATGAGGAGCCTATAAATGTG	0	81	0.01	29.84	11.543	4.4409e-16	2.94068e-13	NoMatchGene
CATGCCATATAGCATAAATCA	0	81	0.01	29.84	11.543	4.4409e-16	1.29645e-13	NoMatchGene
CATGATATGCCTTTTTAGTGT	0	81	0.01	29.84	11.543	4.4409e-16	1.28611e-13	NoMatchGene
CATGTCCAAACCTTGATATTG	0	79	0.01	29.1	11.5068	4.4409e-16	1.65962e-13	NoMatchGene
CATGAGGAGCCTCTAAATGCG	0	78	0.01	28.74	11.4888	4.4409e-16	1.26989e-13	NoMatchGene
CATGTTGATTATGAGAAAAAG	0	78	0.01	28.74	11.4888	4.4409e-16	1.21622e-13	NoMatchGene
CATGGAAGAAGCTAATGATGA	0	75	0.01	27.63	11.432	4.4409e-16	2.30873e-13	NoMatchGene
CATGACGATGACGATGATGAC	0	74	0.01	27.26	11.4126	4.4409e-16	1.23297e-13	NoMatchGene
CATGTAGGTTCTTAACTCTTT	0	73	0.01	26.89	11.3929	4.4409e-16	1.60667e-13	NoMatchGene
CATGACAGAAGTTGGCCACAA	0	73	0.01	26.89	11.3929	4.4409e-16	1.34291e-13	NoMatchGene
CATGACCACCACGACCATGAT	0	72	0.01	26.52	11.3729	4.4409e-16	1.61472e-13	NoMatchGene
CATGTTTATCTAAGATTTACA	0	72	0.01	26.52	11.3729	4.4409e-16	1.50326e-13	NoMatchGene
CATGACGACGCTGTGCTTCTT	0	72	0.01	26.52	11.3729	4.4409e-16	1.46101e-13	NoMatchGene
CATGTCATGGGTTACATAACT	0	71	0.01	26.16	11.3531	4.4409e-16	2.2858e-13	NoMatchGene
CATGTCCACTTTGACTAAAGT	0	71	0.01	26.16	11.3531	4.4409e-16	1.31443e-13	NoMatchGene
CATGGTATAAAAAAAAAAAAA	0	70	0.01	25.79	11.3326	4.4409e-16	1.33623e-13	NoMatchGene
CATGAGGAGACTCTAAATGTG	0	70	0.01	25.79	11.3326	4.4409e-16	1.22361e-13	NoMatchGene
CATGATGACGATGATGATGAT	0	69	0.01	25.42	11.3117	4.4409e-16	1.44528e-13	NoMatchGene
CATGAGCGATCTAGAGACCGT	0	69	0.01	25.42	11.3117	4.4409e-16	1.3797e-13	NoMatchGene
CATGATCATGATGACGACGAT	0	69	0.01	25.42	11.3117	4.4409e-16	1.21256e-13	NoMatchGene
CATGCGCCGCGTTTAACTCGC	0	68	0.01	25.05	11.2906	4.4409e-16	2.68582e-13	NoMatchGene
CATGAGCGCTCTGGAGACCGG	0	68	0.01	25.05	11.2906	4.4409e-16	1.26292e-13	NoMatchGene
CATGGCTAACGAAGGACAAAT	0	67	0.01	24.68	11.2691	4.4409e-16	1.8375e-13	NoMatchGene
CATGCAAATGGATCAAAAACA	0	67	0.01	24.68	11.2691	4.4409e-16	1.71435e-13	NoMatchGene
CATGACTATACAGTCTTTGTG	0	67	0.01	24.68	11.2691	4.4409e-16	1.57835e-13	NoMatchGene
CATGTTATAATAATTAATATT	0	66	0.01	24.31	11.2473	4.4409e-16	1.35533e-13	NoMatchGene
CATGAATGAAGGGGGAAACGA	0	66	0.01	24.31	11.2473	4.4409e-16	1.24152e-13	NoMatchGene
CATGCTTGTTTCTAAAAAAAA	0	65	0.01	23.95	11.2258	4.4409e-16	1.67689e-13	NoMatchGene
CATGGGACAACGCCAAGAAAT	0	65	0.01	23.95	11.2258	4.4409e-16	1.49212e-13	NoMatchGene
CATGTCTTTCATGTTAGACAA	0	65	0.01	23.95	11.2258	4.4409e-16	1.42358e-13	NoMatchGene
CATGGCATTCACAACATCAAG	0	65	0.01	23.95	11.2258	4.4409e-16	1.16437e-13	NoMatchGene
CATGATGACACGGACTCTGAC	0	64	0.01	23.58	11.2033	4.4409e-16	2.55387e-13	NoMatchGene
CATGTGGCTCTTCAAGAAAAT	0	64	0.01	23.58	11.2033	4.4409e-16	2.44165e-13	NoMatchGene
CATGGAGCATCTTTCATGTCT	0	64	0.01	23.58	11.2033	4.4409e-16	2.20149e-13	NoMatchGene
CATGTGTAAGCTTTTTGTTTT	0	64	0.01	23.58	11.2033	4.4409e-16	1.81884e-13	NoMatchGene
CATGTAAGAGAAAGACAAAGT	0	64	0.01	23.58	11.2033	4.4409e-16	1.39886e-13	NoMatchGene
CATGTAATTCTTTTCAAGAAA	0	64	0.01	23.58	11.2033	4.4409e-16	1.35419e-13	NoMatchGene
CATGAAGGACAAGAGGCTTTA	0	63	0.01	23.21	11.1805	4.4409e-16	1.96523e-13	NoMatchGene
CATGTGCAACTATATATATAT	0	63	0.01	23.21	11.1805	4.4409e-16	1.85442e-13	NoMatchGene
CATGTGGACCGAAAATGATGA	0	63	0.01	23.21	11.1805	4.4409e-16	1.50748e-13	NoMatchGene
CATGTGTGTTTGTACACTCTC	0	63	0.01	23.21	11.1805	4.4409e-16	1.29854e-13	NoMatchGene
CATGCAAAATCCTGCGAGGAT	0	62	0.01	22.84	11.1573	4.4409e-16	2.81238e-13	NoMatchGene
CATGTACTATAAAATGATATG	0	62	0.01	22.84	11.1573	4.4409e-16	2.5458e-13	NoMatchGene
CATGGGTGAGCTCAAGCCGCT	0	62	0.01	22.84	11.1573	4.4409e-16	2.42695e-13	NoMatchGene
CATGGACCATATACTATAAAA	0	62	0.01	22.84	11.1573	4.4409e-16	1.81066e-13	NoMatchGene
CATGAGGAGCCGCTAAATGTG	0	62	0.01	22.84	11.1573	4.4409e-16	1.18754e-13	NoMatchGene
CATGGGTCATGGCAGCCGTGA	0	61	0.01	22.47	11.1338	4.4409e-16	2.84214e-13	NoMatchGene
CATGAGCGATCTGGAGACCGT	0	61	0.01	22.47	11.1338	4.4409e-16	2.16018e-13	NoMatchGene
CATGTAATATAAAATGCTATG	0	60	0.01	22.1	11.1098	4.4409e-16	2.26971e-13	NoMatchGene
CATGATATATAAAAAAAAAAA	0	60	0.01	22.1	11.1098	4.4409e-16	1.88258e-13	NoMatchGene
CATGTGGGCGGAGCGGATATA	0	60	0.01	22.1	11.1098	4.4409e-16	1.48799e-13	NoMatchGene
CATGGTTTCTCTTCTCAAGTC	0	60	0.01	22.1	11.1098	4.4409e-16	1.17799e-13	NoMatchGene
CATGTAATCATATAGGTATTG	0	59	0.01	21.74	11.0861	4.4409e-16	2.61182e-13	NoMatchGene
CATGGACTTGTTGACTGCTTT	0	59	0.01	21.74	11.0861	4.4409e-16	1.75162e-13	NoMatchGene
CATGAAGAGCTAAAAAAGTTA	0	59	0.01	21.74	11.0861	4.4409e-16	1.56913e-13	NoMatchGene
CATGATTGTAAGACAGTTATG	0	59	0.01	21.74	11.0861	4.4409e-16	1.41732e-13	NoMatchGene
CATGTCCCTAAGCTATATAGA	0	59	0.01	21.74	11.0861	4.4409e-16	1.30274e-13	NoMatchGene
CATGTAAGCCTTTGTTTTGTA	0	59	0.01	21.74	11.0861	4.4409e-16	1.17285e-13	NoMatchGene
CATGTGGTGTTTGTGTGTGTG	0	58	0.01	21.37	11.0614	4.4409e-16	2.49071e-13	NoMatchGene
CATGTGTGGGTTGATCCTTTG	0	58	0.01	21.37	11.0614	4.4409e-16	2.29885e-13	NoMatchGene
CATGGAATAACAGAAAATGTT	0	58	0.01	21.37	11.0614	4.4409e-16	1.59712e-13	NoMatchGene
CATGGTATTCACAAAATCAAG	0	57	0.01	21	11.0362	4.4409e-16	2.24755e-13	NoMatchGene
CATGTGATCAAGCCCGTGATC	0	57	0.01	21	11.0362	4.4409e-16	1.59238e-13	NoMatchGene
CATGTAATATATATGATAACG	0	57	0.01	21	11.0362	4.4409e-16	1.23015e-13	NoMatchGene
CATGACGATGACGATGACCAC	0	57	0.01	21	11.0362	4.4409e-16	1.17541e-13	NoMatchGene
CATGCTACCCGAGGAAGAAGT	0	57	0.01	21	11.0362	4.4409e-16	1.13806e-13	NoMatchGene
CATGTGGCACAAGAAACCTGT	0	56	0.01	20.63	11.0105	4.4409e-16	1.23675e-13	NoMatchGene
CATGGTCCATCCTTATGGGAT	0	56	0.01	20.63	11.0105	4.4409e-16	1.19281e-13	NoMatchGene
CATGATGATGATGAAGAAGAA	0	55	0.01	20.26	10.9844	4.4409e-16	2.66803e-13	NoMatchGene
CATGAGGAGCCTCTAAATGAG	0	55	0.01	20.26	10.9844	4.4409e-16	1.3155e-13	NoMatchGene
CATGAGCGCTATAGAGACCGT	0	54	0.01	19.89	10.9578	4.4409e-16	2.24442e-13	NoMatchGene
CATGGACATATTATACTCGGT	0	54	0.01	19.89	10.9578	4.4409e-16	2.15728e-13	NoMatchGene
CATGCATGAGAGGGAAGAAGA	0	54	0.01	19.89	10.9578	4.4409e-16	1.8066e-13	NoMatchGene
CATGAAGCTAGGAAACCTAGA	0	54	0.01	19.89	10.9578	4.4409e-16	1.21714e-13	NoMatchGene
CATGGAGATGATGAGCATGAT	0	54	0.01	19.89	10.9578	4.4409e-16	1.19105e-13	NoMatchGene
CATGTATTGTAATATATCCTT	0	53	0.01	19.53	10.9315	4.4409e-16	2.56607e-13	NoMatchGene
CATGAGCGCTCTAGAGAACGT	0	53	0.01	19.53	10.9315	4.4409e-16	2.50621e-13	NoMatchGene
CATGTCATACGAGAAGATTGA	0	53	0.01	19.53	10.9315	4.4409e-16	2.27934e-13	NoMatchGene
CATGTGGGCTCACAGATTATG	0	53	0.01	19.53	10.9315	4.4409e-16	2.05286e-13	NoMatchGene
CATGATGAGTTGGGTGATTCT	0	53	0.01	19.53	10.9315	4.4409e-16	1.41857e-13	NoMatchGene
CATGTTTGATTCCTCATAAAG	0	53	0.01	19.53	10.9315	4.4409e-16	1.26391e-13	NoMatchGene
CATGTGATTCATAAAAAAAAA	0	52	0.01	19.16	10.9039	4.4409e-16	2.49844e-13	NoMatchGene
CATGATGACGACGATGACCAT	0	52	0.01	19.16	10.9039	4.4409e-16	2.07934e-13	NoMatchGene
CATGTCTCGAGGGCTTATTTG	0	52	0.01	19.16	10.9039	4.4409e-16	2.02195e-13	NoMatchGene
CATGTGATCCCGATGAAGTCA	0	52	0.01	19.16	10.9039	4.4409e-16	1.49767e-13	NoMatchGene
CATGTTTTGCTCAGACAGGGT	0	52	0.01	19.16	10.9039	4.4409e-16	1.16185e-13	NoMatchGene
CATGGAGAAGTTACTAGTCAT	0	51	0.01	18.79	10.8757	6.66134e-16	1.67863e-13	NoMatchGene
CATGGTATTCAAAACATCAAG	0	51	0.01	18.79	10.8757	6.66134e-16	1.67631e-13	NoMatchGene
CATGTCCAAGCCTTAATATTG	0	51	0.01	18.79	10.8757	6.66134e-16	1.67051e-13	NoMatchGene
CATGATTCTTCTTTAAAAAAA	0	51	0.01	18.79	10.8757	6.66134e-16	1.66821e-13	NoMatchGene
CATGTTCCGCGGCAAGATGAG	0	51	0.01	18.79	10.8757	6.66134e-16	1.66706e-13	NoMatchGene
CATGGGGAGTGAAGGGGGGCA	0	51	0.01	18.79	10.8757	6.66134e-16	1.66591e-13	NoMatchGene
CATGTAATATATATGAGCAAG	0	51	0.01	18.79	10.8757	6.66134e-16	1.66247e-13	NoMatchGene
CATGAATGAAGGCGGAAACGA	0	51	0.01	18.79	10.8757	6.66134e-16	1.66019e-13	NoMatchGene
CATGGAGAGAAGTAATCAATT	0	50	0.01	18.42	10.8471	8.88178e-16	2.19848e-13	NoMatchGene
CATGTCTGTAGGAGAGTGACT	0	50	0.01	18.42	10.8471	8.88178e-16	2.1925e-13	NoMatchGene
CATGGACATCTACACTATCTT	0	50	0.01	18.42	10.8471	8.88178e-16	2.18507e-13	NoMatchGene
CATGTCTAAATATATGCGTCT	0	50	0.01	18.42	10.8471	8.88178e-16	2.18359e-13	NoMatchGene
CATGAACTAAAAAAAAAAAAA	0	50	0.01	18.42	10.8471	8.88178e-16	2.18211e-13	NoMatchGene
CATGTAATATATATGATAAAG	0	49	0.01	18.05	10.8178	1.55431e-15	3.77019e-13	NoMatchGene
CATGATGAGCCCCTATGTGTT	0	49	0.01	18.05	10.8178	1.55431e-15	3.74765e-13	NoMatchGene
CATGTACAAAGATATGGGAGA	0	49	0.01	18.05	10.8178	1.55431e-15	3.74267e-13	NoMatchGene
CATGGTATGCACAACATCAAG	0	49	0.01	18.05	10.8178	1.55431e-15	3.72783e-13	NoMatchGene
CATGAGATGTAAGAGCAGAGA	0	49	0.01	18.05	10.8178	1.55431e-15	3.71555e-13	NoMatchGene
CATGTAGTTTCTTAACTGGTT	0	48	0.01	17.68	10.7879	2.66454e-15	6.25822e-13	NoMatchGene
CATGGAATAATAGCAAATGTT	0	48	0.01	17.68	10.7879	2.66454e-15	6.25417e-13	NoMatchGene
CATGTCTAAGTTTCTCATAAC	0	48	0.01	17.68	10.7879	2.66454e-15	6.25013e-13	NoMatchGene
CATGAACGATCTTGTGTCGGA	0	48	0.01	17.68	10.7879	2.66454e-15	6.24609e-13	NoMatchGene
CATGAGAATTCAGAATGTTTC	0	48	0.01	17.68	10.7879	2.66454e-15	6.24206e-13	NoMatchGene
CATGAGGAGCATCTAAATGTG	0	47	0.01	17.31	10.7574	5.10702e-15	1.1834e-12	NoMatchGene
CATGGGCCCTAGCCGCCGTGA	0	47	0.01	17.31	10.7574	5.10702e-15	1.18265e-12	NoMatchGene
CATGGGCTTGCTAGTCGAGAA	0	47	0.01	17.31	10.7574	5.10702e-15	1.18189e-12	NoMatchGene
CATGATAATTTTATTTTAAGT	0	47	0.01	17.31	10.7574	5.10702e-15	1.17664e-12	NoMatchGene
CATGCGGTTTATGAAAACTGG	0	46	0.01	16.95	10.7271	9.992e-15	2.25488e-12	NoMatchGene
CATGGGGAGGGAAGTGGGGCA	0	46	0.01	16.95	10.7271	9.992e-15	2.25208e-12	NoMatchGene
CATGACGATGACGATGACCAT	0	45	0.01	16.58	10.6952	1.9762e-14	4.36465e-12	NoMatchGene
CATGCCTCCTCGGCCTTACGA	0	45	0.01	16.58	10.6952	1.9762e-14	4.362e-12	NoMatchGene
CATGCTTAGAAGGTTGTAATG	0	45	0.01	16.58	10.6952	1.9762e-14	4.3567e-12	NoMatchGene
CATGCCTTTTTGGGGCTCAGT	0	45	0.01	16.58	10.6952	1.9762e-14	4.35405e-12	NoMatchGene
CATGGTGTGTCATATCTATTG	0	45	0.01	16.58	10.6952	1.9762e-14	4.34613e-12	NoMatchGene
CATGTAGCTTCTTAACTGTTT	0	45	0.01	16.58	10.6952	1.9762e-14	4.3435e-12	NoMatchGene
CATGTCGACTCTGGAAAGTCG	0	45	0.01	16.58	10.6952	1.9762e-14	4.34087e-12	NoMatchGene
CATGAGAGCTCTAGAGACCGT	0	45	0.01	16.58	10.6952	1.9762e-14	4.33825e-12	NoMatchGene
CATGTGCATCGCTGCTTCTTG	0	45	0.01	16.58	10.6952	1.9762e-14	4.33562e-12	NoMatchGene
CATGTGGACGAGAGGCCAATG	0	45	0.01	16.58	10.6952	1.9762e-14	4.32256e-12	NoMatchGene
CATGAGGAGTTGTGTGATTCT	0	45	0.01	16.58	10.6952	1.9762e-14	4.31475e-12	NoMatchGene
CATGTTTCTTTTTAATCTCAT	0	44	0.01	16.21	10.6627	3.93018e-14	8.43385e-12	NoMatchGene
CATGAAGGAAGGTGAAAACGA	0	44	0.01	16.21	10.6627	3.93018e-14	8.40403e-12	NoMatchGene
CATGTGTGCGGGCCAGATCTA	0	44	0.01	16.21	10.6627	3.93018e-14	8.39908e-12	NoMatchGene
CATGTGTGTGTATACATACTC	0	44	0.01	16.21	10.6627	3.93018e-14	8.39414e-12	NoMatchGene
CATGGCAGAGCAACCAGGAGT	0	44	0.01	16.21	10.6627	3.93018e-14	8.3548e-12	NoMatchGene
CATGTGGCCTCACAGATTATG	0	44	0.01	16.21	10.6627	3.93018e-14	8.34991e-12	NoMatchGene
CATGTATTGTATGTGTTGCTC	0	44	0.01	16.21	10.6627	3.93018e-14	8.32068e-12	NoMatchGene
CATGCTGATATTTCCCATTTT	0	43	0.01	15.84	10.6294	7.88258e-14	1.59888e-11	NoMatchGene
CATGGGATAGATTCGAACTTA	0	43	0.01	15.84	10.6294	7.88258e-14	1.59798e-11	NoMatchGene
CATGGTGATGGCCACAGTCAA	0	43	0.01	15.84	10.6294	7.88258e-14	1.59176e-11	NoMatchGene
CATGTTTCGTGTTATCCAGAT	0	43	0.01	15.84	10.6294	7.88258e-14	1.58999e-11	NoMatchGene
CATGCGGAGTAAATCTATATG	0	43	0.01	15.84	10.6294	7.88258e-14	1.58911e-11	NoMatchGene
CATGGAAAAGAAAATCTTAGG	0	43	0.01	15.84	10.6294	7.88258e-14	1.58822e-11	NoMatchGene
CATGTCTTTTCACCAGTTTGG	0	43	0.01	15.84	10.6294	7.88258e-14	1.58734e-11	NoMatchGene
CATGAGCGCTCTGGAGAACGT	0	43	0.01	15.84	10.6294	7.88258e-14	1.58295e-11	NoMatchGene
CATGTGGAAGAGAGGTCAATG	0	42	0.01	15.47	10.5953	1.5854e-13	3.04876e-11	NoMatchGene
CATGAGGAGCCTCTAAAGGTG	0	42	0.01	15.47	10.5953	1.5854e-13	3.04231e-11	NoMatchGene
CATGATGGCAGGAGATAAGGT	0	42	0.01	15.47	10.5953	1.5854e-13	3.0407e-11	NoMatchGene
CATGTGTTGCTGGTGGGTGTG	0	42	0.01	15.47	10.5953	1.5854e-13	3.0391e-11	NoMatchGene
CATGAGGAGCGTCTAAATGTG	0	42	0.01	15.47	10.5953	1.5854e-13	3.03429e-11	NoMatchGene
CATGAGGAGGAGGAAGAGGAG	0	42	0.01	15.47	10.5953	1.5854e-13	3.02472e-11	NoMatchGene
CATGATGAAGTTGTTTTTGTA	0	42	0.01	15.47	10.5953	1.5854e-13	3.02313e-11	NoMatchGene
CATGAACCGTGTGCAAGCATT	0	42	0.01	15.47	10.5953	1.5854e-13	3.02154e-11	NoMatchGene
CATGGCGAGAGAGTGTTCTCA	0	42	0.01	15.47	10.5953	1.5854e-13	3.01995e-11	NoMatchGene
CATGAGCGCTATGGAGACCGT	0	42	0.01	15.47	10.5953	1.5854e-13	3.00418e-11	NoMatchGene
CATGCCTACATTATAATACGT	0	42	0.01	15.47	10.5953	1.5854e-13	3.00105e-11	NoMatchGene
CATGAGGATGAGGAAGAGAGT	0	41	0.01	15.1	10.5603	3.193e-13	5.8312e-11	NoMatchGene
CATGGTATTCACAACATAAAG	0	41	0.01	15.1	10.5603	3.193e-13	5.82827e-11	NoMatchGene
CATGTCTAAATATATAGTCTT	0	41	0.01	15.1	10.5603	3.193e-13	5.81949e-11	NoMatchGene
CATGGAGGGGCGAAGACAGAT	0	41	0.01	15.1	10.5603	3.193e-13	5.81657e-11	NoMatchGene
CATGAATAAAGGGACTCATTA	0	41	0.01	15.1	10.5603	3.193e-13	5.75589e-11	NoMatchGene
CATGGTATTCACAACAGCAAG	0	41	0.01	15.1	10.5603	3.193e-13	5.73878e-11	NoMatchGene
CATGAGCGCTCTGGAGACAGT	0	41	0.01	15.1	10.5603	3.193e-13	5.73594e-11	NoMatchGene
CATGATCATGATCACGACGAT	0	41	0.01	15.1	10.5603	3.193e-13	5.7246e-11	NoMatchGene
CATGTATATGTCATGTATTTG	0	40	0.01	14.74	10.5255	6.43486e-13	1.12913e-10	NoMatchGene
CATGAGCGCTCTAGAGACAGT	0	40	0.01	14.74	10.5255	6.43486e-13	1.12804e-10	NoMatchGene
CATGGTATTAACAACATCAAG	0	40	0.01	14.74	10.5255	6.43486e-13	1.12641e-10	NoMatchGene
CATGTGGACGAGAGGACAATG	0	40	0.01	14.74	10.5255	6.43486e-13	1.12587e-10	NoMatchGene
CATGCAAAGGCCATGATTGCT	0	40	0.01	14.74	10.5255	6.43486e-13	1.12533e-10	NoMatchGene
CATGGGTAACAAACCTCTTCT	0	40	0.01	14.74	10.5255	6.43486e-13	1.12478e-10	NoMatchGene
CATGGAGAGTTGGTGGGATAG	0	40	0.01	14.74	10.5255	6.43486e-13	1.12262e-10	NoMatchGene
CATGCTTAGGATTTTGGAATG	0	40	0.01	14.74	10.5255	6.43486e-13	1.12154e-10	NoMatchGene
CATGTTTTGCAAGGTCAATAC	0	40	0.01	14.74	10.5255	6.43486e-13	1.12047e-10	NoMatchGene
CATGTTTCTACATTGTTGTTG	0	40	0.01	14.74	10.5255	6.43486e-13	1.11993e-10	NoMatchGene
CATGGCAAAATAAAACAAAAG	0	39	0.01	14.37	10.4888	1.29718e-12	2.20166e-10	NoMatchGene
CATGTGTCTTGAAGTTCAGGA	0	39	0.01	14.37	10.4888	1.29718e-12	2.19961e-10	NoMatchGene
CATGGGCCATCCTTATGGTAT	0	39	0.01	14.37	10.4888	1.29718e-12	2.19755e-10	NoMatchGene
CATGTAGTTTCTTAAATGTTT	0	39	0.01	14.37	10.4888	1.29718e-12	2.1955e-10	NoMatchGene
CATGTTCTTCTTCATCATCGT	0	39	0.01	14.37	10.4888	1.29718e-12	2.19243e-10	NoMatchGene
CATGTTTTGAAAGGAAGGGAT	0	39	0.01	14.37	10.4888	1.29718e-12	2.19141e-10	NoMatchGene
CATGCATACTTACGGCATATG	0	39	0.01	14.37	10.4888	1.29718e-12	2.18126e-10	NoMatchGene
CATGCAGGGGGATTTGTAAGT	0	39	0.01	14.37	10.4888	1.29718e-12	2.17722e-10	NoMatchGene
CATGTCAACTTAGGGATGCTC	0	39	0.01	14.37	10.4888	1.29718e-12	2.17421e-10	NoMatchGene
CATGGACATATCAGTTTCTTC	0	39	0.01	14.37	10.4888	1.29718e-12	2.1732e-10	NoMatchGene
CATGGCTTAATATACAGTAGA	0	39	0.01	14.37	10.4888	1.29718e-12	2.1722e-10	NoMatchGene
CATGAAGGAAAAGAGGTTTTA	0	38	0.01	14	10.4512	2.6159e-12	4.25479e-10	NoMatchGene
CATGTACTATAAAATGCGATG	0	38	0.01	14	10.4512	2.6159e-12	4.25098e-10	NoMatchGene
CATGTACTATAAAAGGCTATG	0	38	0.01	14	10.4512	2.6159e-12	4.24908e-10	NoMatchGene
CATGTGGCAAAATCACTTTGC	0	38	0.01	14	10.4512	2.6159e-12	4.24718e-10	NoMatchGene
CATGGTGGATGATTATTTTGA	0	38	0.01	14	10.4512	2.6159e-12	4.24528e-10	NoMatchGene
CATGTACCGTAAACAGCACAA	0	38	0.01	14	10.4512	2.6159e-12	4.23392e-10	NoMatchGene
CATGAAGGACAAGAGGATTTA	0	38	0.01	14	10.4512	2.6159e-12	4.22262e-10	NoMatchGene
CATGTCTTCTTGTTTTTCGGA	0	38	0.01	14	10.4512	2.6159e-12	4.21512e-10	NoMatchGene
CATGCCGCCTCATCCTTACGA	0	38	0.01	14	10.4512	2.6159e-12	4.20951e-10	NoMatchGene
CATGTACGATAAAATGCTATG	0	38	0.01	14	10.4512	2.6159e-12	4.20765e-10	NoMatchGene
CATGCAGGAAGAATCAGGCTT	0	38	0.01	14	10.4512	2.6159e-12	4.20578e-10	NoMatchGene
CATGAAGTGCATGGATTGAAA	0	38	0.01	14	10.4512	2.6159e-12	4.20392e-10	NoMatchGene
CATGACCACCACGACCATGAC	0	37	0.01	13.63	10.4126	5.27578e-12	8.27691e-10	NoMatchGene
CATGAATGATCTTGTCTCCGA	0	37	0.01	13.63	10.4126	5.27578e-12	8.25905e-10	NoMatchGene
CATGTGCTAATCTTCCTTGCA	0	37	0.01	13.63	10.4126	5.27578e-12	8.25549e-10	NoMatchGene
CATGAGCACGATGAGGTGTAG	0	37	0.01	13.63	10.4126	5.27578e-12	8.24838e-10	NoMatchGene
CATGAGCGCTCGGGAGACCGT	0	37	0.01	13.63	10.4126	5.27578e-12	8.24128e-10	NoMatchGene
CATGTCTCTTTCCTTTTCAAC	0	37	0.01	13.63	10.4126	5.27578e-12	8.23419e-10	NoMatchGene
CATGCTGAAAAGTACAAGAAA	0	37	0.01	13.63	10.4126	5.27578e-12	8.21652e-10	NoMatchGene
CATGCTTAGAAGTTTGGAATG	0	36	0.01	13.26	10.3729	1.06406e-11	1.6176e-09	NoMatchGene
CATGTGTTAAGCAAAAAAAAA	0	36	0.01	13.26	10.3729	1.06406e-11	1.61624e-09	NoMatchGene
CATGTTGAGATTCTGAGGCGT	0	36	0.01	13.26	10.3729	1.06406e-11	1.61287e-09	NoMatchGene
CATGATGAGTTGTGTGATTAT	0	36	0.01	13.26	10.3729	1.06406e-11	1.60482e-09	NoMatchGene
CATGAATGAAGGAGGAAACGA	0	36	0.01	13.26	10.3729	1.06406e-11	1.60416e-09	NoMatchGene
CATGTAATGAAATGAGTTAAA	0	36	0.01	13.26	10.3729	1.06406e-11	1.60283e-09	NoMatchGene
CATGGGAAGAGAGCATGGAGA	0	36	0.01	13.26	10.3729	1.06406e-11	1.60216e-09	NoMatchGene
CATGGACCATGTTACTGTTTG	0	36	0.01	13.26	10.3729	1.06406e-11	1.6015e-09	NoMatchGene
CATGTTGAAGCTCCATCTATG	0	36	0.01	13.26	10.3729	1.06406e-11	1.60083e-09	NoMatchGene
CATGCGTAGTAAATATATATG	0	36	0.01	13.26	10.3729	1.06406e-11	1.59752e-09	NoMatchGene
CATGGTATATAAAAAAAAAAA	0	36	0.01	13.26	10.3729	1.06406e-11	1.59686e-09	NoMatchGene
CATGTGCAGGTTTATGCCCGA	0	36	0.01	13.26	10.3729	1.06406e-11	1.5962e-09	NoMatchGene
CATGCAGCTACTCTCTTTATG	0	36	0.01	13.26	10.3729	1.06406e-11	1.59554e-09	NoMatchGene
CATGGGAAGAGATCAGGGAGA	0	36	0.01	13.26	10.3729	1.06406e-11	1.59488e-09	NoMatchGene
CATGACCACCACAACAGCCAC	0	36	0.01	13.26	10.3729	1.06406e-11	1.59291e-09	NoMatchGene
CATGACCTGGAATGGGTTGCA	0	36	0.01	13.26	10.3729	1.06406e-11	1.59225e-09	NoMatchGene
CATGTACTATAAAATGCTAGG	0	36	0.01	13.26	10.3729	1.06406e-11	1.59094e-09	NoMatchGene
CATGGACTATAAAATGCTATG	0	36	0.01	13.26	10.3729	1.06406e-11	1.59028e-09	NoMatchGene
CATGTTTTGAAAGGAAGGGCG	0	35	0.01	12.89	10.332	2.14614e-11	3.12136e-09	NoMatchGene
CATGTCTTGAAGGGAAGAGAT	0	35	0.01	12.89	10.332	2.14614e-11	3.12011e-09	NoMatchGene
CATGAGAGCTCTGGAGACCGT	0	35	0.01	12.89	10.332	2.14614e-11	3.11886e-09	NoMatchGene
CATGAGCGCTCTAGAGACCGC	0	35	0.01	12.89	10.332	2.14614e-11	3.11139e-09	NoMatchGene
CATGAGTTCTTACTAATGGGG	0	35	0.01	12.89	10.332	2.14614e-11	3.10766e-09	NoMatchGene
CATGTCTTATTCTTGTTAAGG	0	35	0.01	12.89	10.332	2.14614e-11	3.10519e-09	NoMatchGene
CATGATGAATCTCATTAGGGA	0	35	0.01	12.89	10.332	2.14614e-11	3.10148e-09	NoMatchGene
CATGGATCTGTTCAGAAAATG	0	35	0.01	12.89	10.332	2.14614e-11	3.09901e-09	NoMatchGene
CATGTGATATTATTATGAAAT	0	35	0.01	12.89	10.332	2.14614e-11	3.09777e-09	NoMatchGene
CATGTTCTAACAAAAAGGGTT	0	35	0.01	12.89	10.332	2.14614e-11	3.09408e-09	NoMatchGene
CATGTGGCAATCTCTTGCCTG	0	35	0.01	12.89	10.332	2.14614e-11	3.09285e-09	NoMatchGene
CATGCTGCTATTTACCATTTT	0	35	0.01	12.89	10.332	2.14614e-11	3.08428e-09	NoMatchGene
CATGGCAGCCGTGAAAGGCGA	0	35	0.01	12.89	10.332	2.14614e-11	3.08306e-09	NoMatchGene
CATGACGCAGAAGAAGATGGG	0	34	0.01	12.53	10.2912	4.32874e-11	6.1049e-09	NoMatchGene
CATGACCACGACCGTGATCAT	0	34	0.01	12.53	10.2912	4.32874e-11	6.09779e-09	NoMatchGene
CATGCCTCCTCGTCATTACGA	0	34	0.01	12.53	10.2912	4.32874e-11	6.07891e-09	NoMatchGene
CATGAGATACTAACTCTATGG	0	34	0.01	12.53	10.2912	4.32874e-11	6.07656e-09	NoMatchGene
CATGTAATATATATGAGCACG	0	34	0.01	12.53	10.2912	4.32874e-11	6.07187e-09	NoMatchGene
CATGAGGAGTCTCTAAATGTG	0	34	0.01	12.53	10.2912	4.32874e-11	6.06952e-09	NoMatchGene
CATGCCTGGACTCAACAAGTT	0	34	0.01	12.53	10.2912	4.32874e-11	6.06249e-09	NoMatchGene
CATGTCATCATAGTCTGTTTA	0	34	0.01	12.53	10.2912	4.32874e-11	6.05081e-09	NoMatchGene
CATGTAATATAAATGATATGT	0	34	0.01	12.53	10.2912	4.32874e-11	6.04383e-09	NoMatchGene
CATGTAGTATAAAATGCTATG	0	33	0.01	12.16	10.2479	8.73102e-11	1.18396e-08	NoMatchGene
CATGGCTGCTCGAGATTCAGT	0	33	0.01	12.16	10.2479	8.73102e-11	1.18307e-08	NoMatchGene
CATGAGCGCTCTGGAGACCGC	0	33	0.01	12.16	10.2479	8.73102e-11	1.17999e-08	NoMatchGene
CATGGGGATGAGACCAATGGG	0	33	0.01	12.16	10.2479	8.73102e-11	1.17911e-08	NoMatchGene
CATGAGCGGCTCAAGGAGCTT	0	33	0.01	12.16	10.2479	8.73102e-11	1.17736e-08	NoMatchGene
CATGGGGAGTGAAGCGGGGCA	0	33	0.01	12.16	10.2479	8.73102e-11	1.17474e-08	NoMatchGene
CATGTGGTTTTCTTTTTTTTA	0	33	0.01	12.16	10.2479	8.73102e-11	1.1743e-08	NoMatchGene
CATGGGAGGGAATAGGGAAGA	0	33	0.01	12.16	10.2479	8.73102e-11	1.17387e-08	NoMatchGene
CATGAGGAGCCTCGAAATGTG	0	33	0.01	12.16	10.2479	8.73102e-11	1.17343e-08	NoMatchGene
CATGTGAAGATGATCTTGATG	0	33	0.01	12.16	10.2479	8.73102e-11	1.173e-08	NoMatchGene
CATGATGTTTCATCTCCATTG	0	33	0.01	12.16	10.2479	8.73102e-11	1.17083e-08	NoMatchGene
CATGTTACAAACCCAAGAAGA	0	33	0.01	12.16	10.2479	8.73102e-11	1.16997e-08	NoMatchGene
CATGATATTTTATTTTTATTT	0	33	0.01	12.16	10.2479	8.73102e-11	1.16695e-08	NoMatchGene
CATGTGCTAATCTTCTTTAGA	0	33	0.01	12.16	10.2479	8.73102e-11	1.1648e-08	NoMatchGene
CATGGAGCTATTTGACCGGTA	0	33	0.01	12.16	10.2479	8.73102e-11	1.16352e-08	NoMatchGene
CATGTTAAATCTATGCCAATG	0	33	0.01	12.16	10.2479	8.73102e-11	1.16309e-08	NoMatchGene
CATGCACTACATAGATTTAAA	0	33	0.01	12.16	10.2479	8.73102e-11	1.16267e-08	NoMatchGene
CATGATGAAAAGAAGACAAGA	0	32	0.01	11.79	10.2033	1.76104e-10	2.27334e-08	NoMatchGene
CATGGAGAACACAAAGGCTGA	0	32	0.01	11.79	10.2033	1.76104e-10	2.2685e-08	NoMatchGene
CATGAGCGCTCGAGAGACCGT	0	32	0.01	11.79	10.2033	1.76104e-10	2.2677e-08	NoMatchGene
CATGTATTATAAAATGCTATG	0	32	0.01	11.79	10.2033	1.76104e-10	2.26368e-08	NoMatchGene
CATGAGGCTTATAAAACTTGA	0	32	0.01	11.79	10.2033	1.76104e-10	2.26208e-08	NoMatchGene
CATGGGGAGCGAAGTGGGGCA	0	32	0.01	11.79	10.2033	1.76104e-10	2.25728e-08	NoMatchGene
CATGCTAAAAGCTGAAGGAGC	0	32	0.01	11.79	10.2033	1.76104e-10	2.25649e-08	NoMatchGene
CATGCTGGCCGTGATGTCATT	0	32	0.01	11.79	10.2033	1.76104e-10	2.2533e-08	NoMatchGene
CATGTAGTTTCTTAAATCTTT	0	32	0.01	11.79	10.2033	1.76104e-10	2.25251e-08	NoMatchGene
CATGCAGCTGCTCAGAGACAA	0	32	0.01	11.79	10.2033	1.76104e-10	2.24696e-08	NoMatchGene
CATGTTTACTTTGTCGTCTCA	0	32	0.01	11.79	10.2033	1.76104e-10	2.24223e-08	NoMatchGene
CATGATGAAACGAAGAAAAGA	0	32	0.01	11.79	10.2033	1.76104e-10	2.24145e-08	NoMatchGene
CATGATGGCGTAGATATATTT	0	32	0.01	11.79	10.2033	1.76104e-10	2.24066e-08	NoMatchGene
CATGTTGTACTTCCAATAAAA	0	31	0.01	11.42	10.1573	3.552e-10	4.4051e-08	NoMatchGene
CATGATGAGTTGCGTGATTCT	0	31	0.01	11.42	10.1573	3.552e-10	4.40359e-08	NoMatchGene
CATGAAGATCAATTAAACATC	0	31	0.01	11.42	10.1573	3.552e-10	4.40059e-08	NoMatchGene
CATGAAACAAGATAGATACAG	0	31	0.01	11.42	10.1573	3.552e-10	4.39608e-08	NoMatchGene
CATGCACTGCATTCAGTAGCA	0	31	0.01	11.42	10.1573	3.552e-10	4.3886e-08	NoMatchGene
CATGTACAACGCGGAGAAACG	0	31	0.01	11.42	10.1573	3.552e-10	4.38263e-08	NoMatchGene
CATGGACACTCTCGATGATGA	0	31	0.01	11.42	10.1573	3.552e-10	4.38114e-08	NoMatchGene
CATGCCTCACTCCTGAAGCAG	0	31	0.01	11.42	10.1573	3.552e-10	4.37817e-08	NoMatchGene
CATGTCAAGATTAATTTAAAG	0	31	0.01	11.42	10.1573	3.552e-10	4.37519e-08	NoMatchGene
CATGCCTCCTCATACTTACGA	0	31	0.01	11.42	10.1573	3.552e-10	4.37371e-08	NoMatchGene
CATGCTACATGTTTGTAGTTG	0	31	0.01	11.42	10.1573	3.552e-10	4.37223e-08	NoMatchGene
CATGGAGATTGAAGATGAGGA	0	31	0.01	11.42	10.1573	3.552e-10	4.3663e-08	NoMatchGene
CATGTACTAGAAAATGCTATG	0	31	0.01	11.42	10.1573	3.552e-10	4.36334e-08	NoMatchGene
CATGTGTATGGACGAAAATTA	0	31	0.01	11.42	10.1573	3.552e-10	4.36187e-08	NoMatchGene
CATGGGGGGTTTGACATACAG	0	31	0.01	11.42	10.1573	3.552e-10	4.36039e-08	NoMatchGene
CATGCAGTGGGATTTGGAAGT	0	31	0.01	11.42	10.1573	3.552e-10	4.35744e-08	NoMatchGene
CATGGGAAGAGATAATGGAGA	0	31	0.01	11.42	10.1573	3.552e-10	4.35597e-08	NoMatchGene
CATGTTTTTTTTTGTATTTGT	0	31	0.01	11.42	10.1573	3.552e-10	4.3545e-08	NoMatchGene
CATGCTTACTATCTAGACTTT	0	31	0.01	11.42	10.1573	3.552e-10	4.3413e-08	NoMatchGene
CATGTCCTTGTTCTAGATCAA	0	31	0.01	11.42	10.1573	3.552e-10	4.33692e-08	NoMatchGene
CATGTAGTTTATTAACTCTTT	0	31	0.01	11.42	10.1573	3.552e-10	4.33109e-08	NoMatchGene
CATGCATGATCTAGTGGAGGC	0	31	0.01	11.42	10.1573	3.552e-10	4.32818e-08	NoMatchGene
CATGGAGTAAAGCCTAATTAC	0	31	0.01	11.42	10.1573	3.552e-10	4.32093e-08	NoMatchGene
CATGATCCGGAGATTTGAAGT	0	31	0.01	11.42	10.1573	3.552e-10	4.31658e-08	NoMatchGene
CATGTATGCTTCACTCTTCTG	0	31	0.01	11.42	10.1573	3.552e-10	4.31369e-08	NoMatchGene
CATGTAATATAGATGATCAAG	0	31	0.01	11.42	10.1573	3.552e-10	4.31081e-08	NoMatchGene
CATGTAAGATATATGATCACG	0	30	0.01	11.05	10.1098	7.16438e-10	8.4573e-08	NoMatchGene
CATGACGATGACCATGATGAT	0	30	0.01	11.05	10.1098	7.16438e-10	8.45455e-08	NoMatchGene
CATGATCACCAGAGTTAAGGT	0	30	0.01	11.05	10.1098	7.16438e-10	8.44631e-08	NoMatchGene
CATGGCGCGTCGTACCAACTC	0	30	0.01	11.05	10.1098	7.16438e-10	8.44357e-08	NoMatchGene
CATGATACTATTAACAGCTGG	0	30	0.01	11.05	10.1098	7.16438e-10	8.43261e-08	NoMatchGene
CATGTAGTTTATTAACTGTTT	0	30	0.01	11.05	10.1098	7.16438e-10	8.42715e-08	NoMatchGene
CATGTTTTTTTGCTTATGATG	0	30	0.01	11.05	10.1098	7.16438e-10	8.41351e-08	NoMatchGene
CATGTGCTGCCCTTGTTGTTG	0	30	0.01	11.05	10.1098	7.16438e-10	8.40807e-08	NoMatchGene
CATGGATCGCACTGAATAAAT	0	30	0.01	11.05	10.1098	7.16438e-10	8.40263e-08	NoMatchGene
CATGCTGCTATTTCACATTTT	0	30	0.01	11.05	10.1098	7.16438e-10	8.39992e-08	NoMatchGene
CATGTCGGTACATCACAATAA	0	30	0.01	11.05	10.1098	7.16438e-10	8.38366e-08	NoMatchGene
CATGCCTCCTCGTACTTACGA	0	30	0.01	11.05	10.1098	7.16438e-10	8.38096e-08	NoMatchGene
CATGAGGGTTCAAGACTTGAT	0	30	0.01	11.05	10.1098	7.16438e-10	8.37826e-08	NoMatchGene
CATGTAGTTTCTTAACTATTT	0	30	0.01	11.05	10.1098	7.16438e-10	8.37556e-08	NoMatchGene
CATGCTCGTTACAAGAAGTCA	0	30	0.01	11.05	10.1098	7.16438e-10	8.37017e-08	NoMatchGene
CATGACATAGAGACCACCTTG	0	30	0.01	11.05	10.1098	7.16438e-10	8.36478e-08	NoMatchGene
CATGAGCGCGCTGGAGACCGT	0	30	0.01	11.05	10.1098	7.16438e-10	8.34331e-08	NoMatchGene
CATGGTGTCAATATTTTCAAC	0	30	0.01	11.05	10.1098	7.16438e-10	8.34063e-08	NoMatchGene
CATGACCATACACAGATTAAT	0	30	0.01	11.05	10.1098	7.16438e-10	8.33528e-08	NoMatchGene
CATGAGGATAAGTTTGACTTC	0	30	0.01	11.05	10.1098	7.16438e-10	8.32194e-08	NoMatchGene
CATGTTCTAGGGCATAAAAAT	0	30	0.01	11.05	10.1098	7.16438e-10	8.30864e-08	NoMatchGene
CATGTTGCTATTTCCCATTTT	0	29	0.01	10.68	10.0607	1.44505e-09	1.63305e-07	NoMatchGene
CATGTAGATTCTTAACTCTTT	0	29	0.01	10.68	10.0607	1.44505e-09	1.63e-07	NoMatchGene
CATGCTAAAATATGAAGGAGC	0	29	0.01	10.68	10.0607	1.44505e-09	1.6295e-07	NoMatchGene
CATGATCTCTACGAGAGGCTT	0	29	0.01	10.68	10.0607	1.44505e-09	1.62899e-07	NoMatchGene
CATGCCGCCTCGTCCTTACGA	0	29	0.01	10.68	10.0607	1.44505e-09	1.62798e-07	NoMatchGene
CATGTAGCTTCTTAACTCTTT	0	29	0.01	10.68	10.0607	1.44505e-09	1.62697e-07	NoMatchGene
CATGATGTGCGTCTACCTTCG	0	29	0.01	10.68	10.0607	1.44505e-09	1.62546e-07	NoMatchGene
CATGGGGAGTGAAGAGGGGCA	0	29	0.01	10.68	10.0607	1.44505e-09	1.62445e-07	NoMatchGene
CATGATCACGACGATGACCAT	0	29	0.01	10.68	10.0607	1.44505e-09	1.62395e-07	NoMatchGene
CATGAGCTGCGCAAGGAGCTT	0	29	0.01	10.68	10.0607	1.44505e-09	1.62344e-07	NoMatchGene
CATGGCTTGCTCAATCTAATA	0	29	0.01	10.68	10.0607	1.44505e-09	1.62244e-07	NoMatchGene
CATGATAAAGAGAAAGCTCAC	0	29	0.01	10.68	10.0607	1.44505e-09	1.62194e-07	NoMatchGene
CATGTTCGATAGAAGATTCGA	0	29	0.01	10.68	10.0607	1.44505e-09	1.62043e-07	NoMatchGene
CATGTGCGAGCAAAACACCTA	0	29	0.01	10.68	10.0607	1.44505e-09	1.61943e-07	NoMatchGene
CATGTATTCTTTTTTTTTTCA	0	29	0.01	10.68	10.0607	1.44505e-09	1.61893e-07	NoMatchGene
CATGGAGAGAAGATATTTAAG	0	29	0.01	10.68	10.0607	1.44505e-09	1.61843e-07	NoMatchGene
CATGAGCGCGCTAGAGACCGT	0	29	0.01	10.68	10.0607	1.44505e-09	1.61694e-07	NoMatchGene
CATGATCAACAGAGTTAAGTT	0	29	0.01	10.68	10.0607	1.44505e-09	1.61345e-07	NoMatchGene
CATGTCGTGACATCACAATAA	0	29	0.01	10.68	10.0607	1.44505e-09	1.61296e-07	NoMatchGene
CATGTCGAAGATGCTCAAGTG	0	29	0.01	10.68	10.0607	1.44505e-09	1.61147e-07	NoMatchGene
CATGATTAGGGAATCTTATAA	0	29	0.01	10.68	10.0607	1.44505e-09	1.61098e-07	NoMatchGene
CATGGGTATAACTATCAATGG	0	29	0.01	10.68	10.0607	1.44505e-09	1.60999e-07	NoMatchGene
CATGGAGAATCATATGAAGAG	0	29	0.01	10.68	10.0607	1.44505e-09	1.60949e-07	NoMatchGene
CATGTTTTCTGTTCGATTTCA	0	29	0.01	10.68	10.0607	1.44505e-09	1.6085e-07	NoMatchGene
CATGAAGATCATGGGCTTGAC	0	29	0.01	10.68	10.0607	1.44505e-09	1.60703e-07	NoMatchGene
CATGTGGACGAGAGGTAAATG	0	29	0.01	10.68	10.0607	1.44505e-09	1.60653e-07	NoMatchGene
CATGTTATTTTCCGTTAAAGT	0	29	0.01	10.68	10.0607	1.44505e-09	1.60604e-07	NoMatchGene
CATGGTCCATCCTTATGGCAT	0	28	0.01	10.32	10.0112	2.91466e-09	3.13845e-07	NoMatchGene
CATGTTTACTTTGTCGTCTCT	0	28	0.01	10.32	10.0112	2.91466e-09	3.13659e-07	NoMatchGene
CATGGAGGATAGGATTCAGGG	0	28	0.01	10.32	10.0112	2.91466e-09	3.1338e-07	NoMatchGene
CATGAAACAAGCTAGAGACAG	0	28	0.01	10.32	10.0112	2.91466e-09	3.13287e-07	NoMatchGene
CATGTTTTGCAAGTTCAATCC	0	28	0.01	10.32	10.0112	2.91466e-09	3.12824e-07	NoMatchGene
CATGTCTACCATGAAAACCGA	0	28	0.01	10.32	10.0112	2.91466e-09	3.12639e-07	NoMatchGene
CATGAGATAAATAGCCTTGCT	0	28	0.01	10.32	10.0112	2.91466e-09	3.12546e-07	NoMatchGene
CATGTAATATAGATGATCACG	0	28	0.01	10.32	10.0112	2.91466e-09	3.1227e-07	NoMatchGene
CATGCCTCATCATCCTTACGA	0	28	0.01	10.32	10.0112	2.91466e-09	3.12177e-07	NoMatchGene
CATGTGGATGGAGACACACAT	0	28	0.01	10.32	10.0112	2.91466e-09	3.12085e-07	NoMatchGene
CATGCGAATTCTATATTTCGA	0	28	0.01	10.32	10.0112	2.91466e-09	3.11901e-07	NoMatchGene
CATGTTGATTATGAGAAAAAA	0	28	0.01	10.32	10.0112	2.91466e-09	3.11717e-07	NoMatchGene
CATGTGAAAGGGAAAACTAGG	0	28	0.01	10.32	10.0112	2.91466e-09	3.10528e-07	NoMatchGene
CATGTACATATGAGCTTGGTT	0	28	0.01	10.32	10.0112	2.91466e-09	3.10345e-07	NoMatchGene
CATGTTTACTTTCTAAAAAAA	0	28	0.01	10.32	10.0112	2.91466e-09	3.098e-07	NoMatchGene
CATGGCCTCTGCTCCATCTGC	0	28	0.01	10.32	10.0112	2.91466e-09	3.09619e-07	NoMatchGene
CATGTATGAGATTGATTCCAA	0	28	0.01	10.32	10.0112	2.91466e-09	3.09257e-07	NoMatchGene
CATGGAGTTTTGATGGAAGGG	0	28	0.01	10.32	10.0112	2.91466e-09	3.09076e-07	NoMatchGene
CATGGTAGTCACAACATCAAG	0	28	0.01	10.32	10.0112	2.91466e-09	3.08985e-07	NoMatchGene
CATGAGCGGTCTGGAGACCGT	0	28	0.01	10.32	10.0112	2.91466e-09	3.08895e-07	NoMatchGene
CATGTGGATACATACTCTTTT	0	27	0.01	9.95	9.95855	5.87886e-09	6.04161e-07	NoMatchGene
CATGTAGTTTCGTAACTGTTT	0	27	0.01	9.95	9.95855	5.87886e-09	6.03306e-07	NoMatchGene
CATGCCTCCTCATCCTTAAGA	0	27	0.01	9.95	9.95855	5.87886e-09	6.02965e-07	NoMatchGene
CATGGTACAAAGGGAAGATAA	0	27	0.01	9.95	9.95855	5.87886e-09	6.02625e-07	NoMatchGene
CATGGGGAGAGAAGTGGGGCA	0	27	0.01	9.95	9.95855	5.87886e-09	6.02284e-07	NoMatchGene
CATGAAATATGGCTAAAGCAG	0	27	0.01	9.95	9.95855	5.87886e-09	6.02114e-07	NoMatchGene
CATGGGAGGAGGAGCTATGGT	0	27	0.01	9.95	9.95855	5.87886e-09	6.01605e-07	NoMatchGene
CATGGGCTTCTTATACAAAAT	0	27	0.01	9.95	9.95855	5.87886e-09	6.01435e-07	NoMatchGene
CATGGACATCTATTCTCCATT	0	27	0.01	9.95	9.95855	5.87886e-09	6.01266e-07	NoMatchGene
CATGGTCCATCCTTATGGAAT	0	27	0.01	9.95	9.95855	5.87886e-09	6.01096e-07	NoMatchGene
CATGGGGAGTGAAGTGGGGAA	0	27	0.01	9.95	9.95855	5.87886e-09	6.00082e-07	NoMatchGene
CATGTGTTGTACGTTGCTGAA	0	27	0.01	9.95	9.95855	5.87886e-09	5.99239e-07	NoMatchGene
CATGTCTTTGTGTAGAAAAGC	0	27	0.01	9.95	9.95855	5.87886e-09	5.98903e-07	NoMatchGene
CATGATGACGATGGCCACCAT	0	27	0.01	9.95	9.95855	5.87886e-09	5.98231e-07	NoMatchGene
CATGCCTCCTCATCATTACGA	0	27	0.01	9.95	9.95855	5.87886e-09	5.97561e-07	NoMatchGene
CATGATGAGTCTTGATCTTTG	0	27	0.01	9.95	9.95855	5.87886e-09	5.97393e-07	NoMatchGene
CATGTGTGAAAATATATCTCG	0	27	0.01	9.95	9.95855	5.87886e-09	5.96892e-07	NoMatchGene
CATGAACACGAGTTTGGAATA	0	27	0.01	9.95	9.95855	5.87886e-09	5.96058e-07	NoMatchGene
CATGGACTACATTGCTGCTTA	0	27	0.01	9.95	9.95855	5.87886e-09	5.95559e-07	NoMatchGene
CATGAGGAGCTTCTAAATGTG	0	27	0.01	9.95	9.95855	5.87886e-09	5.94894e-07	NoMatchGene
CATGTGAAATAAAAAAAAAAA	0	27	0.01	9.95	9.95855	5.87886e-09	5.94729e-07	NoMatchGene
CATGAGCGGGTTCTGCGACTA	0	27	0.01	9.95	9.95855	5.87886e-09	5.94397e-07	NoMatchGene
CATGAGAAGGATATGTTTAAG	0	27	0.01	9.95	9.95855	5.87886e-09	5.94066e-07	NoMatchGene
CATGTGGGTTGTTTTGGCCAC	0	27	0.01	9.95	9.95855	5.87886e-09	5.93405e-07	NoMatchGene
CATGAAGCTGTGGCCGTTCAA	0	27	0.01	9.95	9.95855	5.87886e-09	5.9291e-07	NoMatchGene
CATGCTGCGATTTCCCATTTT	0	27	0.01	9.95	9.95855	5.87886e-09	5.92746e-07	NoMatchGene
CATGAGAGATACAACAATGAA	0	27	0.01	9.95	9.95855	5.87886e-09	5.92416e-07	NoMatchGene
CATGTACTGTCCATGCACTAC	0	26	0.01	9.58	9.90388	1.18576e-08	1.15886e-06	NoMatchGene
CATGGAATATATATGATCAAG	0	26	0.01	9.58	9.90388	1.18576e-08	1.15636e-06	NoMatchGene
CATGGAGGTTTGATGGAAGGT	0	26	0.01	9.58	9.90388	1.18576e-08	1.15574e-06	NoMatchGene
CATGTATCTTCCTTTTCTTAT	0	26	0.01	9.58	9.90388	1.18576e-08	1.15543e-06	NoMatchGene
CATGTAAGATATATGATCAAG	0	26	0.01	9.58	9.90388	1.18576e-08	1.15512e-06	NoMatchGene
CATGTAGATTTCAATTGATAT	0	26	0.01	9.58	9.90388	1.18576e-08	1.1545e-06	NoMatchGene
CATGTTTTGTATGGATCTGAG	0	26	0.01	9.58	9.90388	1.18576e-08	1.15419e-06	NoMatchGene
CATGTACTATAAATGCTATGG	0	26	0.01	9.58	9.90388	1.18576e-08	1.15357e-06	NoMatchGene
CATGATCATCGTCCCTGAGAT	0	26	0.01	9.58	9.90388	1.18576e-08	1.15327e-06	NoMatchGene
CATGAGTACACCAAGTCGTGT	0	26	0.01	9.58	9.90388	1.18576e-08	1.15234e-06	NoMatchGene
CATGATGAGTTGTGTGAGTCT	0	26	0.01	9.58	9.90388	1.18576e-08	1.15141e-06	NoMatchGene
CATGTAGTGTCTTAACTGTTT	0	26	0.01	9.58	9.90388	1.18576e-08	1.15111e-06	NoMatchGene
CATGTGCGACTCTTACCTGGG	0	26	0.01	9.58	9.90388	1.18576e-08	1.15018e-06	NoMatchGene
CATGTGGCAACGAAATGGATC	0	26	0.01	9.58	9.90388	1.18576e-08	1.14895e-06	NoMatchGene
CATGAGACTTGGGTTAGCTAT	0	26	0.01	9.58	9.90388	1.18576e-08	1.14803e-06	NoMatchGene
CATGGACAGCGGACGAAGATG	0	26	0.01	9.58	9.90388	1.18576e-08	1.14528e-06	NoMatchGene
CATGTACTGCAAACCGATGAC	0	26	0.01	9.58	9.90388	1.18576e-08	1.14376e-06	NoMatchGene
CATGCACAGTCCCCTGCTAAG	0	26	0.01	9.58	9.90388	1.18576e-08	1.14285e-06	NoMatchGene
CATGTGCAGCTTTGGCACAGG	0	26	0.01	9.58	9.90388	1.18576e-08	1.14103e-06	NoMatchGene
CATGTAAAGTCTTTGGTTTCT	0	25	0.01	9.21	9.84706	2.39168e-08	2.21285e-06	NoMatchGene
CATGTCTATTCTTACAAACAA	0	25	0.01	9.21	9.84706	2.39168e-08	2.20779e-06	NoMatchGene
CATGGTCAATAAAAAGGACGG	0	25	0.01	9.21	9.84706	2.39168e-08	2.20666e-06	NoMatchGene
CATGATCACCAGAGGTAAGTT	0	25	0.01	9.21	9.84706	2.39168e-08	2.20554e-06	NoMatchGene
CATGAATAAAGCGACTCATTA	0	25	0.01	9.21	9.84706	2.39168e-08	2.20274e-06	NoMatchGene
CATGCAATGATTGAATAATGT	0	25	0.01	9.21	9.84706	2.39168e-08	2.20163e-06	NoMatchGene
CATGGAGGAAGTTTTATGTTG	0	25	0.01	9.21	9.84706	2.39168e-08	2.20107e-06	NoMatchGene
CATGATTGATGGATTCTTCAG	0	25	0.01	9.21	9.84706	2.39168e-08	2.19995e-06	NoMatchGene
CATGATCACGATGATGACAAC	0	25	0.01	9.21	9.84706	2.39168e-08	2.19884e-06	NoMatchGene
CATGTCTGATCTTTAGTTCGA	0	25	0.01	9.21	9.84706	2.39168e-08	2.19717e-06	NoMatchGene
CATGCAGTGGGATTTGTAAGG	0	25	0.01	9.21	9.84706	2.39168e-08	2.19661e-06	NoMatchGene
CATGGAATTCACAACATCAAG	0	25	0.01	9.21	9.84706	2.39168e-08	2.1955e-06	NoMatchGene
CATGTTACTTTTGAGAAAACG	0	25	0.01	9.21	9.84706	2.39168e-08	2.19162e-06	NoMatchGene
CATGTGAATCCATAGATTTAA	0	25	0.01	9.21	9.84706	2.39168e-08	2.19051e-06	NoMatchGene
CATGGAGTTTCTTAACTGTTT	0	25	0.01	9.21	9.84706	2.39168e-08	2.1872e-06	NoMatchGene
CATGCCTTTTTGGGTCTCAGG	0	25	0.01	9.21	9.84706	2.39168e-08	2.1861e-06	NoMatchGene
CATGTTTGGCTTATCTAAGAG	0	25	0.01	9.21	9.84706	2.39168e-08	2.185e-06	NoMatchGene
CATGTTTATATTTTATTAGAA	0	25	0.01	9.21	9.84706	2.39168e-08	2.18335e-06	NoMatchGene
CATGCTCCATCCTATGATAAT	0	25	0.01	9.21	9.84706	2.39168e-08	2.1828e-06	NoMatchGene
CATGATGCTATTTCCCATTTT	0	25	0.01	9.21	9.84706	2.39168e-08	2.18225e-06	NoMatchGene
CATGTATCGTGTTGAATTGTT	0	25	0.01	9.21	9.84706	2.39168e-08	2.18115e-06	NoMatchGene
CATGTAAAGGAGGCAAATCGC	0	25	0.01	9.21	9.84706	2.39168e-08	2.18006e-06	NoMatchGene
CATGGGAGGGAATAGCGAAGA	0	25	0.01	9.21	9.84706	2.39168e-08	2.17951e-06	NoMatchGene
CATGAAACAAGCGAGATACAG	0	25	0.01	9.21	9.84706	2.39168e-08	2.17896e-06	NoMatchGene
CATGTTTGTCTTCGAGGAAAT	0	25	0.01	9.21	9.84706	2.39168e-08	2.17405e-06	NoMatchGene
CATGATGAATCTTTTAGAGAG	0	25	0.01	9.21	9.84706	2.39168e-08	2.17351e-06	NoMatchGene
CATGGAGAGTCAATGTTGACT	0	25	0.01	9.21	9.84706	2.39168e-08	2.17296e-06	NoMatchGene
CATGCGCAAGAGGCGTGGATT	0	25	0.01	9.21	9.84706	2.39168e-08	2.17242e-06	NoMatchGene
CATGGACTTATACTGAAAAAT	0	25	0.01	9.21	9.84706	2.39168e-08	2.17133e-06	NoMatchGene
CATGCTGCTATTTCCAATTTT	0	25	0.01	9.21	9.84706	2.39168e-08	2.17079e-06	NoMatchGene
CATGATGACTCTAATTAGGGA	0	24	0.01	8.84	9.7879	4.824e-08	4.19284e-06	NoMatchGene
CATGTTTTGAAAGGAAGGGTT	0	24	0.01	8.84	9.7879	4.824e-08	4.18882e-06	NoMatchGene
CATGTATGCAGGAAAACTGGG	0	24	0.01	8.84	9.7879	4.824e-08	4.18682e-06	NoMatchGene
CATGAGGGCAAAAAAAATTAG	0	24	0.01	8.84	9.7879	4.824e-08	4.18582e-06	NoMatchGene
CATGCTCCACCGAACAGGTTA	0	24	0.01	8.84	9.7879	4.824e-08	4.18082e-06	NoMatchGene
CATGTTACGAAACTATTATTG	0	24	0.01	8.84	9.7879	4.824e-08	4.17583e-06	NoMatchGene
CATGTAGCTATTATGTAAGAA	0	24	0.01	8.84	9.7879	4.824e-08	4.16986e-06	NoMatchGene
CATGATGACAAGTGTTGTTGT	0	24	0.01	8.84	9.7879	4.824e-08	4.16788e-06	NoMatchGene
CATGTTAAGGGTATTTTTGGA	0	24	0.01	8.84	9.7879	4.824e-08	4.16094e-06	NoMatchGene
CATGAAGCCTCTGGAGAAGAC	0	24	0.01	8.84	9.7879	4.824e-08	4.15995e-06	NoMatchGene
CATGTAATAGATATGATCACG	0	24	0.01	8.84	9.7879	4.824e-08	4.15699e-06	NoMatchGene
CATGACCTTCTTCTGGGGGAA	0	24	0.01	8.84	9.7879	4.824e-08	4.15403e-06	NoMatchGene
CATGTGGAAAGCCAAAAACAA	0	24	0.01	8.84	9.7879	4.824e-08	4.15305e-06	NoMatchGene
CATGTTTATTGTTAAACTACT	0	24	0.01	8.84	9.7879	4.824e-08	4.15206e-06	NoMatchGene
CATGAGGAGCCTGTAAATGTG	0	24	0.01	8.84	9.7879	4.824e-08	4.15108e-06	NoMatchGene
CATGATGAGGCAAGCTGAGGC	0	24	0.01	8.84	9.7879	4.824e-08	4.14714e-06	NoMatchGene
CATGCAGGAAGAATCAGTATT	0	24	0.01	8.84	9.7879	4.824e-08	4.14616e-06	NoMatchGene
CATGAAGAGAAGTTGTGATTT	0	24	0.01	8.84	9.7879	4.824e-08	4.14322e-06	NoMatchGene
CATGCCTCCTCGGCCTAGCCG	0	24	0.01	8.84	9.7879	4.824e-08	4.1393e-06	NoMatchGene
CATGCAATGGGAGTGATATTG	0	24	0.01	8.84	9.7879	4.824e-08	4.13832e-06	NoMatchGene
CATGATGAGTGTGGGAGCGAA	0	24	0.01	8.84	9.7879	4.824e-08	4.13636e-06	NoMatchGene
CATGCAGTCTGCTTTAAGGGC	0	24	0.01	8.84	9.7879	4.824e-08	4.13539e-06	NoMatchGene
CATGTCGTTACATAACAATAA	0	24	0.01	8.84	9.7879	4.824e-08	4.13343e-06	NoMatchGene
CATGGAGTGGCGAAGAAAGAT	0	24	0.01	8.84	9.7879	4.824e-08	4.13051e-06	NoMatchGene
CATGTGCGGAGTGAAGAAATT	0	24	0.01	8.84	9.7879	4.824e-08	4.12856e-06	NoMatchGene
CATGCTCGTTAATATCCCTAA	0	24	0.01	8.84	9.7879	4.824e-08	4.12759e-06	NoMatchGene
CATGAGCTGCTCAAGGAGCGT	0	24	0.01	8.84	9.7879	4.824e-08	4.12467e-06	NoMatchGene
CATGCTAAAATCGGAAGGAGC	0	24	0.01	8.84	9.7879	4.824e-08	4.1237e-06	NoMatchGene
CATGTCGTTAAATCACAATAA	0	23	0.01	8.47	9.72622	9.72998e-08	7.93431e-06	NoMatchGene
CATGTTATGTTAGACTTAAAA	0	23	0.01	8.47	9.72622	9.72998e-08	7.93074e-06	NoMatchGene
CATGTGAGGTTAAAAAAAAAA	0	23	0.01	8.47	9.72622	9.72998e-08	7.92896e-06	NoMatchGene
CATGCTTCCTTAAACCTGAGT	0	23	0.01	8.47	9.72622	9.72998e-08	7.9254e-06	NoMatchGene
CATGCCGGTTTTATGGCCTTA	0	23	0.01	8.47	9.72622	9.72998e-08	7.9112e-06	NoMatchGene
CATGATGCGAAGCAGCAAGTT	0	23	0.01	8.47	9.72622	9.72998e-08	7.90588e-06	NoMatchGene
CATGTCTTCTTTACAATCAAT	0	23	0.01	8.47	9.72622	9.72998e-08	7.90411e-06	NoMatchGene
CATGGGAGGATATCAGTATAT	0	23	0.01	8.47	9.72622	9.72998e-08	7.90234e-06	NoMatchGene
CATGCCTACTCATCCTTACGA	0	23	0.01	8.47	9.72622	9.72998e-08	7.89704e-06	NoMatchGene
CATGCTAAACCACTTGAGGTT	0	23	0.01	8.47	9.72622	9.72998e-08	7.89174e-06	NoMatchGene
CATGCTTAGGATTTTGTAAGG	0	23	0.01	8.47	9.72622	9.72998e-08	7.87766e-06	NoMatchGene
CATGATGTTTTTACTCAGTTG	0	23	0.01	8.47	9.72622	9.72998e-08	7.87414e-06	NoMatchGene
CATGATGAGTGGTGTGATTCT	0	23	0.01	8.47	9.72622	9.72998e-08	7.87239e-06	NoMatchGene
CATGCCTAATAACTACAAGAA	0	23	0.01	8.47	9.72622	9.72998e-08	7.86713e-06	NoMatchGene
CATGTGGACGAGAGGTCAAGG	0	23	0.01	8.47	9.72622	9.72998e-08	7.86537e-06	NoMatchGene
CATGTAGTGTCTTAACTCTTT	0	23	0.01	8.47	9.72622	9.72998e-08	7.86012e-06	NoMatchGene
CATGTTAGCCAGGCTTGAGGT	0	23	0.01	8.47	9.72622	9.72998e-08	7.85837e-06	NoMatchGene
CATGGGGAGTGGAGTGGGGCA	0	23	0.01	8.47	9.72622	9.72998e-08	7.85488e-06	NoMatchGene
CATGAGCTGATCAAGGAGCTT	0	23	0.01	8.47	9.72622	9.72998e-08	7.85313e-06	NoMatchGene
CATGACAAGTCACTACCAATT	0	23	0.01	8.47	9.72622	9.72998e-08	7.84615e-06	NoMatchGene
CATGTTTAATTAACTTCTCTG	0	23	0.01	8.47	9.72622	9.72998e-08	7.84092e-06	NoMatchGene
CATGAAGGACAAGAGGTTTGA	0	23	0.01	8.47	9.72622	9.72998e-08	7.83049e-06	NoMatchGene
CATGTGAGTTTGACAAACTCG	0	23	0.01	8.47	9.72622	9.72998e-08	7.82875e-06	NoMatchGene
CATGACCATGATCACAACCGC	0	23	0.01	8.47	9.72622	9.72998e-08	7.82702e-06	NoMatchGene
CATGGAATAAATAATTATGGT	0	23	0.01	8.47	9.72622	9.72998e-08	7.81316e-06	NoMatchGene
CATGAAGGACAAGGGGTTTTA	0	23	0.01	8.47	9.72622	9.72998e-08	7.80798e-06	NoMatchGene
CATGAAGACAAAGAGGTCAAG	0	23	0.01	8.47	9.72622	9.72998e-08	7.80625e-06	NoMatchGene
CATGCGTAGGAAATCTATATG	0	23	0.01	8.47	9.72622	9.72998e-08	7.79763e-06	NoMatchGene
CATGTGACTGTAATTTTATTT	0	23	0.01	8.47	9.72622	9.72998e-08	7.79591e-06	NoMatchGene
CATGTAGTTTCTTAACGGTTT	0	23	0.01	8.47	9.72622	9.72998e-08	7.79247e-06	NoMatchGene
CATGAGGACGAGGAAGAGAGG	0	23	0.01	8.47	9.72622	9.72998e-08	7.79075e-06	NoMatchGene
CATGGATAGGAGGACAAAGGG	0	23	0.01	8.47	9.72622	9.72998e-08	7.78903e-06	NoMatchGene
CATGGTTTTACTTCGGCTGCA	0	23	0.01	8.47	9.72622	9.72998e-08	7.78731e-06	NoMatchGene
CATGGAATTATTGTGTTCGTC	0	22	0.01	8.1	9.66178	1.96253e-07	1.50976e-05	NoMatchGene
CATGGAGAGCTCGTAGCTGTT	0	22	0.01	8.1	9.66178	1.96253e-07	1.50944e-05	NoMatchGene
CATGATGAGTTGTGCGATTCT	0	22	0.01	8.1	9.66178	1.96253e-07	1.50848e-05	NoMatchGene
CATGTATGAGCAACATCTTCT	0	22	0.01	8.1	9.66178	1.96253e-07	1.50689e-05	NoMatchGene
CATGGGGAAAGCTAAAGGATG	0	22	0.01	8.1	9.66178	1.96253e-07	1.50498e-05	NoMatchGene
CATGATCTTTGTTAAGGGAGA	0	22	0.01	8.1	9.66178	1.96253e-07	1.5037e-05	NoMatchGene
CATGGGACAAGTAACTGATCT	0	22	0.01	8.1	9.66178	1.96253e-07	1.50244e-05	NoMatchGene
CATGCCTCCTCGTACTAGCCG	0	22	0.01	8.1	9.66178	1.96253e-07	1.49927e-05	NoMatchGene
CATGTGTTTTAAAAACTATGA	0	22	0.01	8.1	9.66178	1.96253e-07	1.49864e-05	NoMatchGene
CATGGGAAAAAAAAAAAAAAA	0	22	0.01	8.1	9.66178	1.96253e-07	1.49801e-05	NoMatchGene
CATGCAGGAAGAAGCAGTCTT	0	22	0.01	8.1	9.66178	1.96253e-07	1.49738e-05	NoMatchGene
CATGAGCTGCTAAAGGAGCTT	0	22	0.01	8.1	9.66178	1.96253e-07	1.49675e-05	NoMatchGene
CATGGCTTTCTTGTTTTGATT	0	22	0.01	8.1	9.66178	1.96253e-07	1.49581e-05	NoMatchGene
CATGTCTTGAAGGGAAGAGCG	0	22	0.01	8.1	9.66178	1.96253e-07	1.49487e-05	NoMatchGene
CATGTATATGTAGGCATTCAG	0	22	0.01	8.1	9.66178	1.96253e-07	1.49393e-05	NoMatchGene
CATGTTCTAGGGCATAAATGT	0	22	0.01	8.1	9.66178	1.96253e-07	1.49361e-05	NoMatchGene
CATGACTACGGTAGCTCGGAG	0	22	0.01	8.1	9.66178	1.96253e-07	1.49299e-05	NoMatchGene
CATGATATCTTATCTAGATGA	0	22	0.01	8.1	9.66178	1.96253e-07	1.49111e-05	NoMatchGene
CATGCCTCCTAGTCCTTACGA	0	22	0.01	8.1	9.66178	1.96253e-07	1.49049e-05	NoMatchGene
CATGAAACAAGCTAGATAAAG	0	22	0.01	8.1	9.66178	1.96253e-07	1.49017e-05	NoMatchGene
CATGCCGTCGAGATCAGCTCG	0	22	0.01	8.1	9.66178	1.96253e-07	1.48986e-05	NoMatchGene
CATGCGCAAGAGGGGTGGATT	0	22	0.01	8.1	9.66178	1.96253e-07	1.48955e-05	NoMatchGene
CATGTTTCTTTCAAGATTAAA	0	22	0.01	8.1	9.66178	1.96253e-07	1.48924e-05	NoMatchGene
CATGTGCAGCTGTGGCACCGG	0	22	0.01	8.1	9.66178	1.96253e-07	1.48862e-05	NoMatchGene
CATGGAAGATTTAATGAAGGA	0	22	0.01	8.1	9.66178	1.96253e-07	1.48551e-05	NoMatchGene
CATGTGTTTTCGTAATACTTA	0	22	0.01	8.1	9.66178	1.96253e-07	1.4852e-05	NoMatchGene
CATGGAGTGGCGAAGACAGAG	0	22	0.01	8.1	9.66178	1.96253e-07	1.48396e-05	NoMatchGene
CATGTCCACTTCTACTAAACT	0	22	0.01	8.1	9.66178	1.96253e-07	1.48335e-05	NoMatchGene
CATGTTTGATTCCTCATAAAA	0	22	0.01	8.1	9.66178	1.96253e-07	1.48304e-05	NoMatchGene
CATGAGACTGGTGATAATGAA	0	22	0.01	8.1	9.66178	1.96253e-07	1.48273e-05	NoMatchGene
CATGATGTAAAGCTTGCAGTG	0	22	0.01	8.1	9.66178	1.96253e-07	1.48119e-05	NoMatchGene
CATGCAGTGGGAGTTGTAAGT	0	22	0.01	8.1	9.66178	1.96253e-07	1.48057e-05	NoMatchGene
CATGATATATAAAACTTGCAA	0	22	0.01	8.1	9.66178	1.96253e-07	1.48026e-05	NoMatchGene
CATGAGGAAAATAAATAAATA	0	22	0.01	8.1	9.66178	1.96253e-07	1.47965e-05	NoMatchGene
CATGTTTGGAAAGGAAGGGCT	0	21	0.01	7.74	9.59619	3.95842e-07	2.85853e-05	NoMatchGene
CATGAGCACGATGAGTTGGAG	0	21	0.01	7.74	9.59619	3.95842e-07	2.85739e-05	NoMatchGene
CATGTGTCACTCGGTTTATCA	0	21	0.01	7.74	9.59619	3.95842e-07	2.85569e-05	NoMatchGene
CATGTGGTATCACAGATTATG	0	21	0.01	7.74	9.59619	3.95842e-07	2.85229e-05	NoMatchGene
CATGTAGATTCTTAACTGTTT	0	21	0.01	7.74	9.59619	3.95842e-07	2.85059e-05	NoMatchGene
CATGTTTAATCAAAAAAAAAA	0	21	0.01	7.74	9.59619	3.95842e-07	2.84833e-05	NoMatchGene
CATGAGCGGCTTCTGCGACTA	0	21	0.01	7.74	9.59619	3.95842e-07	2.84607e-05	NoMatchGene
CATGAATTTTTTTAGAATAAC	0	21	0.01	7.74	9.59619	3.95842e-07	2.84438e-05	NoMatchGene
CATGTGGTCTGACAGATTATG	0	21	0.01	7.74	9.59619	3.95842e-07	2.84269e-05	NoMatchGene
CATGCGGTTTTTGCCATTCTA	0	21	0.01	7.74	9.59619	3.95842e-07	2.84213e-05	NoMatchGene
CATGGGAAGTGAATCTTCCTG	0	21	0.01	7.74	9.59619	3.95842e-07	2.84044e-05	NoMatchGene
CATGTTGACATCTCTTAAAAA	0	21	0.01	7.74	9.59619	3.95842e-07	2.83876e-05	NoMatchGene
CATGTTCAATCAGCAGAGCAG	0	21	0.01	7.74	9.59619	3.95842e-07	2.8382e-05	NoMatchGene
CATGTAGTTGCTTAACTCTTT	0	21	0.01	7.74	9.59619	3.95842e-07	2.83652e-05	NoMatchGene
CATGAGTATTCTCAATGCTAG	0	21	0.01	7.74	9.59619	3.95842e-07	2.83484e-05	NoMatchGene
CATGTGGTCTAACAGATTATG	0	21	0.01	7.74	9.59619	3.95842e-07	2.83093e-05	NoMatchGene
CATGTTTTCTTCCAGCCTTTG	0	21	0.01	7.74	9.59619	3.95842e-07	2.82981e-05	NoMatchGene
CATGTTGATAGAAAAAAAAAA	0	21	0.01	7.74	9.59619	3.95842e-07	2.82814e-05	NoMatchGene
CATGTGGTCTCAAAGATTATG	0	21	0.01	7.74	9.59619	3.95842e-07	2.82703e-05	NoMatchGene
CATGCCTCCTCATCCTGACGA	0	21	0.01	7.74	9.59619	3.95842e-07	2.82536e-05	NoMatchGene
CATGATAAAATCTGAAGGAGC	0	21	0.01	7.74	9.59619	3.95842e-07	2.82425e-05	NoMatchGene
CATGCAACAAAAAGGTAGTGA	0	21	0.01	7.74	9.59619	3.95842e-07	2.82314e-05	NoMatchGene
CATGTAGTAAAAAAAAAAAAA	0	21	0.01	7.74	9.59619	3.95842e-07	2.82258e-05	NoMatchGene
CATGATGAAATAAAGAAAAAA	0	21	0.01	7.74	9.59619	3.95842e-07	2.82036e-05	NoMatchGene
CATGTGTGGTTGTGATTGAAG	0	21	0.01	7.74	9.59619	3.95842e-07	2.81981e-05	NoMatchGene
CATGTAATATATAGGATCACG	0	21	0.01	7.74	9.59619	3.95842e-07	2.81926e-05	NoMatchGene
CATGCTGCTATTTCCCATGTT	0	21	0.01	7.74	9.59619	3.95842e-07	2.81649e-05	NoMatchGene
CATGGTTTAAAGGAGGTCAAG	0	21	0.01	7.74	9.59619	3.95842e-07	2.81373e-05	NoMatchGene
CATGTGCAGTAAGAATTTTTT	0	21	0.01	7.74	9.59619	3.95842e-07	2.81318e-05	NoMatchGene
CATGTTTTACGTTTTATAAGT	0	21	0.01	7.74	9.59619	3.95842e-07	2.81263e-05	NoMatchGene
CATGTTGAAAGTAAAAAAAAA	0	21	0.01	7.74	9.59619	3.95842e-07	2.81153e-05	NoMatchGene
CATGCTAAAATCTGAAGGGGC	0	21	0.01	7.74	9.59619	3.95842e-07	2.81043e-05	NoMatchGene
CATGGTCAATCCTTATGGTAT	0	21	0.01	7.74	9.59619	3.95842e-07	2.80988e-05	NoMatchGene
CATGCGTGTTTTACGGATTGT	0	21	0.01	7.74	9.59619	3.95842e-07	2.80769e-05	NoMatchGene
CATGTATTCAAATACGATGTT	0	21	0.01	7.74	9.59619	3.95842e-07	2.80494e-05	NoMatchGene
CATGCCTCCTCGTCCTGACGA	0	21	0.01	7.74	9.59619	3.95842e-07	2.8044e-05	NoMatchGene
CATGAAGAAGTCTTGGAGATT	0	21	0.01	7.74	9.59619	3.95842e-07	2.80221e-05	NoMatchGene
CATGTAGTTTTTGTTTCAGAT	0	21	0.01	7.74	9.59619	3.95842e-07	2.80057e-05	NoMatchGene
CATGCCTATGTTCCTCAAGAT	0	21	0.01	7.74	9.59619	3.95842e-07	2.79948e-05	NoMatchGene
CATGGGAAGTACTTTGATTCA	0	21	0.01	7.74	9.59619	3.95842e-07	2.79784e-05	NoMatchGene
CATGTAACGCTTGTCCAAAGT	0	21	0.01	7.74	9.59619	3.95842e-07	2.7973e-05	NoMatchGene
CATGGCTTTGTACTTTTCTGG	0	21	0.01	7.74	9.59619	3.95842e-07	2.79621e-05	NoMatchGene
CATGATCACCGGTACCTCTCA	0	21	0.01	7.74	9.59619	3.95842e-07	2.79403e-05	NoMatchGene
CATGCGGCTATTTCCCATTTT	0	20	0.01	7.37	9.52552	7.98412e-07	5.3852e-05	NoMatchGene
CATGGCAGGAATCAGTTTTGT	0	20	0.01	7.37	9.52552	7.98412e-07	5.3832e-05	NoMatchGene
CATGTCACATTTTTATAATGA	0	20	0.01	7.37	9.52552	7.98412e-07	5.3812e-05	NoMatchGene
CATGAGTTTTGGTTAAAAAAA	0	20	0.01	7.37	9.52552	7.98412e-07	5.3792e-05	NoMatchGene
CATGATGTTTCCCAACCCTGA	0	20	0.01	7.37	9.52552	7.98412e-07	5.3782e-05	NoMatchGene
CATGAATCTTTAGATGGAACT	0	20	0.01	7.37	9.52552	7.98412e-07	5.3772e-05	NoMatchGene
CATGTACTGCAAACAGCTGAC	0	20	0.01	7.37	9.52552	7.98412e-07	5.37421e-05	NoMatchGene
CATGGAAGTCTAGGTTCGCAA	0	20	0.01	7.37	9.52552	7.98412e-07	5.37322e-05	NoMatchGene
CATGAGGGCTTGTTTGCGCCT	0	20	0.01	7.37	9.52552	7.98412e-07	5.37222e-05	NoMatchGene
CATGTTGTCTTGCTATAACTT	0	20	0.01	7.37	9.52552	7.98412e-07	5.37023e-05	NoMatchGene
CATGCCTCCTCAGCCTTACGA	0	20	0.01	7.37	9.52552	7.98412e-07	5.36625e-05	NoMatchGene
CATGAGGAAATCAAGAAAAAA	0	20	0.01	7.37	9.52552	7.98412e-07	5.36327e-05	NoMatchGene
CATGGGGTTCAGCCTGTTCGA	0	20	0.01	7.37	9.52552	7.98412e-07	5.36128e-05	NoMatchGene
CATGCGCCATCGACCACCAAG	0	20	0.01	7.37	9.52552	7.98412e-07	5.3593e-05	NoMatchGene
CATGTATTGGGTCATAATATG	0	20	0.01	7.37	9.52552	7.98412e-07	5.35831e-05	NoMatchGene
CATGAGGAGGCTCTAAATGTG	0	20	0.01	7.37	9.52552	7.98412e-07	5.35732e-05	NoMatchGene
CATGAAGGAACTCGACGATGA	0	20	0.01	7.37	9.52552	7.98412e-07	5.35633e-05	NoMatchGene
CATGTAATAATATAGTTATTG	0	20	0.01	7.37	9.52552	7.98412e-07	5.35138e-05	NoMatchGene
CATGTGTTACATAAAAAAAAA	0	20	0.01	7.37	9.52552	7.98412e-07	5.34842e-05	NoMatchGene
CATGGAGATAAGAGATTTAAG	0	20	0.01	7.37	9.52552	7.98412e-07	5.34743e-05	NoMatchGene
CATGAAGGAAATCGACGCTGA	0	20	0.01	7.37	9.52552	7.98412e-07	5.34053e-05	NoMatchGene
CATGGTATTCACAAGATCAAG	0	20	0.01	7.37	9.52552	7.98412e-07	5.33955e-05	NoMatchGene
CATGTACTATAAAATGGTATG	0	20	0.01	7.37	9.52552	7.98412e-07	5.3366e-05	NoMatchGene
CATGCGCAACCGGATGAGAAA	0	20	0.01	7.37	9.52552	7.98412e-07	5.33561e-05	NoMatchGene
CATGATGATAATGATGATCGC	0	20	0.01	7.37	9.52552	7.98412e-07	5.33463e-05	NoMatchGene
CATGTGTGTATGGAAAATGTC	0	20	0.01	7.37	9.52552	7.98412e-07	5.33365e-05	NoMatchGene
CATGTGCTGTTATGTCTTTGC	0	20	0.01	7.37	9.52552	7.98412e-07	5.3307e-05	NoMatchGene
CATGTAATATATATGATGAAG	0	20	0.01	7.37	9.52552	7.98412e-07	5.3258e-05	NoMatchGene
CATGCCTACTCGTCCTTACGA	0	20	0.01	7.37	9.52552	7.98412e-07	5.32091e-05	NoMatchGene
CATGGAGAGGCGAAGACAGAT	0	20	0.01	7.37	9.52552	7.98412e-07	5.31798e-05	NoMatchGene
CATGAATAGACTGGTCGCTTA	0	20	0.01	7.37	9.52552	7.98412e-07	5.31506e-05	NoMatchGene
CATGATACTTATTATTTAGGT	0	20	0.01	7.37	9.52552	7.98412e-07	5.31408e-05	NoMatchGene
CATGAAAGACATTCAGAAATT	0	20	0.01	7.37	9.52552	7.98412e-07	5.31213e-05	NoMatchGene
CATGAGCGCTCTAGAGAGCGT	0	20	0.01	7.37	9.52552	7.98412e-07	5.30824e-05	NoMatchGene
CATGGGGAATTGGTTGGGGTG	0	20	0.01	7.37	9.52552	7.98412e-07	5.3063e-05	NoMatchGene
CATGGTTATGTTCCTTAACGT	0	20	0.01	7.37	9.52552	7.98412e-07	5.30338e-05	NoMatchGene
CATGTACTGACAATTGCTTTG	0	20	0.01	7.37	9.52552	7.98412e-07	5.30241e-05	NoMatchGene
CATGCCTCCTCGTCCTAGCAG	0	20	0.01	7.37	9.52552	7.98412e-07	5.30047e-05	NoMatchGene
CATGATTCCTTAAAAAAAAAA	0	20	0.01	7.37	9.52552	7.98412e-07	5.2995e-05	NoMatchGene
CATGTGTCGTTTGTTGATTGT	0	20	0.01	7.37	9.52552	7.98412e-07	5.29853e-05	NoMatchGene
CATGTGGAATGAGTTTAAGCG	0	20	0.01	7.37	9.52552	7.98412e-07	5.2966e-05	NoMatchGene
CATGTTGCAAACCTCAGGAAA	0	20	0.01	7.37	9.52552	7.98412e-07	5.29563e-05	NoMatchGene
CATGCTAAAATCTGAAGGAGA	0	20	0.01	7.37	9.52552	7.98412e-07	5.29369e-05	NoMatchGene
CATGATGATGACCATGACCAC	0	20	0.01	7.37	9.52552	7.98412e-07	5.28983e-05	NoMatchGene
CATGAATGTTGTATGTGTGTG	0	20	0.01	7.37	9.52552	7.98412e-07	5.28789e-05	NoMatchGene
CATGTTTTGATTCTGGCATCT	0	20	0.01	7.37	9.52552	7.98412e-07	5.28693e-05	NoMatchGene
CATGATATATTTTATAATATG	0	20	0.01	7.37	9.52552	7.98412e-07	5.27826e-05	NoMatchGene
CATGTTGGTCTTCAAGAAAAT	0	20	0.01	7.37	9.52552	7.98412e-07	5.27634e-05	NoMatchGene
CATGTGCGTCTCTTGAAGAGG	0	20	0.01	7.37	9.52552	7.98412e-07	5.27346e-05	NoMatchGene
CATGTAATATATATGATCATG	0	20	0.01	7.37	9.52552	7.98412e-07	5.26579e-05	NoMatchGene
CATGATCTAAGGCTCATCGAT	0	20	0.01	7.37	9.52552	7.98412e-07	5.26483e-05	NoMatchGene
CATGAGGAGCCTTTAAATGTG	0	20	0.01	7.37	9.52552	7.98412e-07	5.26005e-05	NoMatchGene
CATGGAGAAGGGAAACAAAAA	0	20	0.01	7.37	9.52552	7.98412e-07	5.2591e-05	NoMatchGene
CATGCTCTCTTATCTGAAGGA	0	20	0.01	7.37	9.52552	7.98412e-07	5.25719e-05	NoMatchGene
CATGTAGTTTCTTAAGTGTTT	0	20	0.01	7.37	9.52552	7.98412e-07	5.25624e-05	NoMatchGene
CATGTTTCATTCCATAGTTAA	0	20	0.01	7.37	9.52552	7.98412e-07	5.25338e-05	NoMatchGene
CATGTGGTTATTGGCCAAGGG	0	20	0.01	7.37	9.52552	7.98412e-07	5.24482e-05	NoMatchGene
CATGATGAAAGCAAGAAAAAA	0	20	0.01	7.37	9.52552	7.98412e-07	5.24387e-05	NoMatchGene
CATGTGGACTCACAGATTATG	0	20	0.01	7.37	9.52552	7.98412e-07	5.24102e-05	NoMatchGene
CATGTTGCAGGTGGACAGATT	0	20	0.01	7.37	9.52552	7.98412e-07	5.23629e-05	NoMatchGene
CATGTAAGAGTGGGTGTGAGG	0	20	0.01	7.37	9.52552	7.98412e-07	5.2325e-05	NoMatchGene
CATGGTTAAATGTTAAAAAAA	0	20	0.01	7.37	9.52552	7.98412e-07	5.23156e-05	NoMatchGene
CATGGCACACACGTGGCATCA	0	20	0.01	7.37	9.52552	7.98412e-07	5.23061e-05	NoMatchGene
CATGAGCTGCTCAAGGAGATT	0	20	0.01	7.37	9.52552	7.98412e-07	5.22778e-05	NoMatchGene
CATGTTTTGAAGGGAAGGGCT	0	20	0.01	7.37	9.52552	7.98412e-07	5.22684e-05	NoMatchGene
CATGGAGTTTGAAACTTCAGA	0	19	0.01	7	9.45121	1.61039e-06	9.99437e-05	NoMatchGene
CATGCTGGTATTTCCCATTTT	0	19	0.01	7	9.45121	1.61039e-06	9.99266e-05	NoMatchGene
CATGTGCCTCCGTGGAGGAGG	0	19	0.01	7	9.45121	1.61039e-06	9.98242e-05	NoMatchGene
CATGGATGGTCTCCGATCAAG	0	19	0.01	7	9.45121	1.61039e-06	9.97561e-05	NoMatchGene
CATGTTGAAAAGCATGCCATG	0	19	0.01	7	9.45121	1.61039e-06	9.9705e-05	NoMatchGene
CATGTTCACGTTTGGATTGTC	0	19	0.01	7	9.45121	1.61039e-06	9.9688e-05	NoMatchGene
CATGAGCGCTCTAGAGACTGT	0	19	0.01	7	9.45121	1.61039e-06	9.9671e-05	NoMatchGene
CATGTAATCATATAGCTATTG	0	19	0.01	7	9.45121	1.61039e-06	9.9603e-05	NoMatchGene
CATGTAAGCATATAGTTATTG	0	19	0.01	7	9.45121	1.61039e-06	9.95691e-05	NoMatchGene
CATGTACTAATTTTTTTTTTT	0	19	0.01	7	9.45121	1.61039e-06	9.95182e-05	NoMatchGene
CATGTGCAGCTTGGGCACCGG	0	19	0.01	7	9.45121	1.61039e-06	9.94843e-05	NoMatchGene
CATGTACTGTAAAATGCTATG	0	19	0.01	7	9.45121	1.61039e-06	9.93997e-05	NoMatchGene
CATGATTAATCCTCACAGGTG	0	19	0.01	7	9.45121	1.61039e-06	9.93659e-05	NoMatchGene
CATGAATTATTATTCTTTTTG	0	19	0.01	7	9.45121	1.61039e-06	9.9349e-05	NoMatchGene
CATGAAGGACAAGAGGTGTTA	0	19	0.01	7	9.45121	1.61039e-06	9.93321e-05	NoMatchGene
CATGACTCCTCATCCTTACGA	0	19	0.01	7	9.45121	1.61039e-06	9.92309e-05	NoMatchGene
CATGCCAGCTACAGAGTTTCA	0	19	0.01	7	9.45121	1.61039e-06	9.92141e-05	NoMatchGene
CATGATTCTCAGGTTTAGAGG	0	19	0.01	7	9.45121	1.61039e-06	9.91299e-05	NoMatchGene
CATGCATTAGTTTGTACAAAA	0	19	0.01	7	9.45121	1.61039e-06	9.91131e-05	NoMatchGene
CATGGTGTATGCACCGTGCAG	0	19	0.01	7	9.45121	1.61039e-06	9.90459e-05	NoMatchGene
CATGTAATCATATAGTTAGTG	0	19	0.01	7	9.45121	1.61039e-06	9.90291e-05	NoMatchGene
CATGAAGGAAGGTGGAAACGA	0	19	0.01	7	9.45121	1.61039e-06	9.90124e-05	NoMatchGene
CATGTTATCAGTTCTGTCCAA	0	19	0.01	7	9.45121	1.61039e-06	9.89956e-05	NoMatchGene
CATGGGCTGATATATGAATCT	0	19	0.01	7	9.45121	1.61039e-06	9.89453e-05	NoMatchGene
CATGAAGAACTCAAGTCTCTC	0	19	0.01	7	9.45121	1.61039e-06	9.89286e-05	NoMatchGene
CATGGTTCTTGAAGGCTATTT	0	19	0.01	7	9.45121	1.61039e-06	9.88449e-05	NoMatchGene
CATGGATACTTCATAAGGCCA	0	19	0.01	7	9.45121	1.61039e-06	9.88115e-05	NoMatchGene
CATGAGGGGATGCTGGAGTTA	0	19	0.01	7	9.45121	1.61039e-06	9.87948e-05	NoMatchGene
CATGTAGTTTCTTAACTGTGT	0	19	0.01	7	9.45121	1.61039e-06	9.87781e-05	NoMatchGene
CATGTTTCTTACACTCTGTTT	0	19	0.01	7	9.45121	1.61039e-06	9.87447e-05	NoMatchGene
CATGATGAGTTGTGTGATTGT	0	19	0.01	7	9.45121	1.61039e-06	9.8678e-05	NoMatchGene
CATGATCACAAGAGTTAAGTT	0	19	0.01	7	9.45121	1.61039e-06	9.8628e-05	NoMatchGene
CATGACGAGTAGTTAGATATG	0	19	0.01	7	9.45121	1.61039e-06	9.85947e-05	NoMatchGene
CATGTCCATGTACTCGGCTGA	0	19	0.01	7	9.45121	1.61039e-06	9.85781e-05	NoMatchGene
CATGGCTTCTTCTTCTTCTAT	0	19	0.01	7	9.45121	1.61039e-06	9.85615e-05	NoMatchGene
CATGTTGGTTAAAAAAAAAAA	0	19	0.01	7	9.45121	1.61039e-06	9.8495e-05	NoMatchGene
CATGCCTCCTAATCCTTACGA	0	19	0.01	7	9.45121	1.61039e-06	9.83955e-05	NoMatchGene
CATGGTCCATCATTATGGTAT	0	19	0.01	7	9.45121	1.61039e-06	9.8379e-05	NoMatchGene
CATGTAATATATATGATCAGG	0	19	0.01	7	9.45121	1.61039e-06	9.83458e-05	NoMatchGene
CATGTCTAAGCTTACAACTTT	0	19	0.01	7	9.45121	1.61039e-06	9.80817e-05	NoMatchGene
CATGCGCTATGTATGTAATAA	0	19	0.01	7	9.45121	1.61039e-06	9.80653e-05	NoMatchGene
CATGTTTTGAAAGGAAGGGGT	0	19	0.01	7	9.45121	1.61039e-06	9.80488e-05	NoMatchGene
CATGGTAAAAATAAAGTTTAA	0	19	0.01	7	9.45121	1.61039e-06	9.80324e-05	NoMatchGene
CATGGATCGCTTTAGGAAGTG	0	19	0.01	7	9.45121	1.61039e-06	9.80159e-05	NoMatchGene
CATGTAAACCCTATGTGATCA	0	19	0.01	7	9.45121	1.61039e-06	9.78518e-05	NoMatchGene
CATGTTATGGTTAAAAAAAAA	0	19	0.01	7	9.45121	1.61039e-06	9.78354e-05	NoMatchGene
CATGTTTAGGATTTTGTAATG	0	19	0.01	7	9.45121	1.61039e-06	9.78027e-05	NoMatchGene
CATGCTGAGGATTTTGTAATG	0	19	0.01	7	9.45121	1.61039e-06	9.77863e-05	NoMatchGene
CATGCTTGTTTCTAACGTAAA	0	19	0.01	7	9.45121	1.61039e-06	9.777e-05	NoMatchGene
CATGTAAGTTATGTTCCATTT	0	19	0.01	7	9.45121	1.61039e-06	9.77536e-05	NoMatchGene
CATGTGCAGATTTGGCACCGG	0	19	0.01	7	9.45121	1.61039e-06	9.77372e-05	NoMatchGene
CATGAGGCCTTGTTTGCGCCT	0	19	0.01	7	9.45121	1.61039e-06	9.77209e-05	NoMatchGene
CATGATGACTATCATTAGGGA	0	19	0.01	7	9.45121	1.61039e-06	9.77046e-05	NoMatchGene
CATGGACAAAAACAATAAACG	0	19	0.01	7	9.45121	1.61039e-06	9.76393e-05	NoMatchGene
CATGGAGAATGCTGGTGCAGC	0	19	0.01	7	9.45121	1.61039e-06	9.76066e-05	NoMatchGene
CATGAAAAAAGCTAGATACAG	0	19	0.01	7	9.45121	1.61039e-06	9.75252e-05	NoMatchGene
CATGTCGTGAAGGGAAGAGCT	0	19	0.01	7	9.45121	1.61039e-06	9.75089e-05	NoMatchGene
CATGTAATGTCACTTGCAAGG	0	18	0.01	6.63	9.37287	3.24816e-06	0.000185035	NoMatchGene
CATGATGGTAGGGGATGAGGT	0	18	0.01	6.63	9.37287	3.24816e-06	0.000184977	NoMatchGene
CATGAGTTCGACGTTGAGAAC	0	18	0.01	6.63	9.37287	3.24816e-06	0.000184948	NoMatchGene
CATGCGTAGTAAATCTAGATG	0	18	0.01	6.63	9.37287	3.24816e-06	0.00018489	NoMatchGene
CATGCACGTTTAGTCAGACCA	0	18	0.01	6.63	9.37287	3.24816e-06	0.000184861	NoMatchGene
CATGCCTCCTCGTCCTTAAGA	0	18	0.01	6.63	9.37287	3.24816e-06	0.000184745	NoMatchGene
CATGGTACAAGGGGAAGATAA	0	18	0.01	6.63	9.37287	3.24816e-06	0.000184717	NoMatchGene
CATGGAGCCACTCTTGAACAA	0	18	0.01	6.63	9.37287	3.24816e-06	0.000184659	NoMatchGene
CATGAGTTCAAGAAAATGTAA	0	18	0.01	6.63	9.37287	3.24816e-06	0.00018463	NoMatchGene
CATGTGCTATCCACTCTAACG	0	18	0.01	6.63	9.37287	3.24816e-06	0.000184427	NoMatchGene
CATGACTTCAAATTAAATAGC	0	18	0.01	6.63	9.37287	3.24816e-06	0.00018437	NoMatchGene
CATGATCTAATGCTCAGCGAT	0	18	0.01	6.63	9.37287	3.24816e-06	0.000184255	NoMatchGene
CATGCCTCCTCGCCCTTACGA	0	18	0.01	6.63	9.37287	3.24816e-06	0.000184226	NoMatchGene
CATGGACTGTTACTTATGGAA	0	18	0.01	6.63	9.37287	3.24816e-06	0.000184197	NoMatchGene
CATGTAGAGTCGACAGGGAAG	0	18	0.01	6.63	9.37287	3.24816e-06	0.000184139	NoMatchGene
CATGAGAGAGCACAAAACCGA	0	18	0.01	6.63	9.37287	3.24816e-06	0.000184053	NoMatchGene
CATGCTCGACATCGAATGCTT	0	18	0.01	6.63	9.37287	3.24816e-06	0.000183996	NoMatchGene
CATGGTATATAAAACTTGCAA	0	18	0.01	6.63	9.37287	3.24816e-06	0.000183881	NoMatchGene
CATGATTCTGCAAAAAAAAAA	0	18	0.01	6.63	9.37287	3.24816e-06	0.000183852	NoMatchGene
CATGCTTAGGGTTTTGTAATG	0	18	0.01	6.63	9.37287	3.24816e-06	0.000183823	NoMatchGene
CATGAAGGATAAGAGGTTTTA	0	18	0.01	6.63	9.37287	3.24816e-06	0.000183795	NoMatchGene
CATGTACTGAAAACCGCTGAC	0	18	0.01	6.63	9.37287	3.24816e-06	0.000183737	NoMatchGene
CATGATGACTCTCAGTAGGGA	0	18	0.01	6.63	9.37287	3.24816e-06	0.000183709	NoMatchGene
CATGCAAGGGACAAGAAGAAA	0	18	0.01	6.63	9.37287	3.24816e-06	0.000183623	NoMatchGene
CATGAGGACTCTCATTAGGGA	0	18	0.01	6.63	9.37287	3.24816e-06	0.000183594	NoMatchGene
CATGTAATGTGACTCAACGTG	0	18	0.01	6.63	9.37287	3.24816e-06	0.000183566	NoMatchGene
CATGGTGCTTCTGCATCACGA	0	18	0.01	6.63	9.37287	3.24816e-06	0.000183452	NoMatchGene
CATGATGTTAAAGAGCTTGGA	0	18	0.01	6.63	9.37287	3.24816e-06	0.000183423	NoMatchGene
CATGGATCTCACAACGGTCAG	0	18	0.01	6.63	9.37287	3.24816e-06	0.000183366	NoMatchGene
CATGCCTCTTGTCCCTTATGC	0	18	0.01	6.63	9.37287	3.24816e-06	0.000183337	NoMatchGene
CATGCTTTTGAAATTGTTCTC	0	18	0.01	6.63	9.37287	3.24816e-06	0.00018328	NoMatchGene
CATGATGAACAATGAAAATGT	0	18	0.01	6.63	9.37287	3.24816e-06	0.000183252	NoMatchGene
CATGAAGTCAGGTGAAAGGGG	0	18	0.01	6.63	9.37287	3.24816e-06	0.000183195	NoMatchGene
CATGGATTTTCATTAAAAAAA	0	18	0.01	6.63	9.37287	3.24816e-06	0.000183138	NoMatchGene
CATGATTTTTTAAAAGTATTT	0	18	0.01	6.63	9.37287	3.24816e-06	0.000183081	NoMatchGene
CATGTATGCAGGAAAAATGGT	0	18	0.01	6.63	9.37287	3.24816e-06	0.000183024	NoMatchGene
CATGTAGTTTCTTAACTGCTT	0	18	0.01	6.63	9.37287	3.24816e-06	0.000182996	NoMatchGene
CATGAGCGCTGTAGAGACCGT	0	18	0.01	6.63	9.37287	3.24816e-06	0.000182826	NoMatchGene
CATGAGCGCTTTAGAGACCGT	0	18	0.01	6.63	9.37287	3.24816e-06	0.000182712	NoMatchGene
CATGGTTCATCGTATCAACGT	0	18	0.01	6.63	9.37287	3.24816e-06	0.000182627	NoMatchGene
CATGTAATGGCACTTGCAAGT	0	18	0.01	6.63	9.37287	3.24816e-06	0.000182571	NoMatchGene
CATGATGAGGCAAGATGATGC	0	18	0.01	6.63	9.37287	3.24816e-06	0.000182542	NoMatchGene
CATGAACCTTTCGACTCTTTC	0	18	0.01	6.63	9.37287	3.24816e-06	0.000182373	NoMatchGene
CATGATGAACAACTATACAGG	0	18	0.01	6.63	9.37287	3.24816e-06	0.000182345	NoMatchGene
CATGTGCAGCTTTGGAACCGG	0	18	0.01	6.63	9.37287	3.24816e-06	0.000182232	NoMatchGene
CATGTATATTTCTTGTTAGGA	0	18	0.01	6.63	9.37287	3.24816e-06	0.000182204	NoMatchGene
CATGTGTGTTTTTTCCCCTTT	0	18	0.01	6.63	9.37287	3.24816e-06	0.000182147	NoMatchGene
CATGATACTTTTATTGTTGTT	0	18	0.01	6.63	9.37287	3.24816e-06	0.000182063	NoMatchGene
CATGATCACATATGATAAACT	0	18	0.01	6.63	9.37287	3.24816e-06	0.000182007	NoMatchGene
CATGAGTACATAGGGATGGTG	0	18	0.01	6.63	9.37287	3.24816e-06	0.000181894	NoMatchGene
CATGGGGTCTCACAGATTATG	0	18	0.01	6.63	9.37287	3.24816e-06	0.000181866	NoMatchGene
CATGTTTCTAGCATGTCTAAG	0	18	0.01	6.63	9.37287	3.24816e-06	0.000181838	NoMatchGene
CATGGCTGATCTCATAGCTTT	0	18	0.01	6.63	9.37287	3.24816e-06	0.00018181	NoMatchGene
CATGATGCACATGACCTTCTT	0	18	0.01	6.63	9.37287	3.24816e-06	0.000181698	NoMatchGene
CATGAGCGCTCTAGAGACCGA	0	18	0.01	6.63	9.37287	3.24816e-06	0.000181642	NoMatchGene
CATGCTGGAGCCATCATTTTT	0	18	0.01	6.63	9.37287	3.24816e-06	0.000181586	NoMatchGene
CATGGTATGGGTGTAAATAAG	0	18	0.01	6.63	9.37287	3.24816e-06	0.000181558	NoMatchGene
CATGGGGAGAGATCATGGAGA	0	18	0.01	6.63	9.37287	3.24816e-06	0.00018153	NoMatchGene
CATGGCTCAAATATTCGATCA	0	18	0.01	6.63	9.37287	3.24816e-06	0.000181446	NoMatchGene
CATGCATACATACGTCATATG	0	18	0.01	6.63	9.37287	3.24816e-06	0.000181419	NoMatchGene
CATGTAATGCAAACCGCTGAC	0	18	0.01	6.63	9.37287	3.24816e-06	0.000181335	NoMatchGene
CATGTAGTTCCAGCAACAAGG	0	18	0.01	6.63	9.37287	3.24816e-06	0.000181307	NoMatchGene
CATGCGAAAATCTGAAGGAGC	0	18	0.01	6.63	9.37287	3.24816e-06	0.000181195	NoMatchGene
CATGCTGCTATGTCCCATTTT	0	18	0.01	6.63	9.37287	3.24816e-06	0.000181112	NoMatchGene
CATGGTACATCCTTATGGTAT	0	18	0.01	6.63	9.37287	3.24816e-06	0.000181084	NoMatchGene
CATGCTCGGTCAGAGAAACGT	0	18	0.01	6.63	9.37287	3.24816e-06	0.000181056	NoMatchGene
CATGTTGAGATTATCAATAAA	0	18	0.01	6.63	9.37287	3.24816e-06	0.000181001	NoMatchGene
CATGTCGTTTAGACAGAATTA	0	18	0.01	6.63	9.37287	3.24816e-06	0.000180917	NoMatchGene
CATGTGGATAAAGGCCAAGGA	0	18	0.01	6.63	9.37287	3.24816e-06	0.000180751	NoMatchGene
CATGTGTTTTGAATAAAAAAA	0	18	0.01	6.63	9.37287	3.24816e-06	0.000180723	NoMatchGene
CATGTCCAAAAAAAAAAAAAA	0	18	0.01	6.63	9.37287	3.24816e-06	0.000180474	NoMatchGene
CATGATGACTTCAGGATTCTT	0	18	0.01	6.63	9.37287	3.24816e-06	0.000180446	NoMatchGene
CATGACGAATATAGTATTGTA	0	18	0.01	6.63	9.37287	3.24816e-06	0.000180308	NoMatchGene
CATGTATAAGATTCCATACAA	0	18	0.01	6.63	9.37287	3.24816e-06	0.000180253	NoMatchGene
CATGATGAGGCAAGCGGATGC	0	18	0.01	6.63	9.37287	3.24816e-06	0.000180171	NoMatchGene
CATGAGGGAGAAGCAATATCA	0	18	0.01	6.63	9.37287	3.24816e-06	0.000180143	NoMatchGene
CATGAGCACGATGAGCTGTAG	0	18	0.01	6.63	9.37287	3.24816e-06	0.000180061	NoMatchGene
CATGAGTGGTTTCAGCAACGG	0	18	0.01	6.63	9.37287	3.24816e-06	0.000180033	NoMatchGene
CATGCGCAGTAAATCTATATG	0	18	0.01	6.63	9.37287	3.24816e-06	0.000180006	NoMatchGene
CATGTTTTGAAAGGGAGGGCT	0	18	0.01	6.63	9.37287	3.24816e-06	0.000179978	NoMatchGene
CATGGGAAGCAGGTTCTAAAA	0	18	0.01	6.63	9.37287	3.24816e-06	0.000179923	NoMatchGene
CATGTCGCTACATCACAATAA	0	18	0.01	6.63	9.37287	3.24816e-06	0.000179868	NoMatchGene
CATGAAGGAACTCGAAGCTGA	0	18	0.01	6.63	9.37287	3.24816e-06	0.000179786	NoMatchGene
CATGATCACCTCAGATATTAT	0	18	0.01	6.63	9.37287	3.24816e-06	0.000179758	NoMatchGene
CATGTCGAAAAAAAACTGTAG	0	18	0.01	6.63	9.37287	3.24816e-06	0.000179676	NoMatchGene
CATGTCTTAAAAAAAAAAAAA	0	18	0.01	6.63	9.37287	3.24816e-06	0.000179512	NoMatchGene
CATGCGCTGCTCAAGGAGATT	0	18	0.01	6.63	9.37287	3.24816e-06	0.00017943	NoMatchGene
CATGGGGAAAGATCAAGGATG	0	18	0.01	6.63	9.37287	3.24816e-06	0.000179403	NoMatchGene
CATGAATCATTTTATCGTCAA	0	18	0.01	6.63	9.37287	3.24816e-06	0.000179375	NoMatchGene
CATGTGTCTACAAAATACCCG	0	18	0.01	6.63	9.37287	3.24816e-06	0.000179321	NoMatchGene
CATGTTACAGAACCTTGTCTC	0	18	0.01	6.63	9.37287	3.24816e-06	0.000179294	NoMatchGene
CATGTTACAGAAAGAAAATAG	0	17	0.01	6.26	9.29002	6.55152e-06	0.000339675	NoMatchGene
CATGCAGAGGGATTTGTAAGT	0	17	0.01	6.26	9.29002	6.55152e-06	0.000339578	NoMatchGene
CATGTTTTGTAAAAAAAAAAA	0	17	0.01	6.26	9.29002	6.55152e-06	0.000339481	NoMatchGene
CATGCCTCCGCATCCTTACGA	0	17	0.01	6.26	9.29002	6.55152e-06	0.000339384	NoMatchGene
CATGATTGTAGGATAAAAAAA	0	17	0.01	6.26	9.29002	6.55152e-06	0.000339335	NoMatchGene
CATGCGCGTGGGAGTTGATAG	0	17	0.01	6.26	9.29002	6.55152e-06	0.00033919	NoMatchGene
CATGAAGGAACGCGACGCTGA	0	17	0.01	6.26	9.29002	6.55152e-06	0.000339093	NoMatchGene
CATGTACAAAAAAAAAAAAAA	0	17	0.01	6.26	9.29002	6.55152e-06	0.000338997	NoMatchGene
CATGCTTTCAAGAACAGTCGA	0	17	0.01	6.26	9.29002	6.55152e-06	0.0003389	NoMatchGene
CATGGAACAGAGTTGAGAAGA	0	17	0.01	6.26	9.29002	6.55152e-06	0.000338707	NoMatchGene
CATGTACTGCAAAACGCTGAC	0	17	0.01	6.26	9.29002	6.55152e-06	0.00033861	NoMatchGene
CATGGGTCTGAAGGAGGACTT	0	17	0.01	6.26	9.29002	6.55152e-06	0.000338562	NoMatchGene
CATGGCTGCGTCTTTCATGAA	0	17	0.01	6.26	9.29002	6.55152e-06	0.000338466	NoMatchGene
CATGAGCACGATGAGGACCAT	0	17	0.01	6.26	9.29002	6.55152e-06	0.000338417	NoMatchGene
CATGGAGAGTTACAGAGTGAG	0	17	0.01	6.26	9.29002	6.55152e-06	0.000338177	NoMatchGene
CATGATGCAAAGGAACTCTAC	0	17	0.01	6.26	9.29002	6.55152e-06	0.000338129	NoMatchGene
CATGGAATGGCTAAGGCAGAG	0	17	0.01	6.26	9.29002	6.55152e-06	0.000338081	NoMatchGene
CATGACTTCTTTAAGTATTCT	0	17	0.01	6.26	9.29002	6.55152e-06	0.000337984	NoMatchGene
CATGAACAAATTAAATGGATA	0	17	0.01	6.26	9.29002	6.55152e-06	0.000337792	NoMatchGene
CATGTAGTTTCTTAACTCGTT	0	17	0.01	6.26	9.29002	6.55152e-06	0.000337744	NoMatchGene
CATGAGGAGCCTCTAAGTGTG	0	17	0.01	6.26	9.29002	6.55152e-06	0.000337696	NoMatchGene
CATGGAATGGATAAGGCAGAT	0	17	0.01	6.26	9.29002	6.55152e-06	0.000337648	NoMatchGene
CATGTGGTACTTGAGATGATC	0	17	0.01	6.26	9.29002	6.55152e-06	0.000337601	NoMatchGene
CATGTGCAGTCAAGTGGCCAA	0	17	0.01	6.26	9.29002	6.55152e-06	0.000337553	NoMatchGene
CATGTTTCTTGGTTGATTTGA	0	17	0.01	6.26	9.29002	6.55152e-06	0.000337217	NoMatchGene
CATGTGGTCTCACAGAGTATG	0	17	0.01	6.26	9.29002	6.55152e-06	0.000337026	NoMatchGene
CATGAAAAGGCTTATTAGTAA	0	17	0.01	6.26	9.29002	6.55152e-06	0.000336978	NoMatchGene
CATGCCTCCTCATCCGTACGA	0	17	0.01	6.26	9.29002	6.55152e-06	0.000336835	NoMatchGene
CATGTCGAGCTAGTGTTAGGT	0	17	0.01	6.26	9.29002	6.55152e-06	0.000336787	NoMatchGene
CATGGGTCGCTGTTTATCCGA	0	17	0.01	6.26	9.29002	6.55152e-06	0.000336597	NoMatchGene
CATGAGCGGTCTAGAGACCGT	0	17	0.01	6.26	9.29002	6.55152e-06	0.000336549	NoMatchGene
CATGTTTTGAAGGGAAGAGCT	0	17	0.01	6.26	9.29002	6.55152e-06	0.000336501	NoMatchGene
CATGTATCATCCTTGTAGGTT	0	17	0.01	6.26	9.29002	6.55152e-06	0.000336454	NoMatchGene
CATGTGACCCAAAGAAGCTTC	0	17	0.01	6.26	9.29002	6.55152e-06	0.000336406	NoMatchGene
CATGCTAAAATGTGAAGGAGC	0	17	0.01	6.26	9.29002	6.55152e-06	0.000336073	NoMatchGene
CATGTAGTTTCGTAACTCTTT	0	17	0.01	6.26	9.29002	6.55152e-06	0.000336026	NoMatchGene
CATGTTGTTTTGTATTCTCAA	0	17	0.01	6.26	9.29002	6.55152e-06	0.000335599	NoMatchGene
CATGTTCTCAAAAAAAAAAAA	0	17	0.01	6.26	9.29002	6.55152e-06	0.000335173	NoMatchGene
CATGATCTAATGCTCATAGAT	0	17	0.01	6.26	9.29002	6.55152e-06	0.000335031	NoMatchGene
CATGTACCCAAGCAACATATA	0	17	0.01	6.26	9.29002	6.55152e-06	0.00033489	NoMatchGene
CATGCTATATAAAAAAAAAGA	0	17	0.01	6.26	9.29002	6.55152e-06	0.000334843	NoMatchGene
CATGACCATGACCACGACGAT	0	17	0.01	6.26	9.29002	6.55152e-06	0.000334795	NoMatchGene
CATGGGGTTCAGTCTATTCGA	0	17	0.01	6.26	9.29002	6.55152e-06	0.000334701	NoMatchGene
CATGAGCGCTCCGGAGACCGT	0	17	0.01	6.26	9.29002	6.55152e-06	0.000334654	NoMatchGene
CATGTGGTCTCGTTGGTTTCA	0	17	0.01	6.26	9.29002	6.55152e-06	0.000334607	NoMatchGene
CATGCAGGAAGAATCAGACTT	0	17	0.01	6.26	9.29002	6.55152e-06	0.000334325	NoMatchGene
CATGGATTGCATTTTCATGGT	0	17	0.01	6.26	9.29002	6.55152e-06	0.000334278	NoMatchGene
CATGTAATATATAGGATCAAG	0	17	0.01	6.26	9.29002	6.55152e-06	0.000334231	NoMatchGene
CATGATCCCTTTGATATCTTC	0	17	0.01	6.26	9.29002	6.55152e-06	0.000334184	NoMatchGene
CATGGTCAATCATCACTTGCT	0	17	0.01	6.26	9.29002	6.55152e-06	0.00033409	NoMatchGene
CATGTGGATTAAAAAAAAAAA	0	17	0.01	6.26	9.29002	6.55152e-06	0.000334043	NoMatchGene
CATGCTCGTTATCTACTGCCA	0	17	0.01	6.26	9.29002	6.55152e-06	0.000333996	NoMatchGene
CATGTCTCCGTCATGGACACG	0	17	0.01	6.26	9.29002	6.55152e-06	0.000333949	NoMatchGene
CATGGTCCATACTTATGGTAT	0	17	0.01	6.26	9.29002	6.55152e-06	0.000333902	NoMatchGene
CATGATCTAATGCTAATCGAT	0	17	0.01	6.26	9.29002	6.55152e-06	0.000333855	NoMatchGene
CATGTAAACGAGTAGATAAAG	0	17	0.01	6.26	9.29002	6.55152e-06	0.000333808	NoMatchGene
CATGTTTGGTAAAGTTAGTGC	0	17	0.01	6.26	9.29002	6.55152e-06	0.000333715	NoMatchGene
CATGAAGAAATGTGAGTTTGC	0	17	0.01	6.26	9.29002	6.55152e-06	0.000333668	NoMatchGene
CATGCTTAATTTTTAGTGAAA	0	17	0.01	6.26	9.29002	6.55152e-06	0.000333481	NoMatchGene
CATGTGTTACTATTCTTTAGT	0	17	0.01	6.26	9.29002	6.55152e-06	0.000333387	NoMatchGene
CATGTTTGTAGTTGCTTGTGG	0	17	0.01	6.26	9.29002	6.55152e-06	0.00033334	NoMatchGene
CATGCCTCATCGTCCTTACGA	0	17	0.01	6.26	9.29002	6.55152e-06	0.0003332	NoMatchGene
CATGAAGATCTTCGGTCCAAT	0	17	0.01	6.26	9.29002	6.55152e-06	0.000333107	NoMatchGene
CATGCTTAGGATTTTGCAATG	0	17	0.01	6.26	9.29002	6.55152e-06	0.00033306	NoMatchGene
CATGTGTTATTTTATAACTGG	0	17	0.01	6.26	9.29002	6.55152e-06	0.000332967	NoMatchGene
CATGGAGTGGCGAAGGCAGAT	0	17	0.01	6.26	9.29002	6.55152e-06	0.00033292	NoMatchGene
CATGAGACGGTCTTCGTAGAA	0	17	0.01	6.26	9.29002	6.55152e-06	0.000332827	NoMatchGene
CATGTCGCAAAAAAACTGGAG	0	17	0.01	6.26	9.29002	6.55152e-06	0.00033278	NoMatchGene
CATGCAGGAACCTGTCCTTCC	0	17	0.01	6.26	9.29002	6.55152e-06	0.000332734	NoMatchGene
CATGTAGCATACGGAAATTAT	0	17	0.01	6.26	9.29002	6.55152e-06	0.000332687	NoMatchGene
CATGATTAGGATTTTGTAATG	0	17	0.01	6.26	9.29002	6.55152e-06	0.000332548	NoMatchGene
CATGAAGATCATGGCCTTGAC	0	17	0.01	6.26	9.29002	6.55152e-06	0.000332408	NoMatchGene
CATGTTTTCATTAAAATAAAA	0	17	0.01	6.26	9.29002	6.55152e-06	0.000332362	NoMatchGene
CATGTAAAGGTTTTTGCAAAT	0	17	0.01	6.26	9.29002	6.55152e-06	0.000332315	NoMatchGene
CATGTGTGGTGTGTTTCAAAG	0	17	0.01	6.26	9.29002	6.55152e-06	0.000332176	NoMatchGene
CATGAGCACGAGGAGTTGTAG	0	17	0.01	6.26	9.29002	6.55152e-06	0.00033199	NoMatchGene
CATGAGATTTTAGGTCTATTC	0	17	0.01	6.26	9.29002	6.55152e-06	0.000331805	NoMatchGene
CATGCCACAAGGGATGTTCTT	0	17	0.01	6.26	9.29002	6.55152e-06	0.000331712	NoMatchGene
CATGATGGATCAGATCAAGCG	0	17	0.01	6.26	9.29002	6.55152e-06	0.000331481	NoMatchGene
CATGTTTATCATCATCATCTT	0	17	0.01	6.26	9.29002	6.55152e-06	0.000331435	NoMatchGene
CATGGCTATGAATTTCCCGGC	0	17	0.01	6.26	9.29002	6.55152e-06	0.000331343	NoMatchGene
CATGGAGAATAGATGGGGGAG	0	17	0.01	6.26	9.29002	6.55152e-06	0.000331296	NoMatchGene
CATGGAGGTCCTACTGAGATC	0	17	0.01	6.26	9.29002	6.55152e-06	0.000331112	NoMatchGene
CATGAGCGACTCAGCCTGAGT	0	17	0.01	6.26	9.29002	6.55152e-06	0.000330743	NoMatchGene
CATGTGCAGCGTTGGCACCGG	0	17	0.01	6.26	9.29002	6.55152e-06	0.000330651	NoMatchGene
CATGTAGTTTCTGAACTGTTT	0	17	0.01	6.26	9.29002	6.55152e-06	0.000330605	NoMatchGene
CATGGTATTCACAACATGAAG	0	17	0.01	6.26	9.29002	6.55152e-06	0.000330513	NoMatchGene
CATGTAATGTCACTTGAAAGT	0	17	0.01	6.26	9.29002	6.55152e-06	0.000330467	NoMatchGene
CATGAAGGGCAAGAGGTTTTA	0	17	0.01	6.26	9.29002	6.55152e-06	0.000330422	NoMatchGene
CATGCAAGGTATGCGTTTAGC	0	17	0.01	6.26	9.29002	6.55152e-06	0.000330146	NoMatchGene
CATGTCGTTACATCAAAATAA	0	17	0.01	6.26	9.29002	6.55152e-06	0.000330009	NoMatchGene
CATGAGCGTTCTGGAGACCGT	0	17	0.01	6.26	9.29002	6.55152e-06	0.000329688	NoMatchGene
CATGAGCGCTCTGGGGACCGT	0	17	0.01	6.26	9.29002	6.55152e-06	0.000329643	NoMatchGene
CATGATGGGAGCAGGCAAAAA	0	17	0.01	6.26	9.29002	6.55152e-06	0.00032946	NoMatchGene
CATGACAGTTGAAGCAAAAAA	0	17	0.01	6.26	9.29002	6.55152e-06	0.000329369	NoMatchGene
CATGGCAAGCAACAAGCACCT	0	17	0.01	6.26	9.29002	6.55152e-06	0.00032905	NoMatchGene
CATGTGTTTGTCTTGTCCTGA	0	17	0.01	6.26	9.29002	6.55152e-06	0.000328913	NoMatchGene
CATGAGCGCTCTAGTGACCGT	0	17	0.01	6.26	9.29002	6.55152e-06	0.000328822	NoMatchGene
CATGGAGTATTTTATCAACAA	0	17	0.01	6.26	9.29002	6.55152e-06	0.000328686	NoMatchGene
CATGTTTCATCGCGATTTCAT	0	17	0.01	6.26	9.29002	6.55152e-06	0.00032864	NoMatchGene
CATGCATAGGTGATTAGGAAA	0	17	0.01	6.26	9.29002	6.55152e-06	0.000328549	NoMatchGene
CATGGAGCGGCGAAGACAGAT	0	17	0.01	6.26	9.29002	6.55152e-06	0.000328504	NoMatchGene
CATGTAGTATATATGATCAAG	0	17	0.01	6.26	9.29002	6.55152e-06	0.000328459	NoMatchGene
CATGTAGTTTCTTAACTCTTG	0	17	0.01	6.26	9.29002	6.55152e-06	0.000328368	NoMatchGene
CATGACCAAACTCGGGTACCC	0	17	0.01	6.26	9.29002	6.55152e-06	0.000328277	NoMatchGene
CATGGGTAGAGATCATGGAGA	0	17	0.01	6.26	9.29002	6.55152e-06	0.000328232	NoMatchGene
CATGGGAGGACGTATTTTACG	0	17	0.01	6.26	9.29002	6.55152e-06	0.000328096	NoMatchGene
CATGGGAAGTATCGAGGTAAA	0	17	0.01	6.26	9.29002	6.55152e-06	0.000328051	NoMatchGene
CATGCTGCTATTTCCCATTTG	0	17	0.01	6.26	9.29002	6.55152e-06	0.000328005	NoMatchGene
CATGGGAAGCTATGAATAAAG	0	16	0.01	5.89	9.20212	1.32144e-05	0.000618811	NoMatchGene
CATGTTTGTATTATCTAAGAG	0	16	0.01	5.89	9.20212	1.32144e-05	0.000618652	NoMatchGene
CATGATGAGCTGTGTGATTCT	0	16	0.01	5.89	9.20212	1.32144e-05	0.000618572	NoMatchGene
CATGAGCGTTCTAGAGACCGT	0	16	0.01	5.89	9.20212	1.32144e-05	0.000618492	NoMatchGene
CATGGGAGTGGTGGGAAACAC	0	16	0.01	5.89	9.20212	1.32144e-05	0.000618093	NoMatchGene
CATGTAGTTTCTTAATTGTTT	0	16	0.01	5.89	9.20212	1.32144e-05	0.000617934	NoMatchGene
CATGACTTCTTCTCTCTTTCA	0	16	0.01	5.89	9.20212	1.32144e-05	0.000617536	NoMatchGene
CATGCAAAATACCAAAAAAAA	0	16	0.01	5.89	9.20212	1.32144e-05	0.000616901	NoMatchGene
CATGCGAAAAAAAAAAAAAAA	0	16	0.01	5.89	9.20212	1.32144e-05	0.000616742	NoMatchGene
CATGCTTATAACTTCTCCCAA	0	16	0.01	5.89	9.20212	1.32144e-05	0.000616663	NoMatchGene
CATGATCTGTTTAAAATTGAA	0	16	0.01	5.89	9.20212	1.32144e-05	0.000616504	NoMatchGene
CATGCATGGTCGTGTTCGGTA	0	16	0.01	5.89	9.20212	1.32144e-05	0.000616187	NoMatchGene
CATGACGACCATGACCATGAC	0	16	0.01	5.89	9.20212	1.32144e-05	0.000616108	NoMatchGene
CATGAGAATACAATTTGCAAA	0	16	0.01	5.89	9.20212	1.32144e-05	0.000616029	NoMatchGene
CATGTAGGAAGAATCAGTCTT	0	16	0.01	5.89	9.20212	1.32144e-05	0.000615871	NoMatchGene
CATGTAATAAGCTTCTTGAAT	0	16	0.01	5.89	9.20212	1.32144e-05	0.000615712	NoMatchGene
CATGCTTAGAAGTTTGCAATG	0	16	0.01	5.89	9.20212	1.32144e-05	0.000615633	NoMatchGene
CATGAGATGCTCAAGGAGCTT	0	16	0.01	5.89	9.20212	1.32144e-05	0.000615081	NoMatchGene
CATGATATTTCTAAATAAAAA	0	16	0.01	5.89	9.20212	1.32144e-05	0.000615002	NoMatchGene
CATGTTGTTGTCCCTAGAGTG	0	16	0.01	5.89	9.20212	1.32144e-05	0.000614608	NoMatchGene
CATGGGAAGCAGCTTCTAAAA	0	16	0.01	5.89	9.20212	1.32144e-05	0.000614529	NoMatchGene
CATGCTGTTTCATATGAGTTT	0	16	0.01	5.89	9.20212	1.32144e-05	0.00061445	NoMatchGene
CATGGTCAAATCCGCCGGAAA	0	16	0.01	5.89	9.20212	1.32144e-05	0.000614371	NoMatchGene
CATGATGACCAATGAAAATGG	0	16	0.01	5.89	9.20212	1.32144e-05	0.000613742	NoMatchGene
CATGCCTCCTCGTCATAGCCG	0	16	0.01	5.89	9.20212	1.32144e-05	0.000613664	NoMatchGene
CATGGAAGCCGAAGGTCGATG	0	16	0.01	5.89	9.20212	1.32144e-05	0.000613507	NoMatchGene
CATGATCTCTCCCGTTTTACG	0	16	0.01	5.89	9.20212	1.32144e-05	0.00061335	NoMatchGene
CATGGAATGGCTAAGGAAGAT	0	16	0.01	5.89	9.20212	1.32144e-05	0.000613036	NoMatchGene
CATGTGTACATTGCGGTTGAT	0	16	0.01	5.89	9.20212	1.32144e-05	0.000612879	NoMatchGene
CATGAAGGCTGTACAAAGATA	0	16	0.01	5.89	9.20212	1.32144e-05	0.000612723	NoMatchGene
CATGTATCTTATCAGCTTTCT	0	16	0.01	5.89	9.20212	1.32144e-05	0.000612488	NoMatchGene
CATGGTACGCCACTCTAGAGG	0	16	0.01	5.89	9.20212	1.32144e-05	0.00061241	NoMatchGene
CATGATGAGGCTTTTCGATTG	0	16	0.01	5.89	9.20212	1.32144e-05	0.000612332	NoMatchGene
CATGGCGATTAGGGTTTAGAT	0	16	0.01	5.89	9.20212	1.32144e-05	0.000612175	NoMatchGene
CATGAAGAGCAGGAAAGTGCT	0	16	0.01	5.89	9.20212	1.32144e-05	0.000612097	NoMatchGene
CATGGGGGGGAATAGTGAAGA	0	16	0.01	5.89	9.20212	1.32144e-05	0.000612019	NoMatchGene
CATGTGGGCGAGAGGTCAATG	0	16	0.01	5.89	9.20212	1.32144e-05	0.000611941	NoMatchGene
CATGTTTTGTTCTTTTGTTAT	0	16	0.01	5.89	9.20212	1.32144e-05	0.000611863	NoMatchGene
CATGTAGGGAAGCCTGGGAAG	0	16	0.01	5.89	9.20212	1.32144e-05	0.000611473	NoMatchGene
CATGTCACTTTTGTTTGTGCT	0	16	0.01	5.89	9.20212	1.32144e-05	0.000611083	NoMatchGene
CATGCAATATTTATTTAAAAA	0	16	0.01	5.89	9.20212	1.32144e-05	0.000611005	NoMatchGene
CATGGGGACGAGAGGTCAATG	0	16	0.01	5.89	9.20212	1.32144e-05	0.000610849	NoMatchGene
CATGAACACATAGAAGGAGAA	0	16	0.01	5.89	9.20212	1.32144e-05	0.000610772	NoMatchGene
CATGGATTTTGGTTCTTAAAA	0	16	0.01	5.89	9.20212	1.32144e-05	0.000610461	NoMatchGene
CATGAGCGCTCTGGAGACCGA	0	16	0.01	5.89	9.20212	1.32144e-05	0.000610228	NoMatchGene
CATGTGTTTTTAACTTAGTTA	0	16	0.01	5.89	9.20212	1.32144e-05	0.00060984	NoMatchGene
CATGCATATTTTCACAACCAA	0	16	0.01	5.89	9.20212	1.32144e-05	0.000609452	NoMatchGene
CATGAATAAAGTGAATCATTA	0	16	0.01	5.89	9.20212	1.32144e-05	0.000609142	NoMatchGene
CATGACTTCTACTGTGGATAT	0	16	0.01	5.89	9.20212	1.32144e-05	0.000608988	NoMatchGene
CATGTATTATATATGATCAAG	0	16	0.01	5.89	9.20212	1.32144e-05	0.000608215	NoMatchGene
CATGTAATACAATCTTTAATC	0	16	0.01	5.89	9.20212	1.32144e-05	0.000608138	NoMatchGene
CATGTTGATGGAAAAAAAAAA	0	16	0.01	5.89	9.20212	1.32144e-05	0.000608061	NoMatchGene
CATGCGTCACGTATAGTGTCT	0	16	0.01	5.89	9.20212	1.32144e-05	0.000607984	NoMatchGene
CATGGTATTCAGAACATCAAG	0	16	0.01	5.89	9.20212	1.32144e-05	0.000607907	NoMatchGene
CATGGCCTGGTATACGAAGAT	0	16	0.01	5.89	9.20212	1.32144e-05	0.000607676	NoMatchGene
CATGATAAGAGAAGGAGCTGT	0	16	0.01	5.89	9.20212	1.32144e-05	0.000607445	NoMatchGene
CATGCGCAAACGTATGAGAAA	0	16	0.01	5.89	9.20212	1.32144e-05	0.000607368	NoMatchGene
CATGTCGCTCACGATCCCAAC	0	16	0.01	5.89	9.20212	1.32144e-05	0.000607291	NoMatchGene
CATGGGAAGAACGTTGGGAAA	0	16	0.01	5.89	9.20212	1.32144e-05	0.00060706	NoMatchGene
CATGGGGGATGTGAAGTCCTG	0	16	0.01	5.89	9.20212	1.32144e-05	0.000606983	NoMatchGene
CATGATGAAGTAACTAGCTGC	0	16	0.01	5.89	9.20212	1.32144e-05	0.000606906	NoMatchGene
CATGTACGGCAAACCGCTGAC	0	16	0.01	5.89	9.20212	1.32144e-05	0.000606446	NoMatchGene
CATGTATCAAAAGTAAAAAAA	0	16	0.01	5.89	9.20212	1.32144e-05	0.000606369	NoMatchGene
CATGTAGTATATATGATCACG	0	16	0.01	5.89	9.20212	1.32144e-05	0.000606139	NoMatchGene
CATGCCTCCTCGACCTTACGA	0	16	0.01	5.89	9.20212	1.32144e-05	0.000605527	NoMatchGene
CATGTAATATATATGATGACG	0	16	0.01	5.89	9.20212	1.32144e-05	0.000605374	NoMatchGene
CATGGAGTCATGCGATGGAGA	0	16	0.01	5.89	9.20212	1.32144e-05	0.000604687	NoMatchGene
CATGACTGCTTCCAACTGATG	0	16	0.01	5.89	9.20212	1.32144e-05	0.000604611	NoMatchGene
CATGTTGTTGCTTCGAGATGA	0	16	0.01	5.89	9.20212	1.32144e-05	0.000604458	NoMatchGene
CATGTAATGTCAATTGCAAGT	0	16	0.01	5.89	9.20212	1.32144e-05	0.000603849	NoMatchGene
CATGCTGCTAGTTCCCATTTT	0	16	0.01	5.89	9.20212	1.32144e-05	0.000603469	NoMatchGene
CATGCTTCGCAGATAAGGATG	0	16	0.01	5.89	9.20212	1.32144e-05	0.00060309	NoMatchGene
CATGCAAGAGATCGCAAATGA	0	16	0.01	5.89	9.20212	1.32144e-05	0.000602862	NoMatchGene
CATGTACTATAAATGGTATGT	0	16	0.01	5.89	9.20212	1.32144e-05	0.000602787	NoMatchGene
CATGATCTAATGCGCATCGAT	0	16	0.01	5.89	9.20212	1.32144e-05	0.000602711	NoMatchGene
CATGTGTCATAGTAAGATGGA	0	16	0.01	5.89	9.20212	1.32144e-05	0.000602105	NoMatchGene
CATGTTAGTTAGTTTTTCCCT	0	16	0.01	5.89	9.20212	1.32144e-05	0.00060203	NoMatchGene
CATGACCGAACTGGAGACCGA	0	16	0.01	5.89	9.20212	1.32144e-05	0.000601879	NoMatchGene
CATGGTCGGGTACAGGAAGTT	0	16	0.01	5.89	9.20212	1.32144e-05	0.000601728	NoMatchGene
CATGTAGTGAGATAGCAAGGA	0	16	0.01	5.89	9.20212	1.32144e-05	0.000601652	NoMatchGene
CATGGGTCGAAGATGGCGTTC	0	16	0.01	5.89	9.20212	1.32144e-05	0.000601049	NoMatchGene
CATGGAGATAAGATAGTTAAG	0	16	0.01	5.89	9.20212	1.32144e-05	0.000600974	NoMatchGene
CATGATGTATAGATGTGAATG	0	16	0.01	5.89	9.20212	1.32144e-05	0.000600748	NoMatchGene
CATGCAGTGGGATTTGCAAGT	0	16	0.01	5.89	9.20212	1.32144e-05	0.000600522	NoMatchGene
CATGCACTAGTGGTTTGCATG	0	16	0.01	5.89	9.20212	1.32144e-05	0.000600221	NoMatchGene
CATGAGGGCTCTAGAGACCGT	0	16	0.01	5.89	9.20212	1.32144e-05	0.000600146	NoMatchGene
CATGAGAGGAAGAGGAGAGCG	0	16	0.01	5.89	9.20212	1.32144e-05	0.000599846	NoMatchGene
