# Supplementary material for: Transcriptome profile analysis of young floral buds of fertile and sterile plants from the self-pollinated offspring of the hybrid between novel restorer line NR1 and Nsa CMS line in Brassica napus
Source: BMC Genomics. 2013 Jan 16;14:26. doi: 10.1186/1471-2164-14-26 (PMC3556089; doi:10.1186/1471-2164-14-26)
Supplement: Additional file 5 — Significantly enriched GO terms of DEGs in B. rapa, associated with molecular function. [file 1471-2164-14-26-S5.xlsx]

## Sheet: Sheet1
Gene Ontology term	Corrected P-value	Genes annotated to the term
oxidoreductase activity	7.55e-06	Bra014350, Bra012511, Bra005902, Bra011783, Bra006625, Bra017333, Bra022471, Bra038206, Bra027898, Bra000234, Bra027412, Bra024217, Bra011056, Bra023812, Bra025832, Bra000837, Bra020145, Bra028174, Bra028474, Bra004742, Bra029151, Bra037182, Bra004951, Bra021337, Bra004275, Bra005564, Bra007585, Bra009070, Bra031533, Bra038691, Bra018806, Bra018311, Bra015977, Bra007154, Bra032939, Bra009580, Bra…
oxidoreductase activity, acting on the aldehyde or oxo group of donors, NAD or NADP as acceptor	0.00122	Bra026185, Bra032939, Bra018090, Bra034793, Bra011470, Bra011869, Bra023645, Bra005012, Bra006625, Bra021863, Bra035150, Bra010553, Bra024073, Bra008743, Bra002416, Bra002347, Bra040146, Bra026068, Bra017753, Bra011674, Bra038691, Bra024619, Bra016330, Bra019797, Bra026904, Bra023487
catalytic activity	0.00217	Bra027797, Bra029922, Bra028924, Bra018045, Bra035120, Bra007932, Bra007060, Bra011411, Bra030394, Bra004244, Bra038206, Bra021409, Bra038911, Bra013148, Bra023075, Bra027412, Bra011056, Bra012157, Bra037954, Bra020265, Bra016591, Bra025832, Bra000837, Bra026938, Bra032711, Bra030658, Bra037182, Bra008603, Bra032421, Bra021337, Bra039378, Bra011523, Bra008426, Bra020798, Bra010631, Bra002733, Bra…
aldehyde-lyase activity	0.00727	Bra009517, Bra019639, Bra029151, Bra018611, Bra006960, Bra017233, Bra010717, Bra011884, Bra028543, Bra008061, Bra031636, Bra026426
zinc ion transmembrane transporter activity	0.01618	Bra011164, Bra038842, Bra024107, Bra024449, Bra011750
oxidoreductase activity, acting on the aldehyde or oxo group of donors	0.01934	Bra026185, Bra032939, Bra018090, Bra034793, Bra011470, Bra011869, Bra023645, Bra005012, Bra020560, Bra006625, Bra021863, Bra035150, Bra010553, Bra024073, Bra008743, Bra002416, Bra002347, Bra012418, Bra040146, Bra026068, Bra017753, Bra011674, Bra038691, Bra034093, Bra024619, Bra016330, Bra019797, Bra026904, Bra016047, Bra023487
transferase activity, transferring acyl groups other than amino-acyl groups	0.02328	Bra037338, Bra032956, Bra025167, Bra008173, Bra001150, Bra032808, Bra029388, Bra034658, Bra033395, Bra039003, Bra020673, Bra037501, Bra025519, Bra036182, Bra021847, Bra028488, Bra028635, Bra031631, Bra036405, Bra018412, Bra012211, Bra024134, Bra016475, Bra012531, Bra029229, Bra037319, Bra036717, Bra017147, Bra015802, Bra003736, Bra032189, Bra007154, Bra020664, Bra000110, Bra012817, Bra024062, Bra…
