# Supplementary material for: Transcriptome profile analysis of young floral buds of fertile and sterile plants from the self-pollinated offspring of the hybrid between novel restorer line NR1 and Nsa CMS line in Brassica napus
Source: BMC Genomics. 2013 Jan 16;14:26. doi: 10.1186/1471-2164-14-26 (PMC3556089; doi:10.1186/1471-2164-14-26)
Supplement: Additional file 6 — Significantly enriched GO terms of DEGs in B. oleracea, associated with molecular function. [file 1471-2164-14-26-S6.xlsx]

## Sheet: Sheet1
Gene Ontology term	Corrected P-value	Genes annotated to the term
transferase activity, transferring acyl groups other than amino-acyl groups	0.00045	Bol010455, Bol034103, Bol024738, Bol039273, Bol005019, Bol033067, Bol031933, Bol033074, Bol003012, Bol001829, Bol030993, Bol042841, Bol027685, Bol031119, Bol032187, Bol033675, Bol032490, Bol034957, Bol015016, Bol043396, Bol005894, Bol015688, Bol025267, Bol033231, Bol016543, Bol042840, Bol041218, Bol037934, Bol029814, Bol002899, Bol020716, Bol045227, Bol014544, Bol039921, Bol037608, Bol005292, Bol…
transferase activity, transferring acyl groups	0.00477	Bol010455, Bol017901, Bol034103, Bol024738, Bol039273, Bol005019, Bol033067, Bol008000, Bol031933, Bol033074, Bol003012, Bol001829, Bol030993, Bol042841, Bol027685, Bol031119, Bol032187, Bol033675, Bol037661, Bol032490, Bol034957, Bol015016, Bol043396, Bol005894, Bol015688, Bol025267, Bol044480, Bol033231, Bol016543, Bol042840, Bol041218, Bol037934, Bol029814, Bol002899, Bol020716, Bol045227, Bol…
aldehyde-lyase activity	0.01202	Bol029417, Bol028791, Bol037714, Bol004435, Bol006726, Bol036315, Bol045261, Bol016047, Bol039645, Bol025079, Bol029117
oxidoreductase activity	0.03943	Bol040911, Bol032399, Bol033026, Bol023109, Bol001201, Bol018102, Bol045642, Bol029711, Bol002856, Bol010322, Bol001957, Bol000490, Bol023512, Bol034341, Bol005118, Bol002662, Bol010304, Bol009345, Bol013252, Bol013492, Bol036091, Bol001805, Bol029005, Bol037934, Bol002308, Bol027549, Bol020716, Bol011368, Bol040682, Bol040538, Bol038208, Bol035766, Bol041909, Bol035218, Bol009478, Bol021583, Bol…
