# Supplementary material for: Transcriptome profile analysis of young floral buds of fertile and sterile plants from the self-pollinated offspring of the hybrid between novel restorer line NR1 and Nsa CMS line in Brassica napus
Source: BMC Genomics. 2013 Jan 16;14:26. doi: 10.1186/1471-2164-14-26 (PMC3556089; doi:10.1186/1471-2164-14-26)
Supplement: Additional file 7 — Significantly enriched GO terms of DEGs in B. oleracea, associated with biological processes. [file 1471-2164-14-26-S7.xlsx]

## Sheet: Sheet1
Gene Ontology term	Corrected P-value	Genes annotated to the term
pollen wall assembly (	3.4e-12	Bol015016, Bol034656, Bol044018, Bol018458, Bol025267, Bol029074, Bol007277, Bol045568, Bol029711, Bol006196, Bol013698, Bol042410, Bol028705, Bol009974, Bol024018, Bol018550, Bol007662, Bol037639, Bol040704, Bol027052, Bol037314, Bol016365, Bol016018, Bol012584, Bol010336
cellular component assembly involved in morphogenesis	3.4e-12	Bol015016, Bol034656, Bol044018, Bol018458, Bol025267, Bol029074, Bol007277, Bol045568, Bol029711, Bol006196, Bol013698, Bol042410, Bol028705, Bol009974, Bol024018, Bol018550, Bol007662, Bol037639, Bol040704, Bol027052, Bol037314, Bol016365, Bol016018, Bol012584, Bol010336
pollen development	1.1e-07	Bol034656, Bol030619, Bol044018, Bol029711, Bol006196, Bol013698, Bol007662, Bol040704, Bol014439, Bol016018, Bol018491, Bol015016, Bol018458, Bol025267, Bol029074, Bol045568, Bol007277, Bol042410, Bol028705, Bol018550, Bol024018, Bol009974, Bol037639, Bol025833, Bol037314, Bol027052, Bol028325, Bol016365, Bol012584, Bol013612, Bol035700, Bol010336
anatomical structure formation involved in morphogenesis	0.00012	Bol034656, Bol044018, Bol029711, Bol006196, Bol013698, Bol032813, Bol023920, Bol008725, Bol007662, Bol040704, Bol016018, Bol009730, Bol015016, Bol018458, Bol025267, Bol029074, Bol045568, Bol007277, Bol042410, Bol028705, Bol001002, Bol018550, Bol024018, Bol009974, Bol039671, Bol037639, Bol027052, Bol037314, Bol018207, Bol016365, Bol012584, Bol003833, Bol012818, Bol018512, Bol010336
cellular lipid metabolic process	0.00014	Bol023641, Bol005019, Bol001489, Bol036304, Bol010322, Bol025186, Bol003150, Bol018790, Bol008865, Bol021779, Bol005118, Bol015001, Bol033675, Bol037661, Bol033746, Bol032490, Bol009936, Bol019241, Bol042205, Bol033231, Bol041218, Bol037934, Bol004545, Bol003862, Bol020716, Bol021045, Bol026593, Bol040511, Bol025833, Bol042555, Bol011368, Bol023012, Bol004647, Bol005292, Bol045293, Bol011348, Bol…
lipid biosynthetic process	0.00044	Bol044018, Bol005984, Bol024738, Bol036304, Bol031933, Bol040704, Bol027064, Bol026165, Bol024411, Bol001594, Bol015001, Bol032187, Bol037661, Bol033746, Bol032490, Bol034957, Bol017963, Bol031381, Bol044948, Bol019241, Bol012187, Bol037934, Bol003862, Bol021045, Bol040511, Bol025833, Bol042555, Bol011368, Bol039921, Bol023012, Bol045293, Bol026877, Bol038496, Bol001628, Bol015523, Bol023653, Bol…
monocarboxylic acid metabolic process	0.00181	Bol034228, Bol024738, Bol023641, Bol034730, Bol005019, Bol026589, Bol019944, Bol033067, Bol001489, Bol019888, Bol008000, Bol031933, Bol010322, Bol009338, Bol040704, Bol001829, Bol024384, Bol001179, Bol024411, Bol003150, Bol039452, Bol008865, Bol021779, Bol040337, Bol001594, Bol015001, Bol032187, Bol018672, Bol037661, Bol032490, Bol034957, Bol009936, Bol038540, Bol031381, Bol044948, Bol019241, Bol…
fatty acid biosynthetic process	0.00232	Bol045293, Bol026877, Bol001628, Bol023653, Bol024738, Bol016303, Bol033304, Bol031933, Bol040704, Bol029614, Bol032187, Bol039348, Bol037661, Bol009209, Bol032490, Bol034957, Bol018555, Bol010804, Bol044348, Bol018458, Bol012187, Bol016302, Bol037934, Bol015584, Bol020399, Bol017645, Bol008808, Bol025833, Bol042411, Bol023012, Bol039921, Bol013612, Bol035700, Bol027826
fatty acid metabolic process	0.00235	Bol024738, Bol005019, Bol019944, Bol033067, Bol001489, Bol019888, Bol031933, Bol010322, Bol040704, Bol001829, Bol003150, Bol021779, Bol040337, Bol001594, Bol015001, Bol032187, Bol018672, Bol037661, Bol032490, Bol034957, Bol009936, Bol044948, Bol042205, Bol044480, Bol033231, Bol012187, Bol041218, Bol037934, Bol004545, Bol020716, Bol025833, Bol023012, Bol039921, Bol004647, Bol005292, Bol045293, Bol…
cellular component assembly at cellular level	0.00425	Bol034243, Bol034656, Bol044018, Bol031404, Bol018259, Bol035869, Bol029711, Bol006196, Bol013698, Bol033568, Bol007662, Bol040704, Bol010865, Bol023941, Bol018790, Bol016018, Bol042289, Bol015016, Bol018458, Bol018408, Bol025267, Bol029074, Bol022679, Bol045568, Bol007277, Bol042410, Bol028705, Bol023296, Bol040789, Bol039271, Bol009974, Bol018550, Bol024018, Bol036458, Bol037639, Bol027052, Bol…
carboxylic acid metabolic process	0.00699	Bol039667, Bol016778, Bol038140, Bol023641, Bol022321, Bol005019, Bol003138, Bol001489, Bol036304, Bol010322, Bol001179, Bol003150, Bol039452, Bol008865, Bol021779, Bol015001, Bol037661, Bol032490, Bol013252, Bol038638, Bol009936, Bol039316, Bol024951, Bol032850, Bol019241, Bol042205, Bol033231, Bol001361, Bol041218, Bol037934, Bol004545, Bol020716, Bol038078, Bol021045, Bol026593, Bol025833, Bol…
cellular component assembly	0.00744	Bol034243, Bol034656, Bol044018, Bol031404, Bol018259, Bol035869, Bol002628, Bol022321, Bol029711, Bol006196, Bol013698, Bol033568, Bol007662, Bol039889, Bol040704, Bol010865, Bol023941, Bol018790, Bol016018, Bol013254, Bol042289, Bol024825, Bol015016, Bol001357, Bol018458, Bol018408, Bol025267, Bol029074, Bol022679, Bol045568, Bol007277, Bol024514, Bol042410, Bol028705, Bol023296, Bol040789, Bol…
oxoacid metabolic process	0.01132	Bol039667, Bol016778, Bol038140, Bol023641, Bol022321, Bol005019, Bol003138, Bol001489, Bol036304, Bol010322, Bol001179, Bol003150, Bol039452, Bol008865, Bol021779, Bol015001, Bol037661, Bol032490, Bol013252, Bol038638, Bol009936, Bol039316, Bol024951, Bol032850, Bol019241, Bol042205, Bol033231, Bol001361, Bol041218, Bol037934, Bol004545, Bol020716, Bol038078, Bol021045, Bol026593, Bol025833, Bol…
organic acid metabolic process	0.01226	Bol039667, Bol016778, Bol038140, Bol023641, Bol022321, Bol005019, Bol003138, Bol001489, Bol036304, Bol010322, Bol001179, Bol003150, Bol039452, Bol008865, Bol021779, Bol015001, Bol037661, Bol032490, Bol013252, Bol038638, Bol009936, Bol039316, Bol024951, Bol032850, Bol019241, Bol042205, Bol033231, Bol001361, Bol041218, Bol037934, Bol004545, Bol020716, Bol038078, Bol021045, Bol026593, Bol025833, Bol…
cellular ketone metabolic process	0.01881	Bol039667, Bol016778, Bol038140, Bol023641, Bol022321, Bol005019, Bol003138, Bol001489, Bol036304, Bol010322, Bol001179, Bol003150, Bol039452, Bol008865, Bol021779, Bol015001, Bol037661, Bol032490, Bol013252, Bol038638, Bol009936, Bol039316, Bol024951, Bol032850, Bol019241, Bol042205, Bol033231, Bol001361, Bol041218, Bol037934, Bol004545, Bol020716, Bol038078, Bol021045, Bol026593, Bol025833, Bol…
lipid metabolic process	0.02088	Bol023641, Bol005019, Bol001489, Bol036304, Bol037294, Bol010322, Bol025186, Bol003150, Bol018790, Bol008865, Bol021779, Bol005118, Bol015001, Bol033675, Bol037661, Bol033746, Bol032490, Bol009936, Bol019241, Bol042205, Bol033231, Bol041218, Bol037934, Bol004545, Bol003862, Bol020716, Bol021045, Bol026593, Bol040511, Bol025833, Bol042555, Bol011368, Bol023012, Bol004647, Bol005292, Bol045293, Bol…
lipid localization (view genes)	0.02496	Bol040181, Bol045354, Bol028088, Bol040422, Bol029429, Bol026580, Bol033989, Bol015702, Bol017535, Bol017820, Bol005980, Bol008439, Bol025022, Bol009444, Bol010612, Bol020764, Bol012774, Bol014755, Bol019313, Bol006865, Bol003276, Bol005017, Bol015488, Bol043887, Bol014710, Bol007675, Bol036567, Bol033811, Bol011263, Bol033097, Bol013421, Bol028055, Bol004980, Bol003921, Bol014756, Bol024824
small molecule metabolic process	0.03178	Bol039749, Bol002908, Bol021687, Bol018540, Bol036315, Bol016778, Bol038140, Bol003138, Bol001489, Bol001875, Bol037294, Bol010322, Bol001957, Bol044712, Bol033595, Bol008865, Bol005118, Bol031032, Bol009339, Bol013252, Bol039316, Bol013492, Bol024951, Bol032850, Bol001805, Bol033231, Bol041218, Bol037934, Bol003862, Bol027549, Bol012223, Bol042342, Bol020716, Bol026593, Bol022224, Bol040682, Bol…
pollen exine formation	0.04035	Bol024018, Bol016365, Bol029074, Bol040704, Bol029711, Bol018458
