# Supplementary material for: Transcriptome profile analysis of young floral buds of fertile and sterile plants from the self-pollinated offspring of the hybrid between novel restorer line NR1 and Nsa CMS line in Brassica napus
Source: BMC Genomics. 2013 Jan 16;14:26. doi: 10.1186/1471-2164-14-26 (PMC3556089; doi:10.1186/1471-2164-14-26)
Supplement: Additional file 8 — Significantly enriched GO terms of DEGs in B. rapa, associated with biological processes. [file 1471-2164-14-26-S8.xlsx]

## Sheet: Sheet1
Gene Ontology term	Corrected P-value	Genes annotated to the term
pollen development	5.3e-12	Bra014378, Bra037057, Bra023645, Bra006625, Bra003518, Bra002416, Bra008822, Bra000842, Bra034658, Bra007457, Bra000559, Bra032631, Bra009126, Bra038969, Bra014979, Bra029639, Bra011566, Bra036646, Bra033615, Bra032758, Bra017681, Bra013442, Bra011470, Bra034793, Bra001918, Bra032662, Bra026953, Bra028343, Bra033272, Bra014536, Bra010535, Bra038691, Bra033221, Bra017147, Bra010684, Bra004109
pollen wall assembly	5.64e-12	Bra029639, Bra011566, Bra036646, Bra032758, Bra033615, Bra034793, Bra017681, Bra037057, Bra023645, Bra001918, Bra008822, Bra028343, Bra033272, Bra014536, Bra034658, Bra038691, Bra010535, Bra007457, Bra017147, Bra000559, Bra032631, Bra009126, Bra010684, Bra004109, Bra038969, Bra014979
cellular component assembly involved in morphogenesis	5.64e-12	Bra029639, Bra011566, Bra036646, Bra032758, Bra033615, Bra034793, Bra017681, Bra037057, Bra023645, Bra001918, Bra008822, Bra028343, Bra033272, Bra014536, Bra034658, Bra038691, Bra010535, Bra007457, Bra017147, Bra000559, Bra032631, Bra009126, Bra010684, Bra004109, Bra038969, Bra014979
small molecule metabolic process	2.62e-07	Bra038519, Bra003487, Bra028924, Bra006625, Bra035120, Bra017210, Bra035124, Bra030394, Bra027898, Bra011685, Bra028444, Bra035042, Bra039040, Bra003524, Bra028474, Bra029151, Bra030658, Bra011172, Bra004951, Bra033172, Bra037675, Bra015681, Bra019920, Bra039378, Bra011523, Bra007924, Bra022597, Bra002733, Bra003680, Bra006124, Bra015626, Bra004247, Bra002849, Bra038691, Bra019193, Bra011089, Bra…
cadmium ion transport	1.17e-05	Bra011164, Bra008437, Bra024449, Bra021598, Bra021173, Bra035149, Bra027171, Bra003527, Bra038842, Bra026156, Bra024107, Bra026089
fatty acid biosynthetic process	0.0001	Bra037338, Bra000109, Bra027897, Bra004059, Bra006625, Bra001609, Bra003777, Bra002416, Bra008173, Bra027898, Bra029388, Bra027201, Bra002692, Bra032631, Bra007966, Bra021847, Bra033991, Bra003526, Bra018348, Bra011470, Bra022535, Bra036405, Bra004057, Bra018412, Bra033622, Bra004081, Bra033272, Bra022767, Bra001610, Bra024749, Bra013809, Bra004058, Bra007154, Bra029852, Bra020412, Bra000110
anatomical structure formation involved in morphogenesis	0.00017	Bra037057, Bra023645, Bra033431, Bra006922, Bra004394, Bra008822, Bra034658, Bra007457, Bra000559, Bra032631, Bra009126, Bra038969, Bra014979, Bra029639, Bra011566, Bra036646, Bra033615, Bra032758, Bra017681, Bra034793, Bra001918, Bra016348, Bra028343, Bra033272, Bra016285, Bra014536, Bra010535, Bra038691, Bra017147, Bra010684, Bra036436, Bra004109, Bra036801
lipid localization	0.00019	Bra039574, Bra010912, Bra036905, Bra031935, Bra017113, Bra012937, Bra029172, Bra019377, Bra009255, Bra020696, Bra020322, Bra005098, Bra029719, Bra019742, Bra005099, Bra006901, Bra028294, Bra012848, Bra028162, Bra036789, Bra023206, Bra035422, Bra029135, Bra011986, Bra021855, Bra012819, Bra039563, Bra020582, Bra037196, Bra022308, Bra020323, Bra029649, Bra006736, Bra010054, Bra034821, Bra001852, Bra…
response to metal ion	0.00027	Bra014513, Bra015665, Bra038166, Bra001423, Bra000230, Bra028924, Bra015170, Bra010085, Bra007060, Bra006197, Bra028586, Bra013774, Bra025832, Bra018596, Bra015872, Bra039755, Bra009517, Bra026938, Bra028474, Bra023591, Bra018180, Bra027936, Bra035593, Bra004898, Bra040960, Bra003793, Bra040146, Bra011164, Bra011796, Bra028978, Bra006960, Bra038691, Bra029158, Bra038417, Bra008383, Bra019639, Bra…
response to inorganic substance	0.00048	Bra014513, Bra015665, Bra038166, Bra001423, Bra000230, Bra028924, Bra015170, Bra010085, Bra007060, Bra006197, Bra028586, Bra013774, Bra005785, Bra025832, Bra018596, Bra015872, Bra039755, Bra009517, Bra026938, Bra028474, Bra039113, Bra023591, Bra018180, Bra027936, Bra035593, Bra004784, Bra004898, Bra014404, Bra040960, Bra003793, Bra040146, Bra011164, Bra011796, Bra028978, Bra006960, Bra038691, Bra…
cellular component assembly at cellular level	0.00095	Bra006207, Bra004378, Bra023796, Bra003469, Bra032576, Bra037057, Bra023645, Bra034597, Bra008822, Bra028442, Bra034658, Bra007457, Bra010621, Bra000559, Bra032631, Bra009126, Bra002260, Bra020061, Bra038969, Bra019106, Bra014979, Bra029639, Bra011566, Bra036646, Bra033615, Bra032758, Bra017681, Bra034793, Bra033363, Bra001918, Bra013776, Bra006517, Bra030386, Bra028343, Bra008230, Bra033272, Bra…
cellular component assembly	0.00131	Bra006207, Bra004378, Bra023796, Bra003469, Bra032576, Bra037057, Bra023645, Bra005902, Bra025953, Bra034597, Bra008822, Bra002847, Bra028442, Bra034658, Bra007457, Bra010621, Bra035604, Bra000559, Bra032631, Bra009126, Bra002260, Bra020061, Bra016591, Bra038969, Bra019106, Bra014979, Bra006107, Bra029639, Bra011566, Bra036646, Bra033615, Bra032758, Bra006137, Bra017681, Bra034793, Bra033363, Bra…
alcohol metabolic process	0.00177	Bra025579, Bra008472, Bra038519, Bra009316, Bra006284, Bra020560, Bra033604, Bra025858, Bra034729, Bra036701, Bra035124, Bra026068, Bra030394, Bra004628, Bra006197, Bra007452, Bra034041, Bra008718, Bra016047, Bra009517, Bra028474, Bra033746, Bra010717, Bra005387, Bra012204, Bra004898, Bra040146, Bra015135, Bra002849, Bra006960, Bra009293, Bra004101, Bra014540, Bra011089, Bra029158, Bra006227, Bra…
fatty acid metabolic process	0.00177	Bra037338, Bra019665, Bra027897, Bra006625, Bra040093, Bra003533, Bra008173, Bra010085, Bra027898, Bra032808, Bra005169, Bra029388, Bra027201, Bra032631, Bra039040, Bra032700, Bra033991, Bra021847, Bra003526, Bra008631, Bra018348, Bra011470, Bra031631, Bra022535, Bra036405, Bra018412, Bra033117, Bra022767, Bra029229, Bra019193, Bra021427, Bra013024, Bra007154, Bra020664, Bra007417, Bra029852, Bra…
monocarboxylic acid metabolic process	0.0052	Bra037338, Bra019665, Bra027897, Bra006625, Bra040093, Bra003533, Bra035120, Bra017210, Bra008173, Bra010085, Bra027898, Bra032808, Bra005169, Bra029388, Bra027201, Bra013386, Bra032631, Bra011640, Bra039040, Bra032700, Bra033991, Bra021847, Bra003526, Bra008631, Bra018348, Bra011470, Bra031631, Bra004951, Bra022535, Bra012551, Bra006196, Bra019920, Bra036405, Bra001847, Bra018412, Bra007924, Bra…
organic substance metabolic process	0.00545	Bra032939, Bra028174, Bra004710, Bra009244, Bra004898, Bra033861, Bra028181, Bra035516, Bra030945, Bra034729, Bra023235, Bra021396, Bra014720, Bra014841, Bra024730, Bra019797
hexose metabolic process	0.00591	Bra012940, Bra032939, Bra019639, Bra038519, Bra002221, Bra006284, Bra020560, Bra033604, Bra017233, Bra025858, Bra028543, Bra034729, Bra030291, Bra035124, Bra030394, Bra039172, Bra026068, Bra006197, Bra028934, Bra014841, Bra019634, Bra027557, Bra018378, Bra035262, Bra011884, Bra008718, Bra016047, Bra006107, Bra009517, Bra037495, Bra028474, Bra033746, Bra016442, Bra010717, Bra005387, Bra009244, Bra…
carboxylic acid metabolic process	0.00613	Bra037338, Bra019665, Bra003487, Bra006625, Bra035120, Bra017210, Bra022692, Bra010085, Bra027898, Bra029388, Bra032631, Bra039040, Bra031636, Bra003526, Bra016047, Bra011470, Bra004951, Bra019920, Bra007924, Bra040960, Bra022597, Bra011796, Bra006124, Bra028978, Bra038691, Bra029229, Bra019193, Bra024580, Bra021427, Bra011449, Bra007154, Bra015457, Bra020664, Bra007417, Bra007663, Bra020412, Bra…
cellular ketone metabolic process	0.00657	Bra037338, Bra019665, Bra003487, Bra006625, Bra035120, Bra017210, Bra022692, Bra010085, Bra027898, Bra029388, Bra035042, Bra032631, Bra039040, Bra031636, Bra003526, Bra016047, Bra011470, Bra004951, Bra019920, Bra007924, Bra040960, Bra022597, Bra011796, Bra006124, Bra028978, Bra038691, Bra029229, Bra019193, Bra024580, Bra021427, Bra011449, Bra007154, Bra015457, Bra020664, Bra007417, Bra007663, Bra…
monosaccharide metabolic process	0.00702	Bra012940, Bra032939, Bra019639, Bra038519, Bra002221, Bra006284, Bra020560, Bra033604, Bra017233, Bra025858, Bra028543, Bra034729, Bra028279, Bra030291, Bra035124, Bra030394, Bra039172, Bra026068, Bra006197, Bra028934, Bra014841, Bra007452, Bra019634, Bra027557, Bra018378, Bra035262, Bra011884, Bra008718, Bra016047, Bra006107, Bra009517, Bra037495, Bra028474, Bra033746, Bra016442, Bra007705, Bra…
oxoacid metabolic process	0.00863	Bra037338, Bra019665, Bra003487, Bra006625, Bra035120, Bra017210, Bra022692, Bra010085, Bra027898, Bra029388, Bra032631, Bra039040, Bra031636, Bra003526, Bra016047, Bra011470, Bra004951, Bra019920, Bra007924, Bra040960, Bra022597, Bra011796, Bra006124, Bra028978, Bra038691, Bra029229, Bra019193, Bra024580, Bra021427, Bra011449, Bra007154, Bra015457, Bra020664, Bra007417, Bra007663, Bra020412, Bra…
metabolic process	0.00869	Bra000893, Bra029922, Bra004221, Bra028924, Bra035120, Bra007932, Bra002382, Bra000038, Bra007060, Bra011411, Bra030394, Bra004244, Bra038206, Bra038911, Bra013148, Bra011291, Bra023075, Bra007687, Bra027412, Bra021515, Bra012157, Bra037954, Bra005785, Bra016591, Bra025832, Bra000837, Bra026938, Bra032711, Bra030658, Bra037182, Bra007519, Bra008603, Bra032421, Bra039378, Bra011523, Bra008426, Bra…
organic acid metabolic process	0.009	Bra037338, Bra019665, Bra003487, Bra006625, Bra035120, Bra017210, Bra022692, Bra010085, Bra027898, Bra029388, Bra032631, Bra039040, Bra031636, Bra003526, Bra016047, Bra011470, Bra004951, Bra019920, Bra007924, Bra040960, Bra022597, Bra011796, Bra006124, Bra028978, Bra038691, Bra029229, Bra019193, Bra024580, Bra021427, Bra011449, Bra007154, Bra015457, Bra020664, Bra007417, Bra007663, Bra020412, Bra…
cellular lipid metabolic process	0.01338	Bra037338, Bra019665, Bra027897, Bra006625, Bra040093, Bra003533, Bra035120, Bra008173, Bra010085, Bra027898, Bra032808, Bra005169, Bra029388, Bra027201, Bra035042, Bra038502, Bra013386, Bra039003, Bra032631, Bra032700, Bra039040, Bra033991, Bra021847, Bra003526, Bra005843, Bra008631, Bra029825, Bra018348, Bra011470, Bra031631, Bra022535, Bra012551, Bra027171, Bra036405, Bra000727, Bra001847, Bra…
cellular component biogenesis	0.01379	Bra006207, Bra030051, Bra003469, Bra023645, Bra005902, Bra010852, Bra003406, Bra006313, Bra022595, Bra034597, Bra004892, Bra000887, Bra029931, Bra034658, Bra021515, Bra035604, Bra032631, Bra039165, Bra007238, Bra016591, Bra019106, Bra014979, Bra029639, Bra006546, Bra033615, Bra033746, Bra006137, Bra034793, Bra032784, Bra013905, Bra007519, Bra032193, Bra005387, Bra008201, Bra028343, Bra001306, Bra…
di-, tri-valent inorganic cation transport	0.0148	Bra038417, Bra008437, Bra030037, Bra017134, Bra008431, Bra021173, Bra004537, Bra035149, Bra027171, Bra038842, Bra024107, Bra026089, Bra005131, Bra004443, Bra031913, Bra011164, Bra023790, Bra017841, Bra024449, Bra038223, Bra021598, Bra022441, Bra003527, Bra018690, Bra026156, Bra003276, Bra002762, Bra011750, Bra016926
gametophyte development	0.02452	Bra011506, Bra014378, Bra031981, Bra037057, Bra023645, Bra006625, Bra040093, Bra003518, Bra017210, Bra002382, Bra002416, Bra008822, Bra037330, Bra026068, Bra000842, Bra034658, Bra005221, Bra007457, Bra002132, Bra000559, Bra032631, Bra009126, Bra040214, Bra038969, Bra014979, Bra029639, Bra011566, Bra036646, Bra033615, Bra032758, Bra017681, Bra013442, Bra011470, Bra034793, Bra001918, Bra032662, Bra…
glucose metabolic process	0.02869	Bra012940, Bra032939, Bra019639, Bra038519, Bra002221, Bra033604, Bra017233, Bra025858, Bra028543, Bra034729, Bra030291, Bra035124, Bra030394, Bra039172, Bra028934, Bra006197, Bra019634, Bra018378, Bra011884, Bra006107, Bra009517, Bra037495, Bra028474, Bra016442, Bra009244, Bra010717, Bra004898, Bra026426, Bra040146, Bra012418, Bra006960, Bra015135, Bra018694, Bra011089, Bra009866, Bra026904, Bra…
