# Supplementary material for: Transcriptome profile analysis of young floral buds of fertile and sterile plants from the self-pollinated offspring of the hybrid between novel restorer line NR1 and Nsa CMS line in Brassica napus
Source: BMC Genomics. 2013 Jan 16;14:26. doi: 10.1186/1471-2164-14-26 (PMC3556089; doi:10.1186/1471-2164-14-26)
Supplement: Additional file 9 — Pathways corresponding to DEGs from B. oleracea. [file 1471-2164-14-26-S9.path]

#Pathway	Sample1 (1996)	Sample2 (22071)	Pvalue	Qvalue	Pathway ID	Genes	KOs
Carotenoid biosynthesis	44	213	1.571831e-07	1.886197e-05	ko00906	Bol028720;Bol002897;Bol026926;Bol002899;Bol023605;Bol026928;Bol039273;Bol009338;Bol037608;Bol036356;Bol039944;Bol029971;Bol005984;Bol009345;Bol006812;Bol032060;Bol004416;Bol004008;Bol024384;Bol037787;Bol039874;Bol005267;Bol005591;Bol032082;Bol027685;Bol018079;Bol037991;Bol036304;Bol027064;Bol034439;Bol022818;Bol011830;Bol021326;Bol015755;Bol010485;Bol011368;Bol005449;Bol019820;Bol019634;Bol039076…	K09841+K00514+K09843+K09837+K09840+K09838+K06444+K02291+K06443
Metabolic pathways	536	5034	5.032892e-06	3.019735e-04	ko01100	Bol011894;Bol015016;Bol039941;Bol028720;Bol010494;Bol023932;Bol034656;Bol039282;Bol025267;Bol002897;Bol040704;Bol004019;Bol026926;Bol016344;Bol045261;Bol002899;Bol023605;Bol045568;Bol018669;Bol041487;Bol026928;Bol013698;Bol027627;Bol024018;Bol038495;Bol035065;Bol044948;Bol039273;Bol002347;Bol018458;Bol006917;Bol017754;Bol032609;Bol011801;Bol029152;Bol041048;Bol045796;Bol034957;Bol035218;Bol013614…	K01640+K00660+K09754+K09841+K00588+K00517+K00423+K00514+K05280+K09755+K01113+K08248+K01757+K09753+K01853+K01115+K14423+K12349+K01058+K13789+K00430+K01184+K10717+K03006+K05277+K05278+K13508+K01190+K12309+K00847+K08249+K01611+K01051+K00059+K08081+K06123+K02366+K00472+K01897+K01647+K01099+K00696+K00901+K01580+K01930+K13248+K10760+K01904+K03644+K03015+K00764+K01501+K02153+K01623+K03946+K01955+K01885+…
Biosynthesis of unsaturated fatty acids	25	107	7.688366e-06	3.075346e-04	ko01040	Bol043251;Bol024637;Bol001796;Bol008037;Bol006162;Bol015937;Bol001726;Bol023012;Bol004008;Bol004545;Bol005292;Bol019944;Bol033074;Bol004647;Bol037024;Bol019888;Bol001628;Bol044348;Bol010754;Bol008741;Bol008903;Bol045642;Bol017645;Bol010322;Bol033304	K10251+K00059+K03921+K00507+K00232+K07513+K10257+K10258+K01076+K01068+K10703+K10256
Pentose phosphate pathway	21	112	0.000999186	2.997558e-02	ko00030	Bol037714;Bol041668;Bol038292;Bol036315;Bol026875;Bol025079;Bol043436;Bol004435;Bol002076;Bol028791;Bol039645;Bol017020;Bol022125;Bol019594;Bol030169;Bol001805;Bol043900;Bol044743;Bol006726;Bol017001;Bol016047	K01623+K03841+K00852+K00616+K00948+K01783+K00036+K00850+K00615+K00033
Protein processing in endoplasmic reticulum	86	697	0.001893953	4.545487e-02	ko04141	Bol018408;Bol014282;Bol037603;Bol035474;Bol040789;Bol020132;Bol031820;Bol025098;Bol032522;Bol002895;Bol002349;Bol036458;Bol029856;Bol044518;Bol003714;Bol041139;Bol036750;Bol008960;Bol007329;Bol024039;Bol007913;Bol035361;Bol010107;Bol031755;Bol018363;Bol004513;Bol004707;Bol025177;Bol013780;Bol037435;Bol036345;Bol002157;Bol031333;Bol034056;Bol013948;Bol001277;Bol018178;Bol006648;Bol036852;Bol004630…	K03347+K03094+K03283+K13993+K14012+K13525+K11718+K09518+K09523+K01228+K05546+K10601+K09580+K09517+K09584+K08057+K11863+K08852+K09490+K14004+K14009+K04079+K08054+K09486+K10839+K07342+K10578+K09540+K07953+K09481+K04523+K14003+K14026+K13249+K06689+K12667+K10666+K09561+K12666
Cyanoamino acid metabolism	27	170	0.002807131	5.614262e-02	ko00460	Bol045261;Bol044703;Bol026297;Bol037777;Bol034841;Bol045264;Bol003927;Bol002569;Bol032353;Bol033690;Bol020636;Bol029117;Bol020791;Bol029417;Bol040764;Bol033584;Bol012626;Bol019342;Bol042761;Bol012713;Bol007605;Bol037776;Bol019343;Bol040779;Bol029635;Bol028878;Bol023692	K08248+K08249+K01501+K05349+K01188+K00681+K13030+K05350+K00600
Fatty acid biosynthesis	16	86	0.004112657	5.805509e-02	ko00061	Bol043251;Bol024637;Bol001796;Bol008037;Bol001829;Bol039348;Bol015937;Bol001726;Bol031594;Bol004008;Bol005292;Bol039921;Bol011186;Bol019888;Bol041218;Bol045642	K00059+K03921+K00645+K09458+K10782+K02160+K10781
Flavonoid biosynthesis	41	297	0.004264866	5.805509e-02	ko00941	Bol015016;Bol039941;Bol010494;Bol034656;Bol017901;Bol012512;Bol025267;Bol040704;Bol033616;Bol013698;Bol002347;Bol018458;Bol040821;Bol034957;Bol004912;Bol029814;Bol040394;Bol005019;Bol025286;Bol021794;Bol016365;Bol029074;Bol033067;Bol043713;Bol005311;Bol002277;Bol034259;Bol033374;Bol015760;Bol043396;Bol006704;Bol044642;Bol037527;Bol008000;Bol021737;Bol023653;Bol037661;Bol020277;Bol025928;Bol032490…	K00660+K09754+K00588+K13065+K05280+K05277+K05278+K13082+K00475+K00487+K00091+K13083
Starch and sucrose metabolism	79	651	0.004354132	5.805509e-02	ko00500	Bol012123;Bol021323;Bol004929;Bol037643;Bol002496;Bol032275;Bol006220;Bol022365;Bol028073;Bol021650;Bol008032;Bol029975;Bol042042;Bol003927;Bol002569;Bol040936;Bol040775;Bol032353;Bol003158;Bol024799;Bol028795;Bol029406;Bol045010;Bol000752;Bol033357;Bol010694;Bol020791;Bol002186;Bol010674;Bol040764;Bol029372;Bol037739;Bol042823;Bol001875;Bol014374;Bol020846;Bol010979;Bol017419;Bol008681;Bol017528…	K01184+K13648+K00847+K01051+K00696+K01087+K00697+K05349+K01188+K01179+K08679+K01193+K01177+K00012+K01187+K05350+K00975+K00688
Glycerophospholipid metabolism	34	243	0.007078706	8.494447e-02	ko00564	Bol035065;Bol041048;Bol032187;Bol043825;Bol024637;Bol009405;Bol041066;Bol004638;Bol042375;Bol020515;Bol008037;Bol014643;Bol006932;Bol015937;Bol003012;Bol034103;Bol007153;Bol040001;Bol027770;Bol033675;Bol027465;Bol005118;Bol007598;Bol018312;Bol034730;Bol010455;Bol003862;Bol006791;Bol030981;Bol012590;Bol020992;Bol034729;Bol013141;Bol011194	K01115+K01058+K13508+K01126+K06123+K00901+K00006+K13513+K13511+K05929+K14156+K00894+K00655+K00057+K13523+K00968+K13519+K01114
Carbon fixation in photosynthetic organisms	27	184	0.008298823	8.770397e-02	ko00710	Bol037714;Bol021503;Bol002628;Bol022321;Bol041668;Bol036315;Bol002051;Bol010267;Bol024888;Bol025079;Bol038544;Bol004435;Bol040168;Bol043735;Bol001145;Bol028791;Bol039645;Bol040165;Bol000997;Bol017020;Bol035112;Bol030169;Bol043900;Bol014048;Bol006726;Bol016047;Bol004036	K01623+K00927+K00029+K03841+K01595+K00026+K01602+K00855+K00814+K01783+K00615+K05298
Biosynthesis of secondary metabolites	287	2791	0.008770397	8.770397e-02	ko01110	Bol011894;Bol015016;Bol039941;Bol028720;Bol010494;Bol023932;Bol034656;Bol017901;Bol012512;Bol025267;Bol002897;Bol040704;Bol004019;Bol026926;Bol033616;Bol002899;Bol023605;Bol045568;Bol026928;Bol013698;Bol030433;Bol027627;Bol024018;Bol038495;Bol039273;Bol002347;Bol001463;Bol018458;Bol006917;Bol032609;Bol011801;Bol029152;Bol001462;Bol045796;Bol027503;Bol040821;Bol034957;Bol013614;Bol017086;Bol004912…	K01640+K00660+K13232+K09754+K09841+K00588+K00517+K13065+K00514+K05280+K09755+K01757+K01785+K09753+K01853+K11778+K13789+K08242+K00430+K10717+K05277+K05278+K11821+K08081+K01647+K01580+K10760+K05356+K01904+K00764+K01623+K05349+K01188+K01885+K00559+K06127+K09837+K09840+K00927+K10775+K00218+K13606+K00626+K03841+K00128+K01586+K10206+K11819+K01762+K01953+K06125+K01834+K01679+K01658+K01823+K00083+K00161+…
Phenylpropanoid biosynthesis	60	490	0.009845593	9.088240e-02	ko00940	Bol039941;Bol010494;Bol017901;Bol012512;Bol040704;Bol033616;Bol027627;Bol024018;Bol018458;Bol011801;Bol040821;Bol013614;Bol029814;Bol025982;Bol040965;Bol040538;Bol029711;Bol016365;Bol003927;Bol002569;Bol029074;Bol032353;Bol043713;Bol005311;Bol011375;Bol020252;Bol033668;Bol003620;Bol018102;Bol020791;Bol030400;Bol025522;Bol012584;Bol024220;Bol015760;Bol006704;Bol040764;Bol026593;Bol037384;Bol008000…	K09754+K13067+K00588+K13065+K09755+K09753+K00430+K01904+K05349+K01188+K10775+K00083+K00487+K12356+K13068+K05350+K13066
ABC transporters	22	147	0.01292205	1.107604e-01	ko02010	Bol025428;Bol044187;Bol034773;Bol033303;Bol042334;Bol029646;Bol044186;Bol038117;Bol036493;Bol015793;Bol013065;Bol026814;Bol016256;Bol023826;Bol040758;Bol044340;Bol044609;Bol002097;Bol032261;Bol031593;Bol002606;Bol005583	K05681+K05641+K05643+K05658+K05674+K05666
Galactose metabolism	19	125	0.01706979	1.220555e-01	ko00052	Bol014265;Bol000448;Bol009597;Bol039604;Bol006810;Bol012905;Bol020750;Bol008109;Bol003062;Bol005945;Bol037739;Bol024015;Bol004442;Bol003310;Bol019594;Bol010427;Bol044743;Bol017001;Bol025534	K01190+K12309+K01784+K06611+K00849+K01193+K01187+K00850+K01684
Amino sugar and nucleotide sugar metabolism	37	286	0.01709475	1.220555e-01	ko00520	Bol004929;Bol037643;Bol028073;Bol009597;Bol006810;Bol027475;Bol029406;Bol000752;Bol041024;Bol033357;Bol006375;Bol010694;Bol008109;Bol006259;Bol010674;Bol015490;Bol003352;Bol026406;Bol019778;Bol001875;Bol022586;Bol035359;Bol034341;Bol037324;Bol036842;Bol018540;Bol042480;Bol016185;Bol030459;Bol042416;Bol028186;Bol001793;Bol028700;Bol027393;Bol007129;Bol039927;Bol001420	K13648+K00847+K01784+K12450+K08679+K01183+K12448+K00849+K12446+K12449+K00326+K12451+K00012+K00975+K01840+K01809+K00966+K00971
Fructose and mannose metabolism	22	151	0.01729119	1.220555e-01	ko00051	Bol037643;Bol028073;Bol037714;Bol010103;Bol041668;Bol029406;Bol036315;Bol025079;Bol004435;Bol027618;Bol001875;Bol028791;Bol039645;Bol008338;Bol019594;Bol016185;Bol001793;Bol044743;Bol006726;Bol017001;Bol039927;Bol016047	K00847+K01623+K00100+K03841+K00895+K00850+K01840+K01809+K00966+K00971
alpha-Linolenic acid metabolism	21	144	0.01950340	1.300227e-01	ko00592	Bol041048;Bol009405;Bol004638;Bol016343;Bol020515;Bol014643;Bol003620;Bol020716;Bol039224;Bol007153;Bol019944;Bol009209;Bol010926;Bol010804;Bol045293;Bol027569;Bol027826;Bol029161;Bol005051;Bol028996;Bol026877	K01058+K08241+K10526+K05894+K00232+K00454+K10525+K10528+K01723
Peroxisome	29	218	0.02287800	1.393698e-01	ko04146	Bol011894;Bol010336;Bol007277;Bol029614;Bol019344;Bol042411;Bol004008;Bol001489;Bol016688;Bol012052;Bol012557;Bol012553;Bol019944;Bol032331;Bol033074;Bol002856;Bol025454;Bol034639;Bol025453;Bol037024;Bol025833;Bol009936;Bol035700;Bol013612;Bol042574;Bol039160;Bol035871;Bol006999;Bol026966	K01640+K13356+K01897+K13348+K11147+K13354+K00031+K11187+K00232+K13346+K07513+K03781+K12663+K00830+K13347+K13341
Valine, leucine and isoleucine degradation	15	95	0.02322830	1.393698e-01	ko00280	Bol011894;Bol032313;Bol005766;Bol045163;Bol021961;Bol008732;Bol045227;Bol033074;Bol034956;Bol040337;Bol037024;Bol009936;Bol016679;Bol029005;Bol001361	K01640+K00626+K00128+K00020+K00826+K01641+K07513+K01692+K05607
Photosynthesis - antenna proteins	8	40	0.02475692	1.414681e-01	ko00196	Bol001891;Bol009860;Bol044323;Bol038173;Bol030347;Bol037041;Bol007530;Bol012796	K08917+K08907+K08909+K08911+K08915
Ribosome	79	709	0.03049735	1.663492e-01	ko03010	Bol008784;Bol017364;Bol002279;Bol039731;Bol042096;Bol017783;Bol013309;Bol040778;Bol042926;Bol031603;Bol031222;Bol032923;Bol043974;Bol031491;Bol022109;Bol005184;Bol018218;Bol045431;Bol037744;Bol023900;Bol017969;Bol014569;Bol024652;Bol031853;Bol002066;Bol001192;Bol026417;Bol001815;Bol011710;Bol033928;Bol036275;Bol023084;Bol019156;Bol023897;Bol001592;Bol009114;Bol019472;Bol022707;Bol039706;Bol040546…	K02958+K02973+K02938+K02896+K02936+K02987+K02955+K02891+K02935+K02940+K02943+K02866+K02889+K02981+K02907+K02917+K02991+K02947+K02965+K02863+K02967+K02924+K02918+K02966+K02927+K02922+K02875+K02937+K02953+K02921+K02873+K02930+K02989+K02985+K02865+K02894+K02976+K02969+K02949+K02960+K02880+K02872+K02957+K02961+K02945+K02948+K02933+K02941+K02871+K02908+K02925+K02864
Glycosaminoglycan degradation	8	43	0.03675691	1.880732e-01	ko00531	Bol014265;Bol000448;Bol039604;Bol020750;Bol027023;Bol003062;Bol005945;Bol004442	K12309+K07964
Other glycan degradation	10	59	0.03761465	1.880732e-01	ko00511	Bol014265;Bol000448;Bol039604;Bol020750;Bol003062;Bol005945;Bol015415;Bol004442;Bol022152;Bol034262	K01190+K12309+K01227+K01192+K12311
Glycosphingolipid biosynthesis - ganglio series	7	37	0.04539422	2.135962e-01	ko00604	Bol014265;Bol000448;Bol039604;Bol020750;Bol003062;Bol005945;Bol004442	K12309
Steroid biosynthesis	14	95	0.04627917	2.135962e-01	ko00100	Bol038495;Bol044948;Bol027503;Bol005144;Bol015001;Bol040001;Bol044642;Bol021540;Bol018140;Bol036312;Bol002908;Bol038496;Bol028891;Bol042555	K01853+K14423+K08242+K00559+K07748+K09828+K00222+K01824+K00511
Endocytosis	33	273	0.05297919	2.315926e-01	ko04144	Bol035065;Bol035474;Bol037771;Bol010865;Bol021687;Bol007329;Bol003641;Bol010107;Bol018363;Bol028428;Bol004513;Bol036712;Bol023703;Bol009554;Bol007814;Bol043549;Bol031032;Bol041197;Bol044076;Bol019597;Bol013826;Bol003664;Bol034730;Bol011943;Bol011348;Bol041395;Bol001287;Bol034729;Bol011953;Bol006499;Bol034674;Bol037266;Bol011194	K01115+K03283+K11839+K01528+K12493+K12184+K11866+K12489+K12471+K12196+K12194+K00889+K12479+K12198+K12486+K12199+K11247
Synthesis and degradation of ketone bodies	3	10	0.05465745	2.315926e-01	ko00072	Bol011894;Bol032313;Bol045227	K01640+K00626+K01641
Folate biosynthesis	9	55	0.05703874	2.315926e-01	ko00790	Bol016344;Bol018669;Bol041487;Bol007477;Bol024494;Bol039470;Bol031458;Bol025068;Bol033440	K01113+K01930
Photosynthesis	18	134	0.05789816	2.315926e-01	ko00195	Bol006547;Bol005195;Bol022547;Bol016111;Bol011216;Bol027175;Bol002888;Bol029235;Bol031477;Bol014704;Bol006697;Bol040834;Bol033405;Bol038502;Bol023600;Bol019293;Bol030614;Bol019477	K14332+K02113+K02698+K02695+K02716+K02638+K02641+K08901+K02639+K02721+K08902+K03542+K03541+K02636
Fatty acid metabolism	13	90	0.06102845	2.362392e-01	ko00071	Bol029614;Bol032313;Bol042411;Bol005766;Bol001489;Bol019944;Bol008732;Bol033074;Bol040337;Bol037024;Bol009936;Bol027580;Bol029005	K01897+K00626+K00128+K00232+K07513+K01692+K13238+K00001
Protein export	16	118	0.06605314	2.476993e-01	ko03060	Bol020450;Bol036345;Bol026757;Bol039195;Bol013948;Bol012782;Bol004630;Bol005557;Bol042197;Bol028398;Bol018072;Bol024825;Bol030149;Bol033676;Bol001650;Bol014854	K12947+K09490+K13280+K12948+K07342+K09540+K13431+K03217+K09481+K03118
Circadian rhythm - plant	35	302	0.07680799	2.793018e-01	ko04712	Bol015016;Bol034656;Bol025267;Bol013698;Bol002347;Bol034957;Bol005851;Bol005019;Bol023145;Bol033067;Bol018802;Bol026618;Bol012774;Bol034259;Bol043396;Bol016649;Bol032381;Bol004842;Bol016340;Bol023653;Bol020322;Bol031234;Bol014511;Bol036824;Bol044454;Bol003968;Bol006072;Bol007693;Bol028935;Bol014638;Bol006396;Bol036182;Bol036734;Bol027993;Bol031933	K00660+K12134+K12133+K12128+K12127+K12129+K12125+K12116+K12132+K12126+K12135+K12131+K12130+K12120+K12121+K12123+K12122+K12117
Circadian rhythm - mammal	9	60	0.08912569	3.093557e-01	ko04710	Bol018408;Bol014282;Bol037603;Bol040789;Bol032522;Bol002895;Bol036458;Bol044518;Bol026929	K03347+K03094
beta-Alanine metabolism	11	78	0.09183633	3.093557e-01	ko00410	Bol038645;Bol019809;Bol034445;Bol005766;Bol017160;Bol008732;Bol002662;Bol040337;Bol007102;Bol043140;Bol029005	K01580+K00128+K00797+K00276+K01692+K01918
Glyoxylate and dicarboxylate metabolism	13	97	0.09749286	3.093557e-01	ko00630	Bol037594;Bol032313;Bol021197;Bol024888;Bol044480;Bol015943;Bol040168;Bol024073;Bol043735;Bol027824;Bol040165;Bol028901;Bol030407	K01647+K00626+K00122+K00026+K01681+K01602+K00015+K00049+K01455
Butanoate metabolism	11	79	0.09843668	3.093557e-01	ko00650	Bol011894;Bol038645;Bol019809;Bol034445;Bol010103;Bol032313;Bol004391;Bol045227;Bol032785;Bol040337;Bol008338	K01640+K01580+K00100+K00626+K00161+K01641+K01652+K01692
Aminoacyl-tRNA biosynthesis	18	144	0.0996228	3.093557e-01	ko00970	Bol016687;Bol032408;Bol008410;Bol039667;Bol031330;Bol001717;Bol010850;Bol032453;Bol002698;Bol041828;Bol037601;Bol024951;Bol040366;Bol006576;Bol032850;Bol042528;Bol042436;Bol028034	K01875+K01866+K01885+K01892+K01881+K01867+K01873+K01874+K02433+K01893+K01868+K02434
Nitrogen metabolism	15	116	0.1005406	3.093557e-01	ko00910	Bol041180;Bol045264;Bol028376;Bol011375;Bol034703;Bol025522;Bol027988;Bol002020;Bol002145;Bol014032;Bol010004;Bol040288;Bol021195;Bol038638;Bol028901	K01674+K01501+K10775+K01953+K00264+K00262+K01673+K01915+K00284+K01455
Ascorbate and aldarate metabolism	19	157	0.1172491	3.517473e-01	ko00053	Bol039282;Bol035218;Bol028954;Bol045305;Bol029773;Bol005766;Bol008732;Bol041165;Bol008923;Bol014364;Bol034341;Bol042680;Bol030537;Bol030459;Bol028483;Bol040892;Bol003942;Bol029005;Bol006503	K00423+K00469+K00128+K00434+K00064+K00012+K14190
Tryptophan metabolism	24	207	0.1240177	3.629786e-01	ko00380	Bol018790;Bol042280;Bol039271;Bol045264;Bol002569;Bol032313;Bol005766;Bol001438;Bol044675;Bol034615;Bol008732;Bol002698;Bol040337;Bol025454;Bol034639;Bol025453;Bol030092;Bol035334;Bol033528;Bol006999;Bol000938;Bol033477;Bol029005;Bol028034	K01237+K11821+K01501+K00626+K00128+K11819+K01867+K01692+K03781+K11818
Taurine and hypotaurine metabolism	5	32	0.1583093	4.150745e-01	ko00430	Bol038645;Bol019809;Bol034445;Bol033584;Bol044477	K01580+K00681+K10712
Vitamin B6 metabolism	5	32	0.1583093	4.150745e-01	ko00750	Bol001357;Bol013254;Bol014364;Bol013019;Bol005688	K13248+K05275+K01733+K06215
Ether lipid metabolism	9	68	0.1585439	4.150745e-01	ko00565	Bol035065;Bol024637;Bol008037;Bol015937;Bol034730;Bol010455;Bol034729;Bol013141;Bol011194	K01115+K06123+K13519+K01114
Fatty acid elongation in mitochondria	2	8	0.1589031	4.150745e-01	ko00062	Bol007893;Bol019995	K01074
Glycolysis / Gluconeogenesis	28	254	0.1591119	4.150745e-01	ko00010	Bol030433;Bol037714;Bol021503;Bol041668;Bol005766;Bol027516;Bol004391;Bol036315;Bol038918;Bol010267;Bol025079;Bol038544;Bol004435;Bol008732;Bol042765;Bol015688;Bol001957;Bol028791;Bol027580;Bol039645;Bol019594;Bol039661;Bol044743;Bol006726;Bol038208;Bol017001;Bol016047;Bol029005	K01785+K01623+K00927+K03841+K00128+K01834+K00161+K01568+K00627+K00134+K00001+K00850
Phagosome	35	326	0.1639471	4.185883e-01	ko04145	Bol041049;Bol019936;Bol021308;Bol041861;Bol015079;Bol039673;Bol023341;Bol035361;Bol006648;Bol036852;Bol010591;Bol038710;Bol029134;Bol042197;Bol036297;Bol022137;Bol030149;Bol004042;Bol013826;Bol011718;Bol031404;Bol007014;Bol036858;Bol019619;Bol006496;Bol018259;Bol037029;Bol038491;Bol034666;Bol003943;Bol032255;Bol015225;Bol035869;Bol027690;Bol031604	K01365+K08488+K02153+K08057+K08054+K04392+K02148+K07342+K09481+K00921+K07375+K07374+K02145+K02155+K05692+K02146
Ubiquinone and other terpenoid-quinone biosynthesis	12	99	0.1824652	4.561630e-01	ko00130	Bol029711;Bol005144;Bol003620;Bol009621;Bol012584;Bol044675;Bol034615;Bol027569;Bol037294;Bol033528;Bol010343;Bol000938	K01904+K06127+K06125+K00815+K05928+K12501
Sphingolipid metabolism	11	90	0.1884680	4.615543e-01	ko00600	Bol017754;Bol014265;Bol000448;Bol039604;Bol020750;Bol025273;Bol003062;Bol005945;Bol004442;Bol015584;Bol001594	K12349+K01190+K12309+K04713
Glycine, serine and threonine metabolism	13	112	0.2114587	4.948316e-01	ko00260	Bol016688;Bol002662;Bol013019;Bol045232;Bol024073;Bol027824;Bol023854;Bol013640;Bol042574;Bol013252;Bol000717;Bol028878;Bol013540	K00133+K00276+K01733+K12235+K00058+K00872+K00830+K12524+K00600+K00281
Flavone and flavonol biosynthesis	11	93	0.2180168	4.948316e-01	ko00944	Bol040704;Bol018458;Bol004912;Bol021794;Bol045734;Bol021317;Bol004412;Bol037527;Bol021737;Bol038834;Bol027603	K05280+K05279+K10757+K00724+K13083
Glycerolipid metabolism	17	153	0.2205511	4.948316e-01	ko00561	Bol032187;Bol041066;Bol042375;Bol005766;Bol003012;Bol017963;Bol043418;Bol033675;Bol008732;Bol033746;Bol007598;Bol010455;Bol030981;Bol020992;Bol002573;Bol022722;Bol029005	K13508+K00901+K00128+K13513+K03715+K00679+K00655+K13523+K13519+K01054+K11155
Pentose and glucuronate interconversions	37	359	0.2238256	4.948316e-01	ko00040	Bol012123;Bol021323;Bol002496;Bol032275;Bol006220;Bol021650;Bol029975;Bol040775;Bol003158;Bol024799;Bol007454;Bol005766;Bol008732;Bol042823;Bol014374;Bol027846;Bol019397;Bol010477;Bol010979;Bol017528;Bol036708;Bol034341;Bol011820;Bol022032;Bol042131;Bol017020;Bol016592;Bol005077;Bol014890;Bol042220;Bol025096;Bol030459;Bol043900;Bol008778;Bol020682;Bol019147;Bol029005	K01184+K01051+K01728+K00128+K00012+K01783
Riboflavin metabolism	7	55	0.2264593	4.948316e-01	ko00740	Bol042112;Bol021658;Bol008333;Bol004703;Bol032766;Bol037440;Bol011963	K00861+K00794+K01078+K11752
Stilbenoid, diarylheptanoid and gingerol biosynthesis	38	370	0.2267978	4.948316e-01	ko00945	Bol015016;Bol039941;Bol010494;Bol023932;Bol017901;Bol012512;Bol025267;Bol004019;Bol033616;Bol032609;Bol029152;Bol040821;Bol034957;Bol017086;Bol004912;Bol029814;Bol021794;Bol041013;Bol043713;Bol005311;Bol028914;Bol030226;Bol040682;Bol015760;Bol006704;Bol037527;Bol031079;Bol008000;Bol021737;Bol037661;Bol042801;Bol002308;Bol020277;Bol018555;Bol016302;Bol032490;Bol033477;Bol016303	K13232+K09754+K00588+K00517+K13065+K00487
Alanine, aspartate and glutamate metabolism	18	167	0.2512934	5.384859e-01	ko00250	Bol038645;Bol028786;Bol034847;Bol019809;Bol034445;Bol034703;Bol030405;Bol045332;Bol043618;Bol027988;Bol033219;Bol002020;Bol014032;Bol000997;Bol040288;Bol043527;Bol042574;Bol038638	K01580+K00764+K01955+K01953+K00278+K01755+K00264+K00262+K01915+K00814+K13566+K00830
Linoleic acid metabolism	5	38	0.2572492	5.415773e-01	ko00591	Bol010103;Bol010804;Bol045293;Bol008338;Bol027826	K00100+K00454
Nicotinate and nicotinamide metabolism	4	29	0.2646741	5.476016e-01	ko00760	Bol030405;Bol044712;Bol011724;Bol039749	K00278+K00763+K01239
Arginine and proline metabolism	17	159	0.2699685	5.490885e-01	ko00330	Bol034377;Bol021583;Bol030497;Bol005766;Bol043618;Bol017160;Bol008732;Bol007102;Bol002020;Bol014032;Bol040288;Bol016209;Bol001185;Bol038638;Bol010462;Bol023248;Bol029005	K01611+K00472+K00128+K01755+K00797+K00262+K01915+K12657+K01427+K00818+K00819
Biotin metabolism	2	12	0.2968202	5.936404e-01	ko00780	Bol004560;Bol029997	K01942+K01012
Lysine degradation	8	71	0.3113512	6.124942e-01	ko00310	Bol032313;Bol005766;Bol025176;Bol030314;Bol008732;Bol040337;Bol002326;Bol029005	K00626+K00128+K11433+K11422+K01692+K00658
Tropane, piperidine and pyridine alkaloid biosynthesis	10	92	0.3192481	6.178995e-01	ko00960	Bol043251;Bol006162;Bol004008;Bol044675;Bol034615;Bol002662;Bol033528;Bol000938;Bol041129;Bol033276	K08081+K00815+K00276
Isoquinoline alkaloid biosynthesis	6	52	0.3292894	6.272179e-01	ko00950	Bol044675;Bol034615;Bol002662;Bol019645;Bol033528;Bol000938	K00815+K00276+K01592
Spliceosome	64	675	0.3630918	6.807971e-01	ko03040	Bol007635;Bol025428;Bol035474;Bol044187;Bol034773;Bol003052;Bol034018;Bol025510;Bol033303;Bol042334;Bol038125;Bol029646;Bol044186;Bol003718;Bol038117;Bol044616;Bol034591;Bol015793;Bol015539;Bol013065;Bol007329;Bol016256;Bol045124;Bol010107;Bol027600;Bol018363;Bol004513;Bol043170;Bol012918;Bol026688;Bol043802;Bol023620;Bol036094;Bol027332;Bol023703;Bol009554;Bol028393;Bol006928;Bol012221;Bol015160…	K12741+K12843+K03283+K12857+K12844+K12860+K11096+K12845+K12818+K12662+K12622+K13025+K12859+K12823+K12621+K12873+K12846+K12839+K12868+K12858+K12826+K12890+K12813+K12880+K12896+K11984+K12816
Phenylalanine metabolism	24	245	0.3714697	6.857902e-01	ko00360	Bol039941;Bol010494;Bol013614;Bol025982;Bol040965;Bol029711;Bol043713;Bol005311;Bol011375;Bol020252;Bol003620;Bol025522;Bol012584;Bol044675;Bol034615;Bol006704;Bol002662;Bol037384;Bol037385;Bol027569;Bol003517;Bol033528;Bol002367;Bol000938	K09754+K00588+K00430+K01904+K10775+K00815+K00487+K00276
Lipoic acid metabolism	1	5	0.3774874	6.863407e-01	ko00785	Bol008808	K03644
Limonene and pinene degradation	27	279	0.385013	6.895755e-01	ko00903	Bol023932;Bol004019;Bol032609;Bol029152;Bol017086;Bol004912;Bol021794;Bol041013;Bol043713;Bol028914;Bol005766;Bol030226;Bol040682;Bol008732;Bol034956;Bol040337;Bol037527;Bol031079;Bol021737;Bol042801;Bol002308;Bol010754;Bol018555;Bol016302;Bol033477;Bol029005;Bol016303	K00517+K00128+K00120+K01692+K01076
Non-homologous end-joining	3	26	0.4218776	7.444899e-01	ko03450	Bol022044;Bol006615;Bol009708	K03512+K10886+K10866
Indole alkaloid biosynthesis	6	59	0.4454922	7.747690e-01	ko00901	Bol045568;Bol006917;Bol020561;Bol035738;Bol037639;Bol004189	K01757
Phenylalanine, tyrosine and tryptophan biosynthesis	9	93	0.4673067	7.958824e-01	ko00400	Bol005314;Bol044675;Bol034615;Bol013589;Bol043014;Bol023943;Bol033528;Bol001179;Bol000938	K01658+K00815+K01626+K01850+K13832
Sulfur relay system	3	28	0.4708971	7.958824e-01	ko04122	Bol030070;Bol018459;Bol007117	K14168+K03639+K11996
Glucosinolate biosynthesis	10	105	0.4807824	8.013040e-01	ko00966	Bol042280;Bol001438;Bol021961;Bol044675;Bol034615;Bol035334;Bol033528;Bol016679;Bol000938;Bol033477	K11821+K11819+K00826+K11818+K12156
Glutathione metabolism	17	185	0.5097929	8.380157e-01	ko00480	Bol044451;Bol012557;Bol017160;Bol044669;Bol029651;Bol041165;Bol044879;Bol004386;Bol007102;Bol033584;Bol042680;Bol022125;Bol001805;Bol004625;Bol029333;Bol031137;Bol044962	K10807+K00031+K00797+K00432+K00799+K00434+K01256+K00681+K00036+K00033+K10808
Proteasome	13	142	0.5241448	8.432749e-01	ko03050	Bol016221;Bol022679;Bol002737;Bol033568;Bol028348;Bol015549;Bol010679;Bol038517;Bol015428;Bol020624;Bol015949;Bol025360;Bol018512	K03061+K03031+K03065+K03062+K03064+K03063+K03039+K02726+K03038+K03030+K02730+K03029
Regulation of autophagy	14	154	0.5328377	8.432749e-01	ko04140	Bol040768;Bol024280;Bol028257;Bol034054;Bol016122;Bol020222;Bol005229;Bol004600;Bol026470;Bol040429;Bol043852;Bol018448;Bol031804;Bol012060	K08332+K08341+K07198+K08336+K08339
Selenocompound metabolism	4	42	0.5340741	8.432749e-01	ko00450	Bol040366;Bol020542;Bol001341;Bol012427	K01874+K00384+K13811
Pantothenate and CoA biosynthesis	6	66	0.5569605	8.679904e-01	ko00770	Bol002389;Bol021961;Bol032785;Bol023851;Bol043140;Bol016679	K01922+K00826+K01652+K09680+K01918
Cysteine and methionine metabolism	19	214	0.5687216	8.691454e-01	ko00270	Bol034377;Bol030497;Bol001438;Bol016688;Bol044675;Bol014463;Bol034615;Bol017160;Bol009286;Bol007102;Bol021644;Bol033528;Bol000717;Bol003138;Bol000938;Bol022938;Bol028702;Bol005587;Bol010411	K01611+K01762+K00133+K00815+K00547+K00797+K00789+K01738+K12524+K01251+K05933
Propanoate metabolism	7	80	0.5934368	8.691454e-01	ko00640	Bol032313;Bol005766;Bol011186;Bol008732;Bol040337;Bol036842;Bol029005	K00626+K00128+K02160+K01692+K00224
Basal transcription factors	13	149	0.595967	8.691454e-01	ko03022	Bol012089;Bol025510;Bol024514;Bol036593;Bol043170;Bol030993;Bol040373;Bol035227;Bol017456;Bol030783;Bol016691;Bol011360;Bol039889	K03138+K03130+K03120+K03135+K03125+K03134+K03143+K06634+K03126+K03139
Oxidative phosphorylation	30	343	0.6044737	8.691454e-01	ko00190	Bol039673;Bol032304;Bol043070;Bol007470;Bol040723;Bol040911;Bol031586;Bol032643;Bol018442;Bol005195;Bol029134;Bol004277;Bol014229;Bol011581;Bol021536;Bol002719;Bol012223;Bol004042;Bol003150;Bol039615;Bol023378;Bol042383;Bol042205;Bol006496;Bol038491;Bol035649;Bol034666;Bol020978;Bol032255;Bol020698	K02153+K03946+K01507+K11353+K02135+K03885+K02113+K02148+K00411+K01535+K03941+K03955+K02140+K02145+K02155+K02146
Citrate cycle (TCA cycle)	11	127	0.6051218	8.691454e-01	ko00020	Bol037594;Bol002578;Bol004391;Bol024888;Bol012557;Bol042765;Bol044480;Bol015688;Bol015943;Bol043735;Bol002326	K01647+K01679+K00161+K00026+K00031+K00627+K01681+K00658
Lysine biosynthesis	4	46	0.6077098	8.691454e-01	ko00300	Bol009018;Bol001438;Bol016688;Bol000717	K01586+K10206+K00133+K12524
Ubiquitin mediated proteolysis	38	434	0.6084018	8.691454e-01	ko04120	Bol018408;Bol014282;Bol037603;Bol010268;Bol040789;Bol041694;Bol032522;Bol002895;Bol014984;Bol036458;Bol044518;Bol036750;Bol027849;Bol028257;Bol016818;Bol034816;Bol035081;Bol026929;Bol032331;Bol004348;Bol026116;Bol026235;Bol028221;Bol023558;Bol027999;Bol013129;Bol031511;Bol014782;Bol037906;Bol040021;Bol035739;Bol035910;Bol038037;Bol003274;Bol033996;Bol009879;Bol040470;Bol017176	K03347+K03094+K10581+K10615+K03364+K10609+K10601+K10590+K03872+K10578+K10143+K10606+K03349+K06689+K03354+K04506+K12456+K03358+K10573+K10144+K09561+K10580
Other types of O-glycan biosynthesis	3	35	0.6246827	8.819050e-01	ko00514	Bol010923;Bol029677;Bol042940	K09667+K13667
N-Glycan biosynthesis	7	83	0.6328761	8.830829e-01	ko00510	Bol041139;Bol006927;Bol038238;Bol001120;Bol000588;Bol011953;Bol027638	K01228+K05546+K01001+K03842+K03845+K03850+K12667+K12666
Histidine metabolism	4	48	0.641728	8.851421e-01	ko00340	Bol005766;Bol008732;Bol036801;Bol029005	K00128+K00765
Sulfur metabolism	7	85	0.6579194	8.971628e-01	ko00920	Bol042280;Bol035334;Bol021644;Bol001341;Bol023144;Bol003138;Bol020154	K01014+K01738+K13811+K00392+K00387
Tyrosine metabolism	8	98	0.6709853	9.046993e-01	ko00350	Bol044675;Bol034615;Bol002662;Bol019645;Bol027580;Bol033528;Bol000938;Bol037473	K00815+K00276+K01592+K00001+K00451
Pyruvate metabolism	16	195	0.695253	9.270040e-01	ko00620	Bol002628;Bol022321;Bol032313;Bol005766;Bol004391;Bol002051;Bol024888;Bol011186;Bol008732;Bol042765;Bol015688;Bol024073;Bol043735;Bol027824;Bol035112;Bol029005	K00029+K00626+K00128+K00161+K01595+K00026+K02160+K00627+K00015+K00049
Porphyrin and chlorophyll metabolism	12	149	0.7050352	9.297167e-01	ko00860	Bol039667;Bol010103;Bol006162;Bol004008;Bol026165;Bol032453;Bol008338;Bol022823;Bol026880;Bol045642;Bol014747;Bol036541	K01885+K00218+K13606+K10960+K03405+K08099+K04040+K02492
Natural killer cell mediated cytotoxicity	10	128	0.7311307	9.470225e-01	ko04650	Bol021770;Bol010591;Bol017520;Bol039895;Bol001903;Bol019619;Bol014678;Bol020864;Bol027690;Bol020940	K04371+K04392+K06268+K04368
Brassinosteroid biosynthesis	2	28	0.7339424	9.470225e-01	ko00905	Bol015404;Bol044018	K09587+K09588
Anthocyanin biosynthesis	1	15	0.7588442	9.589617e-01	ko00942	Bol021317	K12930
Arachidonic acid metabolism	3	43	0.759178	9.589617e-01	ko00590	Bol044669;Bol033584;Bol044962	K00432+K00681
RNA transport	54	654	0.7806515	9.758144e-01	ko03013	Bol040103;Bol021466;Bol007033;Bol042040;Bol014433;Bol003507;Bol045537;Bol012610;Bol027349;Bol012336;Bol029668;Bol006525;Bol032756;Bol006236;Bol035172;Bol013356;Bol031568;Bol041892;Bol002157;Bol012918;Bol030144;Bol026688;Bol025423;Bol029989;Bol001314;Bol040549;Bol040870;Bol017578;Bol040424;Bol028047;Bol016803;Bol031313;Bol029275;Bol042090;Bol006508;Bol044714;Bol034579;Bol005096;Bol040373;Bol044818…	K13126+K14298+K03243+K14308+K14297+K03252+K03236+K00974+K03231+K09291+K12160+K03113+K13137+K03259+K14004+K14314+K14306+K13025+K03538+K03242+K13171+K03257+K03249+K14325+K03254+K07936+K12880+K01164+K03260+K14319+K14301+K03539+K13174+K03240
Benzoxazinoid biosynthesis	3	46	0.798391	9.802260e-01	ko00402	Bol033374;Bol012626;Bol025928	K13229+K13228
C5-Branched dibasic acid metabolism	1	17	0.8005179	9.802260e-01	ko00660	Bol032785	K01652
Plant hormone signal transduction	138	1634	0.8210094	9.951629e-01	ko04075	Bol009974;Bol028705;Bol042410;Bol006196;Bol042692;Bol027052;Bol037314;Bol004514;Bol042309;Bol004283;Bol011099;Bol006209;Bol008262;Bol010877;Bol044607;Bol028409;Bol008887;Bol013937;Bol012873;Bol019418;Bol021779;Bol042864;Bol026192;Bol014595;Bol017479;Bol027532;Bol004758;Bol003195;Bol041042;Bol033526;Bol043909;Bol008884;Bol004515;Bol036563;Bol034740;Bol006550;Bol017163;Bol029586;Bol018082;Bol020987…	K14489+K13422+K14487+K14431+K14510+K14496+K14491+K14486+K14492+K14506+K13416+K14501+K13946+K14493+K14497+K13415+K14432+K14504+K13464+K14509+K14515+K14512+K14484+K14505+K14500+K13449+K14503+K14485+K14490+K14495
Ribosome biogenesis in eukaryotes	38	490	0.8621393	1.000000e+00	ko03008	Bol033177;Bol002498;Bol007344;Bol016454;Bol042252;Bol004151;Bol034243;Bol034591;Bol019737;Bol045170;Bol009518;Bol021403;Bol006090;Bol019275;Bol000651;Bol029989;Bol003948;Bol028515;Bol028111;Bol039546;Bol030546;Bol041915;Bol000751;Bol016659;Bol034579;Bol012093;Bol026768;Bol043814;Bol043237;Bol039452;Bol007992;Bol010135;Bol012103;Bol002275;Bol034023;Bol040892;Bol027993;Bol028425	K14564+K14561+K06943+K12619+K14563+K14569+K03264+K12845+K02218+K11108+K14549+K13288+K14559+K14548+K03538+K14571+K14574+K14558+K14565+K07936+K14572+K11129+K14570+K01164+K07179+K14555+K14556+K14521+K03539
One carbon pool by folate	2	42	0.903611	1.000000e+00	ko00670	Bol028878;Bol023820	K00600+K00297
RNA polymerase	6	104	0.9175022	1.000000e+00	ko03020	Bol036983;Bol025949;Bol012024;Bol017131;Bol032242;Bol004703	K03006+K03015+K03013+K03025+K03014+K03010
Base excision repair	6	104	0.9175022	1.000000e+00	ko03410	Bol027468;Bol022044;Bol013626;Bol006575;Bol018903;Bol012389	K03504+K03512+K02330+K10773+K03506+K02326+K01246
Pyrimidine metabolism	23	331	0.9288896	1.000000e+00	ko00240	Bol036983;Bol017435;Bol025949;Bol034847;Bol027468;Bol044451;Bol012024;Bol017131;Bol045332;Bol024339;Bol006575;Bol014620;Bol007213;Bol032242;Bol004703;Bol033219;Bol020542;Bol018903;Bol010282;Bol012427;Bol031137;Bol025159;Bol041636	K03006+K00962+K03015+K01955+K03504+K10807+K03013+K03025+K01937+K03506+K01510+K03014+K03010+K00384+K02326+K10808+K00761+K13421
SNARE interactions in vesicular transport	7	124	0.9391151	1.000000e+00	ko04130	Bol012480;Bol015554;Bol021308;Bol013939;Bol009849;Bol021079;Bol023100	K08486+K08516+K08488+K08490+K08495+K08506
mRNA surveillance pathway	29	413	0.9416082	1.000000e+00	ko03015	Bol007635;Bol040103;Bol042040;Bol027053;Bol034018;Bol003507;Bol012610;Bol016647;Bol028809;Bol013088;Bol026688;Bol031853;Bol025423;Bol001314;Bol017578;Bol009750;Bol031313;Bol029275;Bol006508;Bol044714;Bol005096;Bol032497;Bol039461;Bol023542;Bol020941;Bol021802;Bol012322;Bol024982;Bol002457	K14411+K13126+K06965+K13917+K13025+K13171+K14376+K14325+K14397+K03456
Inositol phosphate metabolism	10	167	0.9427143	1.000000e+00	ko00562	Bol015926;Bol029773;Bol018098;Bol031011;Bol013826;Bol028841;Bol044629;Bol011348;Bol013141;Bol012544	K01099+K00469+K01110+K00921+K00889+K01858+K01114+K00010
Plant-pathogen interaction	130	1643	0.9579896	1.000000e+00	ko04626	Bol023801;Bol042692;Bol008885;Bol037640;Bol004514;Bol008888;Bol008929;Bol008928;Bol026836;Bol012386;Bol044839;Bol011918;Bol021770;Bol008262;Bol026249;Bol028409;Bol028109;Bol021376;Bol004861;Bol025322;Bol042864;Bol028936;Bol008001;Bol004758;Bol041042;Bol043911;Bol012525;Bol004766;Bol008884;Bol004515;Bol042107;Bol034740;Bol015339;Bol043451;Bol007513;Bol000937;Bol018178;Bol033673;Bol021599;Bol039895…	K13420+K13422+K13428+K13430+K13447+K02358+K04371+K13448+K13457+K13412+K13416+K13414+K12795+K13417+K13464+K04079+K05391+K14512+K13456+K13460+K13459+K13425+K13426+K13449+K13429+K04368+K02183+K13462
Purine metabolism	23	347	0.9580944	1.000000e+00	ko00230	Bol036983;Bol017435;Bol025949;Bol028786;Bol027468;Bol043598;Bol044451;Bol012024;Bol017131;Bol042039;Bol011724;Bol002076;Bol039749;Bol006575;Bol007213;Bol032242;Bol004703;Bol042342;Bol018903;Bol001341;Bol010462;Bol032668;Bol031137	K03006+K00962+K03015+K00764+K03504+K00759+K10807+K03013+K03025+K01239+K00948+K03506+K01510+K03014+K03010+K00856+K02326+K13811+K01427+K01488+K10808
Valine, leucine and isoleucine biosynthesis	5	104	0.96407	1.000000e+00	ko00290	Bol004391;Bol021961;Bol032785;Bol024951;Bol016679	K00161+K00826+K01652+K01873
Glycosylphosphatidylinositol(GPI)-anchor biosynthesis	1	36	0.967132	1.000000e+00	ko00563	Bol045826	K05310
Terpenoid backbone biosynthesis	14	238	0.9720181	1.000000e+00	ko00900	Bol001463;Bol001462;Bol045796;Bol015523;Bol016454;Bol035975;Bol032313;Bol002321;Bol002232;Bol025186;Bol026165;Bol045227;Bol027626;Bol021045	K11778+K13789+K05356+K00626+K01823+K01597+K10960+K01641+K00021+K01770
RNA degradation	31	469	0.9776583	1.000000e+00	ko03018	Bol040103;Bol042040;Bol039353;Bol017435;Bol003507;Bol016454;Bol012610;Bol006405;Bol027600;Bol036094;Bol019001;Bol025423;Bol009061;Bol001314;Bol009919;Bol008373;Bol001696;Bol019419;Bol020707;Bol031313;Bol006508;Bol044714;Bol005096;Bol012552;Bol021753;Bol035227;Bol018439;Bol023542;Bol012103;Bol009855;Bol004944	K13126+K10643+K00962+K12619+K12604+K12622+K12621+K12585+K12581+K04077+K07573+K12614+K12602+K12603
Phosphatidylinositol signaling system	10	203	0.9904015	1.000000e+00	ko04070	Bol015926;Bol042375;Bol018098;Bol031011;Bol013826;Bol044629;Bol011348;Bol020992;Bol014217;Bol043778	K01099+K00901+K01110+K00921+K00889+K02183
Diterpenoid biosynthesis	3	103	0.9964202	1.000000e+00	ko00904	Bol018958;Bol033374;Bol038540	K04125+K05282+K04121
DNA replication	5	143	0.9971875	1.000000e+00	ko03030	Bol027468;Bol024338;Bol006575;Bol042553;Bol018903	K03504+K10744+K03506+K02209+K02326
Mismatch repair	3	108	0.9975753	1.000000e+00	ko03430	Bol027468;Bol001277;Bol016540	K03504+K10858
Nucleotide excision repair	8	215	0.9992768	1.000000e+00	ko03420	Bol036458;Bol027468;Bol040162;Bol018482;Bol006575;Bol030783;Bol016691;Bol018903	K10609+K03504+K10839+K10846+K03506+K03143+K06634+K02326
Homologous recombination	3	156	0.9999506	1.000000e+00	ko03440	Bol027468;Bol031290;Bol009708	K03504+K10901+K10866
Zeatin biosynthesis	4	259	1	1.000000e+00	ko00908	Bol004888;Bol016454;Bol012626;Bol031911	K10717+K10760+K13493+K13496
