# Supplementary material for: Transcriptome profile analysis of young floral buds of fertile and sterile plants from the self-pollinated offspring of the hybrid between novel restorer line NR1 and Nsa CMS line in Brassica napus
Source: BMC Genomics. 2013 Jan 16;14:26. doi: 10.1186/1471-2164-14-26 (PMC3556089; doi:10.1186/1471-2164-14-26)
Supplement: Additional file 10 — Pathways corresponding to DEGs from B. rapa. [file 1471-2164-14-26-S10.path]

#Pathway	Sample1 (1919)	Sample2 (21093)	Pvalue	Qvalue	Pathway ID	Genes	KOs
Metabolic pathways	532	4529	6.115454e-12	7.338545e-10	ko01100	Bra000559;Bra003795;Bra028324;Bra004386;Bra033967;Bra012212;Bra034658;Bra008223;Bra033272;Bra025794;Bra010554;Bra019812;Bra011566;Bra012211;Bra017681;Bra013290;Bra016475;Bra033117;Bra008229;Bra039919;Bra004613;Bra032631;Bra030647;Bra029151;Bra037236;Bra035078;Bra017333;Bra014263;Bra016739;Bra007966;Bra039216;Bra030850;Bra015740;Bra023600;Bra015486;Bra011475;Bra004491;Bra025631;Bra008173;Bra020664…	K00660+K09754+K09841+K00517+K00588+K00514+K00423+K05280+K09755+K01113+K01213+K01184+K14423+K01757+K01955+K08248+K01853+K09753+K13789+K01058+K00430+K10717+K09458+K01115+K01190+K12309+K13248+K00122+K05277+K05278+K01580+K08249+K02366+K09840+K01051+K00031+K01647+K13508+K01099+K00847+K00696+K05933+K00100+K00218+K00826+K00472+K08913+K07432+K01942+K00901+K00820+K04040+K01937+K01904+K02160+K00940+K03015+…
Carbon fixation in photosynthetic organisms	31	151	1.299196e-05	7.795176e-04	ko00710	Bra009866;Bra024730;Bra028543;Bra004710;Bra017233;Bra019634;Bra034729;Bra035124;Bra009517;Bra028934;Bra019639;Bra006960;Bra014841;Bra028174;Bra032939;Bra026426;Bra033861;Bra011884;Bra009244;Bra016353;Bra028181;Bra010717;Bra024580;Bra028624;Bra006107;Bra035516;Bra023235;Bra004898;Bra014720;Bra030945;Bra019797	K00029+K01595+K01623+K00873+K00927+K03841+K01602+K05298+K00855+K01783+K00814+K00026+K00615+K01100
Carotenoid biosynthesis	39	218	3.208964e-05	1.283586e-03	ko00906	Bra028324;Bra012212;Bra025794;Bra012211;Bra016475;Bra008229;Bra031550;Bra013386;Bra014533;Bra013378;Bra028513;Bra004735;Bra006318;Bra003799;Bra035264;Bra040686;Bra027602;Bra012551;Bra019545;Bra003736;Bra006391;Bra015802;Bra001100;Bra017597;Bra025064;Bra037954;Bra004263;Bra029825;Bra038437;Bra021558;Bra002347;Bra023603;Bra033975;Bra028825;Bra006838;Bra022002;Bra040203;Bra013200;Bra037130	K09841+K00514+K09843+K09840+K02291+K06443+K09837+K09842+K06444+K09838
Starch and sucrose metabolism	84	623	0.0001645377	4.936131e-03	ko00500	Bra013290;Bra023600;Bra036143;Bra025631;Bra040532;Bra014540;Bra009830;Bra000354;Bra007452;Bra019370;Bra029158;Bra031879;Bra037677;Bra036219;Bra004202;Bra015364;Bra033348;Bra004535;Bra039462;Bra015497;Bra015135;Bra037495;Bra028279;Bra022549;Bra011881;Bra021650;Bra037315;Bra038548;Bra026230;Bra004892;Bra028254;Bra017257;Bra020465;Bra005091;Bra027148;Bra025216;Bra033195;Bra012366;Bra034140;Bra037786…	K01213+K01184+K05349+K01188+K01051+K00847+K00696+K01179+K01087+K00697+K13648+K00975+K08679+K01177+K01193+K00012+K05350+K01187+K00688
Pentose phosphate pathway	20	94	0.0002572947	5.968372e-03	ko00030	Bra028543;Bra017233;Bra025751;Bra005344;Bra009517;Bra019639;Bra006960;Bra014841;Bra028474;Bra006197;Bra030394;Bra026426;Bra011884;Bra009244;Bra010717;Bra038519;Bra039172;Bra011089;Bra004898;Bra012940	K01623+K00852+K00948+K03841+K00036+K00616+K00850+K01783+K00033+K00615
Glycolysis / Gluconeogenesis	37	225	0.0002984186	5.968372e-03	ko00010	Bra008718;Bra006284;Bra002942;Bra028543;Bra017233;Bra024619;Bra019634;Bra034729;Bra035124;Bra009517;Bra017345;Bra012418;Bra028934;Bra018090;Bra019639;Bra006960;Bra026904;Bra001645;Bra014841;Bra040146;Bra018378;Bra025167;Bra016330;Bra028057;Bra030394;Bra010553;Bra037997;Bra026426;Bra011884;Bra010717;Bra017753;Bra026068;Bra038519;Bra011674;Bra011089;Bra012940;Bra015693	K01785+K01568+K01623+K00128+K00873+K00927+K00627+K00161+K00134+K00382+K03841+K01689+K00850+K01792+K00001
Fructose and mannose metabolism	23	124	0.0007473972	1.084235e-02	ko00051	Bra014540;Bra005729;Bra007452;Bra029158;Bra009580;Bra028279;Bra028543;Bra016442;Bra017233;Bra009517;Bra019639;Bra006960;Bra014841;Bra030394;Bra026426;Bra016184;Bra011884;Bra035220;Bra010717;Bra038519;Bra011089;Bra025858;Bra012940	K00847+K00100+K01623+K00895+K03841+K00850+K01840
Valine, leucine and isoleucine degradation	18	89	0.0009650874	1.084235e-02	ko00280	Bra031699;Bra020710;Bra036182;Bra018694;Bra024619;Bra029966;Bra033126;Bra037501;Bra018090;Bra001645;Bra016330;Bra020673;Bra032700;Bra009963;Bra033483;Bra010553;Bra017753;Bra011674	K00826+K00626+K00020+K00128+K01641+K00382+K07513+K01692+K05607
Pyruvate metabolism	28	166	0.001027612	1.084235e-02	ko00620	Bra006352;Bra006305;Bra009866;Bra024730;Bra020710;Bra036182;Bra004710;Bra024619;Bra019634;Bra037501;Bra017345;Bra012418;Bra028934;Bra018090;Bra001645;Bra024737;Bra025167;Bra016330;Bra028057;Bra010553;Bra004275;Bra003537;Bra017753;Bra028624;Bra006107;Bra011674;Bra004763;Bra030945	K02160+K00029+K01595+K00626+K00128+K00873+K00627+K00161+K00382+K01638+K00015+K00049+K00026+K01069
Biosynthesis of secondary metabolites	275	2547	0.001030493	1.084235e-02	ko01110	Bra000559;Bra003795;Bra028324;Bra004386;Bra033967;Bra012212;Bra034658;Bra024450;Bra011353;Bra024129;Bra033272;Bra025794;Bra019812;Bra011566;Bra012211;Bra024134;Bra017681;Bra016475;Bra008718;Bra008229;Bra004613;Bra032631;Bra002476;Bra002477;Bra035078;Bra017333;Bra014263;Bra016739;Bra007966;Bra039216;Bra015626;Bra033395;Bra015740;Bra011475;Bra004491;Bra036143;Bra020664;Bra013024;Bra004517;Bra031550…	K00660+K13232+K09754+K09841+K00517+K00588+K00514+K13065+K05280+K09755+K01785+K01757+K11778+K01853+K09753+K13789+K08242+K00430+K10717+K05349+K01188+K05277+K05278+K01580+K09840+K00031+K01647+K05933+K00218+K00826+K04040+K01904+K02160+K00940+K01953+K05356+K13606+K01679+K01760+K00764+K10775+K08081+K00626+K01568+K01586+K01623+K00120+K00511+K00235+K00128+K01620+K00083+K00873+K10206+K00815+K11819+K00487+…
Pentose and glucuronate interconversions	48	336	0.001163613	1.084235e-02	ko00040	Bra020859;Bra013290;Bra023600;Bra025631;Bra015000;Bra040532;Bra037677;Bra036219;Bra033348;Bra039462;Bra024619;Bra018090;Bra004892;Bra016330;Bra020465;Bra027148;Bra025216;Bra012366;Bra034140;Bra037786;Bra022135;Bra034960;Bra027019;Bra023520;Bra010553;Bra028617;Bra033980;Bra010075;Bra021549;Bra021548;Bra029614;Bra019912;Bra028549;Bra019209;Bra034553;Bra035852;Bra009244;Bra019264;Bra024939;Bra008695…	K01728+K01213+K01184+K01051+K00128+K00012+K01783
Protein processing in endoplasmic reticulum	81	635	0.001163682	1.084235e-02	ko04141	Bra032576;Bra001457;Bra014519;Bra033363;Bra030225;Bra008647;Bra034597;Bra007745;Bra018756;Bra031657;Bra017397;Bra007486;Bra003933;Bra028442;Bra008648;Bra007502;Bra020957;Bra006137;Bra019945;Bra020239;Bra035599;Bra027936;Bra030613;Bra024931;Bra032529;Bra028521;Bra035770;Bra015665;Bra014319;Bra005733;Bra034089;Bra028184;Bra015047;Bra035909;Bra001196;Bra024699;Bra029308;Bra023110;Bra018575;Bra040220…	K03347+K03283+K03094+K14012+K10839+K14005+K09490+K11718+K09518+K13993+K10601+K09580+K04079+K08057+K14006+K09584+K13525+K08852+K08054+K09523+K07953+K07342+K09517+K09486+K09481+K14026+K06689+K09487+K14018+K13249+K14007+K09561+K10597
Amino sugar and nucleotide sugar metabolism	40	267	0.001174846	1.084235e-02	ko00520	Bra014540;Bra007452;Bra001926;Bra005345;Bra029158;Bra027626;Bra027557;Bra004535;Bra013744;Bra035262;Bra015135;Bra037495;Bra028279;Bra035048;Bra021650;Bra037315;Bra033746;Bra002849;Bra015457;Bra005091;Bra034374;Bra027005;Bra023520;Bra014987;Bra027940;Bra016184;Bra024075;Bra011194;Bra016237;Bra008695;Bra005387;Bra013229;Bra018565;Bra030291;Bra001923;Bra033604;Bra028348;Bra002221;Bra015104;Bra007705	K00847+K00820+K01183+K01784+K12448+K13648+K00975+K12450+K08679+K12446+K12449+K12451+K00012+K01840
Biosynthesis of unsaturated fatty acids	22	121	0.001264941	1.084235e-02	ko01040	Bra039178;Bra012511;Bra031874;Bra001609;Bra021427;Bra032801;Bra021736;Bra040093;Bra022837;Bra032808;Bra020673;Bra028754;Bra001610;Bra027201;Bra007154;Bra008631;Bra018806;Bra020290;Bra018348;Bra007585;Bra034777;Bra022767	K03921+K10251+K00059+K00507+K00232+K07513+K10257+K10258+K10703+K10256
Nitrogen metabolism	19	104	0.002480006	1.984005e-02	ko00910	Bra018660;Bra019500;Bra028622;Bra007296;Bra029831;Bra002216;Bra017210;Bra005221;Bra029067;Bra005564;Bra039113;Bra035529;Bra009483;Bra037001;Bra035392;Bra022247;Bra023485;Bra011774;Bra023598	K01674+K01953+K00360+K01760+K10775+K00264+K01673+K01915+K00284+K01455+K01501
Galactose metabolism	20	113	0.002854071	2.140553e-02	ko00052	Bra035634;Bra019120;Bra027626;Bra013956;Bra013744;Bra035262;Bra025579;Bra017755;Bra017257;Bra021506;Bra030394;Bra019644;Bra026984;Bra004031;Bra038519;Bra004319;Bra011089;Bra035407;Bra012940;Bra005211	K01190+K12309+K01784+K06611+K01193+K00850+K01187+K01684
Photosynthesis	19	109	0.004266296	3.011503e-02	ko00195	Bra014681;Bra024261;Bra038377;Bra027188;Bra032384;Bra008392;Bra010774;Bra012226;Bra036911;Bra040469;Bra019675;Bra018305;Bra033412;Bra014024;Bra000837;Bra016481;Bra037182;Bra018955;Bra012203	K02717+K02701+K02113+K02695+K02698+K03541+K02638+K02639+K08901+K02721+K08902+K03542+K02636+K02641
Linoleic acid metabolism	10	44	0.005298752	3.532501e-02	ko00591	Bra005729;Bra009580;Bra033991;Bra004059;Bra004081;Bra003526;Bra004057;Bra004058;Bra022535;Bra035220	K00100+K00454
Arginine and proline metabolism	23	149	0.008352735	5.275412e-02	ko00330	Bra037736;Bra011640;Bra004742;Bra006334;Bra008662;Bra024619;Bra017672;Bra022631;Bra003082;Bra018090;Bra016330;Bra001046;Bra010553;Bra035529;Bra035392;Bra022247;Bra005012;Bra020045;Bra017753;Bra011674;Bra011902;Bra033992;Bra023845	K00472+K01611+K00128+K01583+K00797+K01915+K12657+K14677+K01427+K00818+K00819
Synthesis and degradation of ketone bodies	4	10	0.009159885	5.495931e-02	ko00072	Bra020710;Bra036182;Bra033126;Bra037501	K00626+K01641
ABC transporters	22	143	0.01011826	5.781863e-02	ko02010	Bra039378;Bra026352;Bra021173;Bra027171;Bra014776;Bra012928;Bra033331;Bra026156;Bra019051;Bra021598;Bra030503;Bra003402;Bra007141;Bra007695;Bra032856;Bra022614;Bra030437;Bra023087;Bra003950;Bra003527;Bra034314;Bra015291	K05681+K05643+K05641+K05658+K05674+K05666+K05656+K05657
Glycerophospholipid metabolism	32	234	0.01309160	6.953340e-02	ko00564	Bra015486;Bra030375;Bra009316;Bra015507;Bra013322;Bra022826;Bra024223;Bra014877;Bra031874;Bra004628;Bra002174;Bra012531;Bra001150;Bra017108;Bra037338;Bra024062;Bra032470;Bra033225;Bra038661;Bra016977;Bra040960;Bra012049;Bra035244;Bra037553;Bra018045;Bra002904;Bra004101;Bra011184;Bra029910;Bra038816;Bra026782;Bra001790	K01058+K01115+K01126+K13508+K00901+K06123+K00006+K06129+K13511+K00967+K00655+K00968+K00057+K00894+K14156+K13513+K01114+K01080
Folate biosynthesis	10	50	0.01333578	6.953340e-02	ko00790	Bra010554;Bra039919;Bra037236;Bra013843;Bra017755;Bra013072;Bra006948;Bra034307;Bra034306;Bra040347	K01113
Fatty acid metabolism	16	97	0.01390668	6.953340e-02	ko00071	Bra020710;Bra036182;Bra003678;Bra024619;Bra040093;Bra037501;Bra018090;Bra016330;Bra020673;Bra032700;Bra033483;Bra010553;Bra018806;Bra017753;Bra011674;Bra015693	K00626+K01897+K00128+K00232+K07513+K01692+K13238+K00001
Aminoacyl-tRNA biosynthesis	19	123	0.01540387	7.150228e-02	ko00970	Bra009954;Bra040811;Bra010883;Bra009193;Bra028978;Bra031021;Bra021434;Bra003487;Bra016271;Bra036585;Bra002799;Bra007663;Bra003322;Bra037439;Bra027429;Bra017354;Bra013193;Bra031652;Bra022597	K01875+K01874+K01866+K04567+K01883+K01868+K01892+K01881+K01873+K01885+K01893+K01889+K01870+K02433
Glyoxylate and dicarboxylate metabolism	14	82	0.01549216	7.150228e-02	ko00630	Bra023487;Bra014513;Bra020710;Bra036182;Bra037501;Bra007417;Bra024737;Bra027338;Bra004275;Bra028174;Bra003537;Bra028181;Bra011774;Bra028624	K00122+K01647+K00626+K01638+K11517+K00015+K00049+K01602+K01455+K00026
beta-Alanine metabolism	13	75	0.01708613	7.593836e-02	ko00410	Bra022241;Bra008561;Bra024619;Bra022631;Bra003082;Bra018090;Bra016330;Bra032700;Bra016871;Bra010553;Bra020045;Bra017753;Bra011674	K01580+K00128+K00797+K01692+K00276
Propanoate metabolism	13	76	0.01894897	7.836940e-02	ko00640	Bra006352;Bra006305;Bra020710;Bra036182;Bra024619;Bra037501;Bra018090;Bra016330;Bra032700;Bra010553;Bra017753;Bra018565;Bra011674	K02160+K00626+K00128+K01692+K00224
Glutathione metabolism	24	169	0.0190462	7.836940e-02	ko00480	Bra004134;Bra038201;Bra009276;Bra022631;Bra018232;Bra003082;Bra001931;Bra000474;Bra028474;Bra000876;Bra031708;Bra013053;Bra024153;Bra033140;Bra020045;Bra039172;Bra032118;Bra039740;Bra021673;Bra032979;Bra015668;Bra022816;Bra016503;Bra019940	K00031+K10807+K00797+K00432+K00383+K00799+K00036+K00434+K00681+K00033+K01255+K10808
Flavonoid biosynthesis	43	343	0.01959235	7.836940e-02	ko00941	Bra000559;Bra003795;Bra033967;Bra034658;Bra024450;Bra011353;Bra024129;Bra033272;Bra011566;Bra024134;Bra017681;Bra032631;Bra007966;Bra033395;Bra020664;Bra004517;Bra038561;Bra027412;Bra021671;Bra003022;Bra017132;Bra012817;Bra010535;Bra009070;Bra017147;Bra010977;Bra003934;Bra034861;Bra006224;Bra018311;Bra008792;Bra032918;Bra036828;Bra012494;Bra000769;Bra031533;Bra013809;Bra024749;Bra032413;Bra016964…	K00660+K09754+K00588+K13065+K05280+K05277+K05278+K13082+K00487+K00475+K13083
Phenylpropanoid biosynthesis	59	501	0.02410554	9.331177e-02	ko00940	Bra003795;Bra033967;Bra024450;Bra011353;Bra024129;Bra033272;Bra024134;Bra032631;Bra014263;Bra033395;Bra015740;Bra011475;Bra036143;Bra038561;Bra008822;Bra006769;Bra015404;Bra036646;Bra004202;Bra035150;Bra010535;Bra009070;Bra036330;Bra024073;Bra033551;Bra010977;Bra029831;Bra007831;Bra017210;Bra005221;Bra022425;Bra018311;Bra004109;Bra018019;Bra021863;Bra008743;Bra032918;Bra017639;Bra012494;Bra018006…	K09754+K13067+K00588+K13065+K09755+K09753+K00430+K05349+K01188+K01904+K10775+K00083+K00487+K05350+K09756+K09757+K13066
Glycerolipid metabolism	20	139	0.026774	1.004025e-01	ko00561	Bra015507;Bra024223;Bra037338;Bra024619;Bra024062;Bra034821;Bra018090;Bra038661;Bra016330;Bra010553;Bra037553;Bra008472;Bra011184;Bra038816;Bra017753;Bra026782;Bra039003;Bra011674;Bra005694;Bra021437	K13508+K00901+K00128+K00655+K09480+K13513+K00864+K01080+K11155+K06119+K01054
Alanine, aspartate and glutamate metabolism	20	144	0.03721989	1.324585e-01	ko00250	Bra030647;Bra022241;Bra001926;Bra008062;Bra019500;Bra008561;Bra011888;Bra008739;Bra039733;Bra002216;Bra010671;Bra029067;Bra035698;Bra035529;Bra033019;Bra035392;Bra022247;Bra016353;Bra013148;Bra024580	K01955+K01580+K00820+K01953+K00764+K00278+K00827+K00264+K01915+K00814+K00830
Butanoate metabolism	12	75	0.03761738	1.324585e-01	ko00650	Bra022241;Bra005729;Bra009580;Bra008561;Bra020710;Bra036182;Bra033126;Bra037501;Bra012418;Bra029906;Bra032700;Bra035220	K01580+K00100+K00626+K01641+K00161+K01652+K01692
Circadian rhythm - mammal	9	51	0.03884318	1.324585e-01	ko04710	Bra032576;Bra014519;Bra033363;Bra034597;Bra018756;Bra017397;Bra007486;Bra028442;Bra007502	K03347+K03094
Fatty acid biosynthesis	13	84	0.03973756	1.324585e-01	ko00061	Bra008173;Bra039178;Bra006352;Bra012511;Bra006305;Bra031874;Bra022783;Bra021427;Bra003777;Bra032808;Bra008631;Bra031631;Bra007585	K09458+K03921+K02160+K00059+K00645+K10781
Ascorbate and aldarate metabolism	20	147	0.04477682	1.452221e-01	ko00053	Bra008223;Bra030850;Bra041014;Bra022513;Bra011721;Bra036701;Bra024619;Bra018090;Bra016330;Bra020145;Bra023520;Bra010553;Bra013053;Bra008695;Bra017753;Bra011674;Bra013582;Bra015668;Bra018479;Bra010424	K00423+K00469+K00128+K00012+K00434+K14190
Other glycan degradation	9	53	0.04814833	1.520474e-01	ko00511	Bra035634;Bra019120;Bra013956;Bra017755;Bra021506;Bra005854;Bra030751;Bra019644;Bra006227	K01190+K12309+K01227+K01192+K12311+K01191
Lysine degradation	12	79	0.05296533	1.629702e-01	ko00310	Bra020710;Bra036182;Bra024619;Bra037501;Bra018090;Bra003056;Bra011988;Bra016330;Bra032700;Bra010553;Bra017753;Bra011674	K00626+K00128+K11422+K11424+K01692
Glycosaminoglycan degradation	7	40	0.06680043	2.004013e-01	ko00531	Bra035634;Bra019120;Bra013956;Bra012974;Bra038945;Bra021506;Bra019644	K12309+K07964
Peroxisome	27	221	0.07071167	2.069610e-01	ko04146	Bra038691;Bra034793;Bra004134;Bra039827;Bra026968;Bra003678;Bra019637;Bra038201;Bra040093;Bra029493;Bra004138;Bra012239;Bra020673;Bra025832;Bra003533;Bra034674;Bra006625;Bra027338;Bra033483;Bra002416;Bra012238;Bra017693;Bra018596;Bra018995;Bra011470;Bra013148;Bra018806	K13356+K00031+K13348+K04565+K01897+K11187+K00232+K03781+K07513+K06664+K11517+K12663+K00830
alpha-Linolenic acid metabolism	21	165	0.07277242	2.079212e-01	ko00592	Bra015486;Bra013322;Bra022826;Bra010555;Bra014877;Bra002174;Bra029229;Bra008271;Bra040093;Bra033991;Bra004059;Bra004081;Bra003526;Bra004057;Bra004058;Bra022535;Bra015683;Bra016735;Bra018806;Bra011685;Bra012788	K01058+K08241+K10526+K05894+K00232+K00454+K10525+K10528+K01723
Protein export	14	107	0.1059124	2.881485e-01	ko03060	Bra031657;Bra030372;Bra028521;Bra018976;Bra015047;Bra023110;Bra038817;Bra004937;Bra019202;Bra000368;Bra004887;Bra021131;Bra022819;Bra022829	K09490+K13280+K12272+K03110+K07342+K09481+K09648
Ribosome	68	643	0.1066382	2.881485e-01	ko03010	Bra006024;Bra012864;Bra007707;Bra000887;Bra033874;Bra003381;Bra022086;Bra033049;Bra000501;Bra037714;Bra035558;Bra034833;Bra016913;Bra019304;Bra005745;Bra007188;Bra012004;Bra028590;Bra024320;Bra031673;Bra009706;Bra011291;Bra031984;Bra034363;Bra039161;Bra003118;Bra001306;Bra035862;Bra019662;Bra018017;Bra014472;Bra038852;Bra039014;Bra035944;Bra002411;Bra003406;Bra003808;Bra034799;Bra000242;Bra004901…	K02958+K02938+K02936+K02885+K02948+K02923+K02973+K02943+K02907+K02955+K02981+K02917+K02991+K02876+K02889+K02949+K02967+K02924+K02947+K02918+K02866+K02873+K02953+K02875+K02903+K02965+K02865+K02921+K02989+K02894+K02934+K02969+K02957+K02976+K02993+K02961+K02895+K02945+K02919+K02881+K02946+K02925+K02871+K02912
Cyanoamino acid metabolism	22	183	0.1080557	2.881485e-01	ko00460	Bra029151;Bra036143;Bra039223;Bra017294;Bra008069;Bra004202;Bra024042;Bra016021;Bra029363;Bra016766;Bra014436;Bra000461;Bra024153;Bra021292;Bra017293;Bra033352;Bra011796;Bra020184;Bra029584;Bra008061;Bra010622;Bra023598	K08248+K05349+K01188+K08249+K13034+K05350+K00681+K00600+K13035+K01501
Selenocompound metabolism	6	37	0.1151271	3.003316e-01	ko00450	Bra040811;Bra007296;Bra000234;Bra024516;Bra001891;Bra023645	K01874+K01760+K00384+K13811+K00549
Phenylalanine metabolism	26	228	0.1363283	3.480723e-01	ko00360	Bra003795;Bra033967;Bra011475;Bra006769;Bra015404;Bra036646;Bra009070;Bra036330;Bra033551;Bra010977;Bra029831;Bra007831;Bra017210;Bra005221;Bra035187;Bra018311;Bra004109;Bra018019;Bra016871;Bra012494;Bra018006;Bra018007;Bra015683;Bra024204;Bra016127;Bra016964	K09754+K00588+K00430+K01904+K10775+K00815+K00487+K00276
Phagosome	31	279	0.1423627	3.559067e-01	ko04145	Bra015487;Bra018067;Bra000615;Bra030118;Bra038206;Bra030646;Bra027936;Bra012021;Bra031788;Bra029308;Bra018575;Bra035913;Bra019445;Bra038166;Bra019202;Bra000368;Bra004887;Bra015797;Bra014057;Bra011072;Bra039048;Bra033155;Bra006517;Bra016447;Bra019088;Bra035339;Bra020061;Bra035074;Bra002260;Bra033657;Bra019982	K01365+K08057+K08517+K08054+K00921+K07342+K09481+K02147+K04392+K02146+K02150+K07374+K02153+K02145
Tryptophan metabolism	25	221	0.1508643	3.694636e-01	ko00380	Bra008230;Bra020710;Bra036182;Bra024619;Bra035187;Bra037501;Bra018090;Bra012239;Bra016330;Bra032700;Bra027963;Bra025832;Bra034674;Bra030386;Bra010553;Bra034941;Bra012238;Bra017693;Bra024204;Bra002347;Bra017753;Bra011674;Bra029584;Bra023598;Bra036447	K01237+K00626+K00128+K11819+K03781+K01692+K11821+K11818+K11817+K01501
Glycine, serine and threonine metabolism	13	109	0.1905918	4.534085e-01	ko00260	Bra010671;Bra031636;Bra001645;Bra018611;Bra016871;Bra004275;Bra016589;Bra003537;Bra033141;Bra013148;Bra011506;Bra011796;Bra010622	K00827+K01620+K00382+K00276+K00058+K12235+K00830+K00600
Glycosphingolipid biosynthesis - ganglio series	5	34	0.1926986	4.534085e-01	ko00604	Bra035634;Bra019120;Bra013956;Bra021506;Bra019644	K12309
Proteasome	14	120	0.2012578	4.644411e-01	ko03050	Bra010366;Bra040214;Bra030921;Bra005867;Bra026938;Bra004211;Bra001036;Bra010849;Bra032021;Bra040915;Bra015170;Bra035099;Bra017055;Bra035996	K03028+K03065+K02729+K03038+K02737+K11599+K03039+K03036+K03031+K02730+K02726+K03064
Spliceosome	60	602	0.2450175	5.323852e-01	ko03040	Bra039378;Bra026352;Bra021173;Bra027171;Bra001457;Bra014776;Bra027160;Bra001228;Bra026156;Bra019051;Bra006544;Bra000824;Bra024281;Bra021598;Bra016955;Bra038653;Bra032529;Bra015717;Bra009335;Bra032261;Bra005212;Bra035909;Bra002519;Bra024699;Bra020886;Bra020142;Bra027514;Bra004625;Bra013786;Bra013502;Bra035944;Bra002732;Bra038318;Bra039380;Bra018487;Bra035470;Bra018581;Bra035413;Bra015276;Bra029464…	K12843+K03283+K12860+K12741+K12845+K12855+K12828+K12865+K12857+K12622+K12859+K12662+K12881+K12873+K12621+K12846+K12890+K12858+K12819+K12872+K12823+K12825+K12893+K12876+K12891+K12624+K12827
Nicotinate and nicotinamide metabolism	4	28	0.2475588	5.323852e-01	ko00760	Bra008739;Bra005283;Bra039198;Bra023060	K00278+K01239+K00763
Histidine metabolism	6	47	0.2532017	5.323852e-01	ko00340	Bra024619;Bra018090;Bra016330;Bra010553;Bra017753;Bra011674	K00128
Terpenoid backbone biosynthesis	12	106	0.2558045	5.323852e-01	ko00900	Bra002476;Bra002477;Bra039216;Bra035042;Bra016815;Bra020710;Bra036182;Bra001063;Bra010123;Bra033126;Bra037501;Bra027770	K11778+K13789+K05356+K00626+K01823+K00099+K01641+K01770
Fatty acid elongation in mitochondria	2	11	0.2642462	5.323852e-01	ko00062	Bra024950;Bra026257	K01074
Circadian rhythm - plant	31	302	0.2655475	5.323852e-01	ko04712	Bra000559;Bra034658;Bra011566;Bra017681;Bra007966;Bra020664;Bra031512;Bra012817;Bra025914;Bra029856;Bra017147;Bra023900;Bra003934;Bra035577;Bra020582;Bra006224;Bra008792;Bra032273;Bra010558;Bra009562;Bra029986;Bra033588;Bra000038;Bra007430;Bra011740;Bra024749;Bra013286;Bra031672;Bra002170;Bra036528;Bra036405	K00660+K12135+K12133+K12134+K12128+K12129+K12132+K12115+K12116+K12117+K12130+K12126+K03097+K12123+K12121+K12122+K12120+K12131
Sphingolipid metabolism	10	87	0.265997	5.323852e-01	ko00600	Bra035634;Bra019120;Bra013956;Bra005143;Bra017143;Bra017755;Bra021506;Bra019644;Bra026782;Bra019665	K01190+K12309+K12349+K01080+K04713
Citrate cycle (TCA cycle)	12	107	0.2661926	5.323852e-01	ko00020	Bra004134;Bra014513;Bra021413;Bra033006;Bra038201;Bra017345;Bra012418;Bra007417;Bra001645;Bra025167;Bra028057;Bra028624	K00031+K01647+K01679+K00235+K00627+K00161+K00382+K00026
Stilbenoid, diarylheptanoid and gingerol biosynthesis	36	365	0.3296926	6.485756e-01	ko00945	Bra000559;Bra003795;Bra004386;Bra033967;Bra024450;Bra011353;Bra024129;Bra019812;Bra024134;Bra017333;Bra016739;Bra007966;Bra033395;Bra013024;Bra004517;Bra038561;Bra034236;Bra009070;Bra017147;Bra010977;Bra004951;Bra011761;Bra018311;Bra032918;Bra012494;Bra034941;Bra013809;Bra025198;Bra033622;Bra027897;Bra029852;Bra016828;Bra016964;Bra033526;Bra029388;Bra027898	K13232+K09754+K00517+K00588+K13065+K00487
Sulfur relay system	3	24	0.3750848	7.259706e-01	ko04122	Bra032632;Bra000397;Bra006503	K03639+K12161+K11996
Cysteine and methionine metabolism	19	192	0.3853093	7.279102e-01	ko00270	Bra021671;Bra007296;Bra006334;Bra008662;Bra019857;Bra035187;Bra022631;Bra003082;Bra040439;Bra014436;Bra001046;Bra021241;Bra024204;Bra040417;Bra020045;Bra037682;Bra001661;Bra028345;Bra023645	K05933+K01760+K01611+K00558+K00815+K00797+K00547+K13034+K00789+K01738+K01251+K00549
Ubiquinone and other terpenoid-quinone biosynthesis	10	97	0.3882188	7.279102e-01	ko00130	Bra036646;Bra035187;Bra004109;Bra018019;Bra002740;Bra014958;Bra015683;Bra024204;Bra038340;Bra003524	K01904+K00815+K06127+K05928+K02551+K02552+K12502
Photosynthesis - antenna proteins	4	35	0.3958316	7.297191e-01	ko00196	Bra033022;Bra007109;Bra016522;Bra014048	K08913+K08907+K08908+K08911
Pantothenate and CoA biosynthesis	6	56	0.4013455	7.297191e-01	ko00770	Bra031699;Bra009615;Bra029966;Bra029906;Bra009963;Bra009651	K00826+K01922+K01652+K09680
Ether lipid metabolism	7	71	0.4706118	8.314033e-01	ko00565	Bra030375;Bra031874;Bra033225;Bra040960;Bra018045;Bra029910;Bra026782	K01115+K06123+K01114+K01080
Glycosylphosphatidylinositol(GPI)-anchor biosynthesis	3	28	0.4749754	8.314033e-01	ko00563	Bra005040;Bra015919;Bra038512	K03861+K09658+K05310
Endocytosis	24	257	0.4780569	8.314033e-01	ko04144	Bra001457;Bra030375;Bra021031;Bra003469;Bra008942;Bra032529;Bra035909;Bra024699;Bra032660;Bra013536;Bra019915;Bra019445;Bra013786;Bra035470;Bra033225;Bra018640;Bra040960;Bra009583;Bra038229;Bra020465;Bra018209;Bra014934;Bra034166;Bra001391	K03283+K01115+K12493+K01528+K12471+K12479+K12184+K11866+K00889+K12196+K12200+K12489+K04646
Limonene and pinene degradation	25	270	0.4940928	8.470162e-01	ko00903	Bra004386;Bra019812;Bra017333;Bra016739;Bra013024;Bra004517;Bra034236;Bra009070;Bra004951;Bra011761;Bra018694;Bra024619;Bra018090;Bra016330;Bra032700;Bra010553;Bra034941;Bra025198;Bra033622;Bra027897;Bra029852;Bra017753;Bra016828;Bra011674;Bra027898	K00517+K00120+K00128+K01692
Non-homologous end-joining	2	19	0.5263439	8.560269e-01	ko03450	Bra018434;Bra034018	K03512+K10866
Steroid biosynthesis	8	86	0.5280752	8.560269e-01	ko00100	Bra033117;Bra035078;Bra015626;Bra030198;Bra035079;Bra012204;Bra011783;Bra013167	K14423+K01853+K08242+K00511+K01824
Porphyrin and chlorophyll metabolism	13	142	0.5331508	8.560269e-01	ko00860	Bra005729;Bra014216;Bra012511;Bra009580;Bra032801;Bra036585;Bra001325;Bra035220;Bra025756;Bra040893;Bra003256;Bra027294;Bra005980	K00218+K04040+K13606+K01885+K08101+K08099+K04035+K01599+K01749
Biotin metabolism	1	8	0.5338376	8.560269e-01	ko00780	Bra033956	K01942
Indole alkaloid biosynthesis	5	53	0.5350168	8.560269e-01	ko00901	Bra004613;Bra007457;Bra000222;Bra002383;Bra014536	K01757
Brassinosteroid biosynthesis	3	31	0.5448029	8.602151e-01	ko00905	Bra005843;Bra032183;Bra009126	K09587+K12639+K09588
Taurine and hypotaurine metabolism	3	32	0.5668452	8.833951e-01	ko00430	Bra022241;Bra008561;Bra024153	K01580+K00681
Valine, leucine and isoleucine biosynthesis	7	80	0.5999594	9.230145e-01	ko00290	Bra031699;Bra029966;Bra012418;Bra016271;Bra029906;Bra009963;Bra037439	K00826+K00161+K01873+K01652+K01870
Isoquinoline alkaloid biosynthesis	4	47	0.629821	9.566901e-01	ko00950	Bra035187;Bra016871;Bra024204;Bra011049	K00815+K00276+K01592
Anthocyanin biosynthesis	1	11	0.6498899	9.638347e-01	ko00942	Bra023594	K12930
Flavone and flavonol biosynthesis	8	96	0.6548264	9.638347e-01	ko00944	Bra033272;Bra032631;Bra004517;Bra023594;Bra040689;Bra000769;Bra003009;Bra003680	K05280+K10757+K00724+K05279+K13083
Arachidonic acid metabolism	3	37	0.6666688	9.638347e-01	ko00590	Bra018232;Bra024153;Bra033140	K00432+K00681
Monoterpenoid biosynthesis	1	12	0.6817588	9.638347e-01	ko00902	Bra000727	K12467+K07385
C5-Branched dibasic acid metabolism	1	12	0.6817588	9.638347e-01	ko00660	Bra029906	K01652
Vitamin B6 metabolism	2	26	0.698535	9.638347e-01	ko00750	Bra025953;Bra016591	K13248
One carbon pool by folate	3	39	0.7015708	9.638347e-01	ko00670	Bra011796;Bra010622;Bra030488	K00600+K00288
Regulation of autophagy	13	160	0.7059575	9.638347e-01	ko04140	Bra033342;Bra019407;Bra022219;Bra007495;Bra038043;Bra032374;Bra034315;Bra014875;Bra021482;Bra032622;Bra009293;Bra030262;Bra029488	K08332+K08341+K07198+K08342+K08339
mRNA surveillance pathway	29	346	0.7068121	9.638347e-01	ko03015	Bra003915;Bra019373;Bra029612;Bra001228;Bra038970;Bra002580;Bra016118;Bra016371;Bra018967;Bra009992;Bra002519;Bra011869;Bra027167;Bra040031;Bra024372;Bra018407;Bra019037;Bra004926;Bra039195;Bra037299;Bra003651;Bra031385;Bra033287;Bra040485;Bra031905;Bra039553;Bra012350;Bra010203;Bra018912	K13126+K14411+K06965+K13171+K13917+K12881+K14396+K14324+K11584+K12876
Sulfur metabolism	7	91	0.73241	9.791570e-01	ko00920	Bra007296;Bra014436;Bra027963;Bra001368;Bra040417;Bra037682;Bra001891	K01760+K13034+K01014+K00392+K01738+K13811
Tropane, piperidine and pyridine alkaloid biosynthesis	6	79	0.7356657	9.791570e-01	ko00960	Bra032801;Bra035187;Bra016871;Bra039755;Bra024204;Bra039967	K08081+K00815+K00276
Ribosome biogenesis in eukaryotes	30	364	0.7425274	9.791570e-01	ko03008	Bra033094;Bra006207;Bra039343;Bra006544;Bra022595;Bra006005;Bra014093;Bra031535;Bra015605;Bra022833;Bra007924;Bra019148;Bra006443;Bra004751;Bra018487;Bra032193;Bra029464;Bra009327;Bra000781;Bra001518;Bra013905;Bra009978;Bra000999;Bra037314;Bra029986;Bra036995;Bra036055;Bra012860;Bra001223;Bra001232	K14564+K03264+K06943+K12845+K14563+K14555+K14558+K11108+K14569+K14571+K14548+K11128+K03538+K14574+K11129+K02218+K14565+K03097+K01164+K14570+K07179+K14556+K14538
Riboflavin metabolism	3	46	0.8018117	9.999837e-01	ko00740	Bra019285;Bra035213;Bra018062	K00861
Nucleotide excision repair	14	194	0.8521461	9.999837e-01	ko03420	Bra008647;Bra028442;Bra036277;Bra008648;Bra011073;Bra000904;Bra032653;Bra028184;Bra031632;Bra031651;Bra025318;Bra009950;Bra017473;Bra019208	K10839+K10609+K07466+K02202+K10846+K10610+K03506+K06634+K02326+K10756+K10755
Benzoxazinoid biosynthesis	4	65	0.8540374	9.999837e-01	ko00402	Bra021671;Bra031533;Bra007184;Bra032413	K13229+K13228+K13227
Oxidative phosphorylation	20	269	0.8568733	9.999837e-01	ko00190	Bra037522;Bra029549;Bra015336;Bra020447;Bra038377;Bra033006;Bra024144;Bra039471;Bra030577;Bra002733;Bra040638;Bra003627;Bra015797;Bra039048;Bra024217;Bra033155;Bra019088;Bra019193;Bra035074;Bra011172	K03946+K03885+K11353+K01535+K02113+K00235+K02140+K03955+K03941+K02147+K02146+K02150+K02153+K02145
Tyrosine metabolism	6	93	0.8604205	9.999837e-01	ko00350	Bra035187;Bra016871;Bra024204;Bra011049;Bra015693;Bra022692	K00815+K00276+K01592+K00001+K00451
Ubiquitin mediated proteolysis	33	427	0.8607966	9.999837e-01	ko04120	Bra021109;Bra032576;Bra014519;Bra034732;Bra033363;Bra033342;Bra034597;Bra014860;Bra018756;Bra017397;Bra007486;Bra028442;Bra007502;Bra019945;Bra000249;Bra004074;Bra031632;Bra038043;Bra039169;Bra004253;Bra041101;Bra015967;Bra003066;Bra021874;Bra026294;Bra026833;Bra003855;Bra001247;Bra022310;Bra008383;Bra040374;Bra026222;Bra022645	K10615+K03347+K03094+K10581+K10590+K10609+K10601+K04506+K10610+K06689+K10573+K12456+K09561+K10597+K10144+K10580
Glucosinolate biosynthesis	7	108	0.8712209	9.999837e-01	ko00966	Bra031699;Bra029966;Bra035187;Bra027963;Bra009963;Bra034941;Bra024204	K00826+K11819+K11821+K11818+K12156
Pyrimidine metabolism	22	299	0.878219	9.999837e-01	ko00240	Bra030647;Bra010242;Bra008062;Bra014891;Bra038621;Bra006732;Bra006452;Bra039733;Bra009276;Bra031651;Bra024796;Bra039057;Bra035698;Bra000234;Bra033019;Bra035742;Bra017473;Bra024516;Bra007034;Bra034192;Bra034745;Bra032979	K01955+K00962+K01937+K00940+K03015+K14641+K10807+K03506+K01510+K03014+K00384+K00943+K02326+K00761+K10808
Purine metabolism	22	308	0.9071757	9.999837e-01	ko00230	Bra010242;Bra038621;Bra006732;Bra006452;Bra008986;Bra011888;Bra019374;Bra005283;Bra019634;Bra009276;Bra031651;Bra005344;Bra028934;Bra024796;Bra039057;Bra023060;Bra032579;Bra017473;Bra003547;Bra001891;Bra032979;Bra033992	K00962+K00940+K03015+K14641+K00759+K00764+K01239+K00873+K10807+K03506+K00948+K01510+K03014+K01509+K02326+K13811+K10808+K01427
Base excision repair	5	89	0.9165525	9.999837e-01	ko03410	Bra018434;Bra031651;Bra037573;Bra039524;Bra017473	K03512+K02330+K03506+K03648+K01246+K02326
Lysine biosynthesis	2	45	0.9249623	9.999837e-01	ko00300	Bra006124;Bra035187	K01586+K10206
RNA degradation	23	331	0.9333693	9.999837e-01	ko03018	Bra003915;Bra032421;Bra019373;Bra010242;Bra008170;Bra016118;Bra016371;Bra018967;Bra015887;Bra015717;Bra010131;Bra027167;Bra020142;Bra033392;Bra029238;Bra013786;Bra028922;Bra039195;Bra018378;Bra033287;Bra000147;Bra021936;Bra036157	K13126+K12581+K00962+K10643+K12622+K12621+K03679+K04043+K04077+K01689+K12603+K12624
RNA transport	44	591	0.9351707	9.999837e-01	ko03013	Bra003915;Bra016430;Bra019373;Bra002580;Bra007396;Bra016118;Bra010401;Bra016371;Bra018967;Bra041113;Bra005422;Bra027648;Bra010633;Bra026760;Bra030890;Bra002483;Bra014363;Bra002519;Bra004882;Bra027167;Bra004751;Bra039380;Bra039408;Bra029124;Bra030147;Bra018407;Bra008447;Bra004926;Bra039195;Bra025446;Bra015292;Bra006661;Bra033287;Bra031112;Bra036995;Bra018912;Bra002898;Bra021121;Bra027741;Bra005846…	K13126+K03243+K13171+K03252+K09291+K14308+K14297+K03236+K13137+K03113+K03231+K12881+K14306+K03538+K14314+K03257+K03259+K14298+K14324+K03245+K03242+K01164+K12876+K14319+K13174+K03240
Plant hormone signal transduction	136	1684	0.9429319	9.999837e-01	ko04075	Bra023405;Bra028343;Bra001918;Bra037057;Bra014979;Bra002004;Bra013041;Bra026259;Bra038969;Bra021710;Bra019084;Bra037067;Bra006596;Bra018269;Bra041027;Bra015034;Bra005914;Bra040071;Bra025255;Bra003665;Bra034725;Bra039852;Bra011179;Bra025460;Bra002873;Bra015651;Bra029913;Bra032758;Bra009691;Bra021711;Bra018285;Bra009233;Bra015480;Bra022725;Bra022634;Bra027266;Bra000199;Bra039345;Bra029023;Bra028390…	K14487+K14489+K13422+K14497+K14510+K14515+K14491+K14431+K13416+K14486+K14488+K14504+K13946+K14493+K14502+K14496+K14492+K14494+K14485+K14506+K14501+K14484+K14432+K13415+K14505+K13464+K14512+K14500+K13449+K14503+K14495+K14513
Inositol phosphate metabolism	9	153	0.9446116	9.999837e-01	ko00562	Bra024353;Bra041014;Bra036701;Bra019445;Bra011830;Bra018045;Bra004147;Bra030611;Bra029910	K01099+K00469+K00921+K00889+K01858+K01114+K00010
Natural killer cell mediated cytotoxicity	7	127	0.9499833	9.999837e-01	ko04650	Bra008192;Bra004659;Bra003755;Bra011072;Bra019955;Bra017450;Bra039631	K04371+K04368+K04392
Phenylalanine, tyrosine and tryptophan biosynthesis	4	85	0.9568409	9.999837e-01	ko00400	Bra035187;Bra011449;Bra020756;Bra024204	K00815+K01626+K13832
DNA replication	7	132	0.9617301	9.999837e-01	ko03030	Bra036277;Bra000904;Bra038806;Bra031651;Bra013169;Bra017473;Bra019208	K07466+K10744+K03506+K02209+K02326+K10756+K10755
N-Glycan biosynthesis	4	88	0.9644904	9.999837e-01	ko00510	Bra038502;Bra015919;Bra012235;Bra010015	K07432+K09658+K00721+K00717
Other types of O-glycan biosynthesis	1	36	0.9678354	9.999837e-01	ko00514	Bra027639	K13667
SNARE interactions in vesicular transport	6	126	0.9769248	9.999837e-01	ko04130	Bra024476;Bra020383;Bra031788;Bra026741;Bra015036;Bra040698	K08486+K08516+K08517+K08495+K08490+K08504
Mismatch repair	4	105	0.9887844	9.999837e-01	ko03430	Bra036277;Bra000904;Bra040220;Bra019208	K07466+K10858+K10756+K10755
Phosphatidylinositol signaling system	8	180	0.9941282	9.999837e-01	ko04070	Bra024353;Bra024223;Bra019445;Bra038661;Bra010099;Bra011184;Bra030611;Bra038816	K01099+K00901+K00921+K00889+K02183
Basal transcription factors	5	135	0.9954049	9.999837e-01	ko03022	Bra002595;Bra029465;Bra005902;Bra011073;Bra009950	K03122+K03138+K03120+K02202+K06634
Zeatin biosynthesis	5	137	0.9959942	9.999837e-01	ko00908	Bra004491;Bra006271;Bra034608;Bra007184;Bra018806	K10717+K13496+K13493
RNA polymerase	2	89	0.997992	9.999837e-01	ko03020	Bra006732;Bra039057	K03015+K03014
Homologous recombination	5	150	0.9983865	9.999837e-01	ko03440	Bra018844;Bra036277;Bra000904;Bra022395;Bra034018	K03165+K07466+K10875+K10866
Diterpenoid biosynthesis	1	112	0.9999777	9.999837e-01	ko00904	Bra035120	K04121
Plant-pathogen interaction	123	1867	0.9999837	9.999837e-01	ko04626	Bra003380;Bra005916;Bra002004;Bra013041;Bra021710;Bra018406;Bra020265;Bra009231;Bra005913;Bra019295;Bra020264;Bra025721;Bra014537;Bra039525;Bra013710;Bra004167;Bra002513;Bra031070;Bra018269;Bra008192;Bra029194;Bra004665;Bra025255;Bra004659;Bra011739;Bra002873;Bra001996;Bra035599;Bra021711;Bra006452;Bra015480;Bra015979;Bra005785;Bra037271;Bra030168;Bra000684;Bra035239;Bra018270;Bra003755;Bra018609…	K13420+K13422+K13430+K13417+K12795+K13447+K04371+K13416+K13414+K04368+K04079+K13457+K13448+K13412+K13424+K02183+K09487+K13429+K13464+K05391+K13456+K13460+K13459+K14512+K13425+K13426+K13449+K02358+K00864+K13473
